# Supplementary material for: Genomics Analyses Reveal Unique Classification, Population Structure and Novel Allele of Neo-Tetraploid Rice
Source: Rice (N Y). 2021 Feb 6;14:16. doi: 10.1186/s12284-021-00459-y (PMC7867503; doi:10.1186/s12284-021-00459-y)
Supplement: Supplementary file 2 — Additional file 2: Table S1. Summary of quantity and quality of genome re-sequencing data. Table S2. Genome coverage of sequencing reads to MSU7 and R498 reference genome. Table S3. Number of genomic variations against MSU7 and R498 reference genome. Table S4. Number of genomic variations from different effect levels against MSU7 reference genome. Table S5. Variation density of different types of autotetraploid rice against MSU7 and R498 reference genome. Table S6. Cross-validation error of different k values in ADMIXTURE analysis. Table S7. GO enrichment analysis of zero-diversity genes in tetraploid rice population. Table S8. Annotation of 717 agronomically important genes that previously reported in diploid rice. Table S9. Haplotype patterns of 717 agronomically important genes in autotetraploid rice (ATR) and neo-tetraploid rice (NTR) lines. Table S10. Neo-tetraploid rice (NTR) specific haplotypes compared with 30 diploid rice cultivars. Table S11. Validation of neo-tetraploid rice specific variation in HSP101–1 using Sanger sequencing. Table S12. The genomic variations in 3024 diploid rice accessions of HSP101 from rice functional genomics and breeding (RFGB) database. Table S13. The genomic variations in diploid rice accessions of HSP101 from RiceVarMap2 database. Table S14. Two target-site primers for NTR specific gene, HSP101–1. Table S15. Mutations of HSP101–1 knockout plants. [file 12284_2021_459_MOESM2_ESM.xlsx]

## Sheet: Table S1
Table S1. Summary of quantity and quality of genome re-sequencing data
Sample	Origin	Ecotype	Bioproject	Total_Reads	GC_Content	Q20 (%)	Q30 (%)
96025	-	Indica ATR	PRJNA526117	80485589	43	99.9413	97.4265
96025-v	-	Indica ATR	PRJNA526117	58747533	43	99.7662	94.7143
Jackson-4x	Jackson	Javanica ATR	PRJNA526117	73932406	44	99.9451	97.344
Jackson-4x-v	Jackson	Javanica ATR	PRJNA526117	73957471	43	99.7734	95.057
02428-4x	02428	Japonica ATR	PRJNA526117	55614531	44	99.9419	97.2379
APⅣ-4x	APⅣ	Indica ATR	PRJNA526117	74527181	41	98.0038	85.3439
Huagengxian74-4x	Huagengxian74	Indica ATR	PRJNA526117	60398827	42	94.4348	85.3766
Taichung65-4x	Taichung65	Japonica ATR	PRJNA526117	56756342	42.5	99.6824	93.8279
E24-4x	E24	Japonica ATR	PRJNA526117	27625507	42.5	99.7245	94.7661
M18-4x	M18	Japonica ATR	PRJNA526117	50197672	44.5	99.4673	90.5979
Aijiaonante-4x	Aijiaonante	Indica ATR	PRJNA526117	51536078	44	98.92	88.6195
L202-4x	L202	Javanica ATR	PRJNA526117	50408464	42.5	99.2376	90.7378
Yuejingsimaio-4x	Yuejingsimaio	Indica ATR	PRJNA526117	50467048	45	99.3284	90.4548
E45-4x	E45	Japonica ATR	PRJNA526117	53276646	44	99.5309	91.3526
Wuxuenuo-4x	Wuxuenuo	Indica ATR	PRJNA526117	51046535	45	99.3034	88.9107
Huanghuazhan-4x	Huanghuazhan	Indica ATR	PRJNA526117	52753227	43.5	99.1478	90.0579
Linglun-4x	Linglun	Japonica ATR	PRJNA526117	48592660	43	94.1049	84.5738
Luzhuangwen-4x	Luzhuangwen	Indica ATR	PRJNA526117	68035533	47.5	100	95.6585
Yangeng48-4x	Yangeng48	Japonica ATR	PRJNA526117	92499616	49	100	96.2594
4001-4x	4001	Indica ATR	PRJNA526117	85523733	41	98.2997	86.8273
Huaduo3	Jackson-4x/96025	Neo-tetraploid rice	PRJNA526117	57731374	43	99.9768	98.1723
Huaduo3-v	Jackson-4x/96025	Neo-tetraploid rice	PRJNA526117	94179854	44.5	96.6638	83.9076
Huaduo2	Jackson-4x/96025	Neo-tetraploid rice	PRJNA526117	100577724	43	99.9513	96.5991
Huaduo1	Jackson-4x/96025	Neo-tetraploid rice	PRJNA526117	75468016	44	99.9534	97.4103
Huaduo1-v	Jackson-4x/96025	Neo-tetraploid rice	PRJNA526117	99820910	45	96.7315	83.8105
Huaduo5	Jackson-4x/96025	Neo-tetraploid rice	PRJNA526117	70773895	50	100	94.5953
Huaduo5-v	Jackson-4x/96025	Neo-tetraploid rice	PRJNA526117	82132567	46	97.4311	83.8977
Huaduo4	Jackson-4x/96025	Neo-tetraploid rice	PRJNA526117	53690454	43	99.9531	97.8831
Huaduo4-v	Jackson-4x/96025	Neo-tetraploid rice	PRJNA526117	100527406	45	97.0138	83.7774
Huaduo110	Jackson-4x/96025	Neo-tetraploid rice	PRJNA526117	62331228	43	99.9398	97.3616
Huaduo2564	Jackson-4x/96025	Neo-tetraploid rice	PRJNA526117	53340215	44	99.9357	97.3706
Huaduo2364-v	Jackson-4x/96025	Neo-tetraploid rice	PRJNA526117	35323801	42.5	99.7823	95.695
Huaduo2543	Jackson-4x/96025	Neo-tetraploid rice	PRJNA526117	79689862	44	99.9403	97.341
Huaduo8	Linglun-4x/L202-4x	Neo-tetraploid rice	PRJNA526117	69993535	44	99.9376	97.2453
Huaduo8-v	Linglun-4x/L202-4x	Neo-tetraploid rice	PRJNA526117	69832047	43	99.8422	96.4185
Huaduo25129	Jackson-4x/96025	Neo-tetraploid rice	PRJNA526117	52921875	43.5	99.9381	97.5956
Huaduo23129-v	Jackson-4x/96025	Neo-tetraploid rice	PRJNA526117	56770197	42	99.7397	94.6799
Huaduo25112	Jackson-4x/96025	Neo-tetraploid rice	PRJNA526117	53909367	44.5	99.9211	96.404
Huaduo25105	Jackson-4x/96025	Neo-tetraploid rice	PRJNA526117	53226502	44	99.9329	96.9596
Huaduo23105-v	Jackson-4x/96025	Neo-tetraploid rice	PRJNA526117	56949330	42	99.7528	95.0714
Huaduo251	Jackson-4x/96025	Neo-tetraploid rice	PRJNA526117	70031502	44	99.9386	97.5234
Huaduo231-v	Jackson-4x/96025	Neo-tetraploid rice	PRJNA526117	60497139	42.5	99.7702	95.1632
Huaduo2421	Linglun-4x/L202-4x	Neo-tetraploid rice	PRJNA526117	80796729	48	100	94.6296
Huaduo2421-v	Linglun-4x/L202-4x	Neo-tetraploid rice	PRJNA526117	70753510	43	99.7683	94.9933
Huaduo25100	Jackson-4x/96025	Neo-tetraploid rice	PRJNA526117	68350741	44	99.9381	97.5622
Huaduo25100-v	Jackson-4x/96025	Neo-tetraploid rice	PRJNA526117	48488232	43	99.7977	94.8035
Huaye2	-	Common wild rice	PRJNA526117	68179869	43	98.9698	90.3477
Huaye1	-	Common wild rice	PRJNA526117	91151702	45	99.5343	91.5667
Huaye3	-	Common wild rice	PRJNA396096	77907543	43	98.7304	90.4936
444-W	-	Common wild rice	PRJNA407820	35407155	42.5	99.7111	96.0825
3349-W	-	Common wild rice	PRJNA407820	40673611	40.5	99.4365	89.2699
N391-W	-	Common wild rice	PRJNA407820	39419171	40.5	99.5571	90.5641
1827-W	-	Common wild rice	PRJNA407820	33793343	40	99.6027	95.6795
1056-W	-	Common wild rice	PRJNA407820	26511359	42.5	99.6207	90.8332
VR704-G	-	Japonica DR	PRJNA407820	32418958	41	99.654	91.8553
VP40-G	-	Japonica DR	PRJNA407820	31677426	39.5	99.1764	84.853
VR695-G	-	Japonica DR	PRJNA407820	28239469	40	99.7654	85.6149
VR699-G	-	Japonica DR	PRJNA407820	23278297	40	99.2186	93.8559
VP270-G	-	Japonica DR	PRJNA407820	34273857	40	99.6086	90.8939
PS8-G	-	Japonica DR	PRJNA407820	31729901	41	99.0959	92.4746
VR698-G	-	Japonica DR	PRJNA407820	31356400	42	99.4596	87.7389
PS20-G	-	Japonica DR	PRJNA407820	27404516	41.5	99.0693	92.2986
PS15-G	-	Japonica DR	PRJNA407820	36015079	40	99.033	92.0331
PS16-G	-	Japonica DR	PRJNA407820	28040163	42	99.4439	95.2145
VR700-G	-	Japonica DR	PRJNA407820	28681023	42	98.6098	90.534
VP125-G	-	Japonica DR	PRJNA407820	31498319	40	99.6002	90.7033
PS23-G	-	Japonica DR	PRJNA407820	29022175	41	99.1433	92.7832
PS11-G	-	Japonica DR	PRJNA407820	28751088	40	99.5461	95.9152
VR696-G	-	Japonica DR	PRJNA407820	26812832	41	99.4131	87.18
VR707-X	-	Indica DR	PRJNA407820	30052885	40.5	99.6042	90.2734
PS54-X	-	Indica DR	PRJNA407820	34317452	41	99.1044	92.4676
VR721-X	-	Indica DR	PRJNA407820	27525621	41	99.2035	91.8986
12QP428-X	-	Indica DR	PRJNA407820	32162481	41	99.1106	93.2617
VR718-X	-	Indica DR	PRJNA407820	31745753	40.5	99.6048	90.9991
PS33-X	-	Indica DR	PRJNA407820	33754149	39.5	98.8486	90.921
VR722-X	-	Indica DR	PRJNA407820	27503755	41	98.8293	91.9675
12QP427-X	-	Indica DR	PRJNA407820	27821135	41	99.2988	89.3755
VR716-X	-	Indica DR	PRJNA407820	26926791	40	99.221	93.952
12QP429-X	-	Indica DR	PRJNA407820	25980916	40.5	99.6908	91.7392
VR735-X	-	Indica DR	PRJNA407820	26423896	40	99.5708	90.1295
VR723-X	-	Indica DR	PRJNA407820	25453813	40	99.1062	84.3703
12PQ423-X	-	Indica DR	PRJNA407820	24798739	41	99.6233	90.8352
12QP418-X	-	Indica DR	PRJNA407820	24063074	40.5	99.7001	91.6979
VR681-X	-	Indica DR	PRJNA407820	23207867	43	99.527	90.8606

## Sheet: Table S2
Table S2. Genome coverage of sequencing reads to MSU7 and R498 reference genome
Sample	AverageDepth		Coverage_1X		Coverage_5X		Coverage_10X
	MSU7	R498	MSU7	R498	MSU7	R498	MSU7	R498
96025	61.0637	58.2993	0.960713	0.941813	0.935411	0.906384	0.921453	0.885513
96025-v	45.5299	43.4797	0.955005	0.939426	0.928111	0.902814	0.91072	0.878833
Jackson-4x	56.4335	53.7114	0.961385	0.932962	0.940954	0.890501	0.929752	0.866364
Jackson-4x-v	57.0928	54.2918	0.960862	0.931819	0.938856	0.886929	0.925731	0.861424
02428-4x	42.5205	40.2153	0.971934	0.92296	0.956005	0.871407	0.945725	0.842962
APⅣ-4x	48.0501	46.7261	0.928719	0.946634	0.892363	0.916652	0.865341	0.893205
Huagengxian74-4x	30.8333	30.2187	0.938309	0.960308	0.895337	0.93145	0.860817	0.905947
Taichung65-4x	44.4187	41.5583	0.987307	0.903426	0.978517	0.851254	0.970788	0.824398
E24-4x	21.7437	20.3641	0.983514	0.883807	0.969175	0.823584	0.937101	0.776218
M18-4x	39.0826	36.9546	0.969575	0.921456	0.952666	0.871574	0.938315	0.840029
Aijiaonante-4x	39.0577	38.0478	0.928713	0.94685	0.888675	0.918406	0.86088	0.896629
L202-4x	38.7804	36.8132	0.957898	0.925746	0.93723	0.874838	0.921852	0.844521
Yuejingsimaio-4x	38.4936	37.6935	0.931702	0.960738	0.888536	0.938794	0.860403	0.921776
E45-4x	41.8859	39.2338	0.986103	0.901283	0.979409	0.852247	0.971165	0.824783
Wuxuenuo-4x	38.5746	37.4173	0.932236	0.944656	0.896598	0.911931	0.869779	0.886879
Huanghuazhan-4x	40.0434	39.1713	0.926505	0.955001	0.887699	0.930739	0.861005	0.912612
Linglun-4x	24.385	23.2809	0.976441	0.957694	0.946147	0.900772	0.909471	0.84385
Luzhuangwen-4x	53.0021	51.238	0.925782	0.933214	0.832351	0.844185	0.736229	0.749369
Yangeng48-4x	72.0917	70.2301	0.931298	0.943895	0.824979	0.856855	0.718276	0.752954
4001-4x	55.4465	53.9027	0.936641	0.954753	0.904947	0.929832	0.881687	0.91118
Huaduo3	43.9625	42.0422	0.946936	0.929725	0.925575	0.896269	0.908561	0.871265
Huaduo3-v	61.3421	58.5808	0.959092	0.941095	0.933904	0.904341	0.910177	0.873831
Huaduo2	75.9048	72.5597	0.951955	0.937611	0.933895	0.909245	0.921491	0.889981
Huaduo1	57.6727	55.0996	0.957286	0.938306	0.936147	0.904036	0.922873	0.881959
Huaduo1-v	64.9426	62.135	0.953779	0.939119	0.926894	0.90215	0.90264	0.871863
Huaduo5	55.0565	52.3886	0.939244	0.912805	0.847069	0.811336	0.699138	0.666624
Huaduo5-v	53.4828	51.0757	0.954361	0.932641	0.924174	0.888587	0.89136	0.848357
Huaduo4	40.926	39.0204	0.952905	0.928044	0.928714	0.887182	0.9107	0.85903
Huaduo4-v	65.4452	62.6612	0.9614	0.940856	0.939797	0.905869	0.918221	0.876222
Huaduo110	47.5792	45.3914	0.952521	0.932887	0.927626	0.895309	0.911299	0.870404
Huaduo2564	40.2296	38.3414	0.955065	0.931064	0.931426	0.889373	0.915071	0.861966
Huaduo2364-v	27.3238	26.019	0.949612	0.921412	0.919961	0.871597	0.895076	0.835924
Huaduo2543	60.3906	57.6501	0.957585	0.939195	0.935117	0.904625	0.922278	0.883825
Huaduo8	52.3234	50.012	0.958303	0.942466	0.930563	0.905103	0.916168	0.882887
Huaduo8-v	54.3951	51.9648	0.955316	0.937113	0.929491	0.899897	0.915112	0.878544
Huaduo25129	39.6839	37.9021	0.957279	0.936164	0.93301	0.896071	0.915635	0.867808
Huaduo23129-v	43.5087	41.4446	0.956716	0.934195	0.932349	0.892263	0.915288	0.865064
Huaduo25112	40.9252	39.0476	0.953951	0.934041	0.929884	0.895703	0.91294	0.869349
Huaduo25105	40.1139	38.265	0.954351	0.934022	0.929613	0.894724	0.912293	0.867823
Huaduo23105-v	44.3125	42.2343	0.952658	0.932	0.927094	0.892149	0.90889	0.86545
Huaduo251	52.2962	50.038	0.954926	0.939076	0.930323	0.904012	0.915785	0.8818
Huaduo231-v	46.434	44.3497	0.953615	0.937854	0.927446	0.899484	0.910456	0.874537
Huaduo2421	62.4766	59.65	0.932839	0.91522	0.849888	0.828051	0.754135	0.732433
Huaduo2421-v	54.5705	52.1169	0.958052	0.943287	0.931764	0.907827	0.915646	0.885542
Huaduo25100	52.0423	49.6843	0.954822	0.9355	0.931808	0.899631	0.917532	0.876593
Huaduo25100-v	36.5946	34.8846	0.957665	0.935372	0.927008	0.89014	0.908059	0.861253
Huaye2	51.6737	49.332	0.970134	0.94898	0.953875	0.912945	0.939666	0.887441
Huaye1	69.7467	66.4561	0.969801	0.940334	0.954841	0.902912	0.943993	0.880285
Huaye3	49.8659	47.6649	0.957252	0.931327	0.936202	0.891583	0.917597	0.863368
444-W	27.3422	26.214	0.956934	0.936678	0.914533	0.878771	0.860835	0.819679
3349-W	31.1856	29.9078	0.932081	0.915952	0.881983	0.852832	0.836035	0.800861
N391-W	30.313	28.9412	0.926581	0.888076	0.875033	0.817871	0.827309	0.764661
1827-W	26.0216	24.8247	0.903114	0.860522	0.839738	0.778943	0.781234	0.716993
1056-W	20.4352	19.503	0.948662	0.910774	0.902833	0.841412	0.810909	0.747914
VR704-G	16.8975	15.9415	0.959943	0.868828	0.891168	0.764798	0.700306	0.602576
VP40-G	16.2107	15.2782	0.9473	0.875235	0.878153	0.768932	0.725319	0.628237
VR695-G	14.4273	13.5599	0.947787	0.866122	0.868074	0.748306	0.675647	0.582057
VR699-G	12.2419	11.497	0.94769	0.858376	0.851045	0.729059	0.58781	0.508515
VP270-G	17.6225	16.6465	0.898579	0.828298	0.826013	0.726466	0.700854	0.607514
PS8-G	16.7352	15.7139	0.969521	0.889361	0.927873	0.804676	0.784349	0.67008
VR698-G	16.2869	15.2963	0.963345	0.881046	0.91194	0.788708	0.762385	0.64474
PS20-G	14.3625	13.5816	0.956295	0.890312	0.897715	0.793693	0.684784	0.600138
PS15-G	18.8755	17.8725	0.951979	0.89484	0.901333	0.811598	0.783721	0.695237
PS16-G	14.6692	13.9198	0.949948	0.897276	0.888908	0.800294	0.682626	0.60617
VR700-G	15.1015	14.1784	0.962408	0.87169	0.889775	0.76491	0.697841	0.592454
VP125-G	16.062	15.1901	0.914113	0.842171	0.831117	0.726862	0.664188	0.575113
PS23-G	15.2963	14.4007	0.970428	0.883682	0.915815	0.789491	0.71969	0.617162
PS11-G	15.1661	14.2567	0.970434	0.883593	0.90612	0.780795	0.696255	0.604132
VR696-G	14.1113	13.2558	0.960753	0.871088	0.891092	0.761805	0.690028	0.582754
VR707-X	15.4786	15.084	0.900995	0.923081	0.796951	0.830404	0.628726	0.658154
PS54-X	17.7776	17.2571	0.929131	0.943332	0.86646	0.889502	0.742946	0.767771
VR721-X	13.577	13.2858	0.889904	0.91427	0.786115	0.825147	0.601528	0.640493
12QP428-X	16.5606	16.1352	0.911439	0.932335	0.834885	0.865826	0.693927	0.72529
VR718-X	16.3285	15.9545	0.902484	0.927393	0.809725	0.847206	0.657848	0.692419
PS33-X	17.3843	16.9571	0.910099	0.936622	0.819656	0.859425	0.674094	0.712034
VR722-X	13.27	12.9634	0.893099	0.915243	0.787161	0.822949	0.585532	0.620908
12QP427-X	14.2508	13.9121	0.912425	0.936789	0.810077	0.84844	0.595203	0.626005
VR716-X	13.8642	13.5301	0.887565	0.909541	0.780973	0.814723	0.605601	0.636906
12QP429-X	13.4124	13.0469	0.890105	0.907932	0.762497	0.786381	0.517501	0.534102
VR735-X	13.411	13.0711	0.903768	0.929817	0.773322	0.81064	0.536759	0.561894
VR723-X	12.9747	12.6549	0.901884	0.925823	0.779217	0.813991	0.549532	0.574593
12PQ423-X	12.6955	12.379	0.888926	0.90945	0.762092	0.79239	0.504649	0.526679
12QP418-X	12.3705	12.0571	0.883991	0.906125	0.754828	0.786205	0.522979	0.544013
VR681-X	11.7411	11.4225	0.897967	0.917817	0.732941	0.759976	0.441922	0.462438

## Sheet: Table S3
Table S3. Number of genomic variations against MSU7 and R498 reference genome
Sample	Total			SNP			Insertion			Deletions			SNP Ti/Tv			Total Het/Hom			Total Het Ratio (%)
	MSU7	R498		MSU7	R498		MSU7	R498		MSU7	R498		MSU7	R498		MSU7	R498		MSU7	R498
96025	1977748	2689645		1658378	2246902		156154	223904		163018	218521		2.52	2.48		0.25	0.24		20	19.3548
96025-v	2067160	2691469		1737367	2250229		160930	222661		168679	218284		2.51	2.48		0.23	0.23		18.6992	18.6992
Jackson-4x	1498458	3126521		1241481	2617543		126231	257899		130592	250753		2.41	2.51		0.26	0.19		20.6349	15.9664
Jackson-4x-v	1540181	3186390		1279058	2669893		128030	261215		132910	254892		2.4	2.49		0.3	0.22		23.0769	18.0328
02428-4x	942092	3171813		777467	2663991		80772	258442		83795	249073		2.36	2.49		0.3	0.2		23.0769	16.6667
APⅣ-4x	3495532	2280326		2918972	1899577		281101	190243		295012	190274		2.46	2.46		0.19	0.23		15.9664	18.6992
Huagengxian74-4x	3132541	1382528		2612903	1150523		254214	118027		265129	113891		2.42	2.43		0.17	0.23		14.5299	18.6992
Taichung65-4x	218006	3439699		172492	2886082		21847	280765		23655	272458		2.12	2.48		0.46	0.21		31.5068	17.3554
E24-4x	258241	3343958		207646	2819310		24385	265706		26200	258659		2.2	2.48		0.4	0.2		28.5714	16.6667
M18-4x	1035445	3161074		860161	2659874		85599	254073		89632	246856		2.45	2.5		0.22	0.18		18.0328	15.2542
Aijiaonante-4x	3354697	1752349		2812352	1464420		265733	144869		276322	142936		2.5	2.47		0.15	0.22		13.0435	18.0328
L202-4x	1388773	3100482		1153861	2607089		115212	250387		119584	242738		2.41	2.5		0.23	0.19		18.6992	15.9664
Yuejingsimaio-4x	3396572	1256384		2848543	1043916		268986	108387		278721	103998		2.48	2.45		0.18	0.25		15.2542	20
E45-4x	209743	3351783		164858	2816231		21555	272703		23318	262547		2.12	2.49		0.4	0.18		28.5714	15.2542
Wuxuenuo-4x	2913492	1970324		2439113	1652555		232274	160244		241871	157358		2.47	2.48		0.16	0.21		13.7931	17.3554
Huanghuazhan-4x	3338942	1350066		2797058	1126426		266365	113888		275226	109656		2.48	2.44		0.16	0.24		13.7931	19.3548
Linglun-4x	2174151	3078461		1831155	2591775		166321	243195		175905	242245		2.4	2.42		1.66	1.09		62.406	52.1531
Luzhuangwen-4x	2940957	2156499		2474255	1816035		226809	171233		238900	168598		2.48	2.48		0.51	0.76		33.7748	43.1818
Yangeng48-4x	3147130	1396103		2637634	1165335		249762	118354		259405	112302		2.47	2.48		0.25	0.28		20	21.875
4001-4x	3368119	1946899		2814631	1625202		269618	160467		283396	160889		2.47	2.46		0.24	0.36		19.3548	26.4706
Huaduo3	1964890	2755034		1647305	2305787		155503	227480		161893	221493		2.48	2.49		0.21	0.2		17.3554	16.6667
Huaduo3-v	1993352	2886595		1672704	2415681		155918	236272		164392	234052		2.47	2.49		0.39	0.32		28.0576	24.2424
Huaduo2	1946569	2725992		1626278	2272785		156579	229162		163494	223723		2.49	2.5		0.2	0.19		16.6667	15.9664
Huaduo1	1919434	2850532		1605830	2384241		153487	235797		159826	230065		2.48	2.5		0.27	0.23		21.2598	18.6992
Huaduo1-v	2004259	2794681		1679184	2334659		158108	230789		166640	228767		2.48	2.49		0.31	0.26		23.6641	20.6349
Huaduo5	1688732	2789198		1414981	2338399		133729	227200		139807	223288		2.45	2.48		0.26	0.22		20.6349	18.0328
Huaduo5-v	1782214	2869864		1493738	2402665		140140	234547		148085	232235		2.46	2.48		0.29	0.24		22.4806	19.3548
Huaduo4	1762937	2862782		1476982	2398074		140289	235296		145484	229120		2.46	2.48		0.24	0.21		19.3548	17.3554
Huaduo4-v	1828672	2908330		1529859	2430330		145511	240337		153040	237146		2.46	2.49		0.33	0.28		24.812	21.875
Huaduo110	1886047	2787564		1582479	2331100		148435	231173		154934	224996		2.48	2.49		0.23	0.2		18.6992	16.6667
Huaduo2564	1741895	2887046		1458859	2419440		138575	236656		144305	230678		2.46	2.5		0.23	0.2		18.6992	16.6667
Huaduo2364-v	1766303	2916126		1483346	2450047		138268	235041		144518	230751		2.44	2.48		0.26	0.22		20.6349	18.0328
Huaduo2543	1858482	2806527		1555721	2342651		148008	234817		154555	228741		2.49	2.5		0.23	0.2		18.6992	16.6667
Huaduo8	1971750	2693009		1651424	2253354		156421	222430		163713	216841		2.49	2.49		0.29	0.25		22.4806	20
Huaduo8-v	2051085	2782390		1718650	2327433		162023	228924		170156	225598		2.48	2.48		0.33	0.28		24.812	21.875
Huaduo25129	1921329	2904580		1613473	2436664		150431	236263		157093	231111		2.48	2.5		0.37	0.3		27.0073	23.0769
Huaduo23129-v	1841509	2934399		1544254	2459930		145154	239168		151839	234899		2.45	2.48		0.3	0.25		23.0769	20
Huaduo25112	1871993	2808202		1571571	2351569		146799	230949		153400	225349		2.49	2.49		0.25	0.21		20	17.3554
Huaduo25105	1867099	2814167		1568240	2356697		145948	231437		152682	225716		2.49	2.49		0.25	0.21		20	17.3554
Huaduo23105-v	1964090	2893113		1651644	2423653		152043	236399		160049	232622		2.47	2.48		0.32	0.26		24.2424	20.6349
Huaduo251	1977854	2730673		1656084	2282593		157368	226648		164188	221129		2.48	2.5		0.22	0.2		18.0328	16.6667
Huaduo231-v	2021361	2788238		1694935	2333794		159267	228914		166922	225195		2.47	2.49		0.25	0.23		20	18.6992
Huaduo2421	1888605	2511439		1583330	2099668		148640	207784		156410	203687		2.5	2.47		0.25	0.23		20	18.6992
Huaduo2421-v	2159790	2770858		1812151	2316084		169436	229123		177833	225103		2.49	2.46		0.37	0.31		27.0073	23.6641
Huaduo25100	1861128	2843931		1558634	2376864		148302	236246		153996	230489		2.48	2.49		0.24	0.21		19.3548	17.3554
Huaduo25100-v	1949514	2953193		1639418	2475916		151191	240590		158668	236304		2.47	2.48		0.33	0.27		24.812	21.2598
Huaye2	3800923	4704360		3168416	3927832		314781	389067		312284	381821		2.39	2.44		2.32	1.35		69.8795	57.4468
Huaye1	3250282	4492420		2695918	3743104		277299	377415		272700	367261		2.38	2.45		1.74	0.91		63.5036	47.644
Huaye3	3672898	4548144		3042897	3778938		316923	389034		308697	375475		2.33	2.4		1.44	0.97		59.0164	49.2386
VR704-G	330532	2982059		268180	2513618		30046	235724		32290	232549		2.17	2.43		0.29	0.15		22.4806	13.0435
VP40-G	527922	2887024		437564	2430461		43364	229809		46970	226606		2.32	2.42		0.25	0.15		20	13.0435
VR695-G	312722	2853833		257996	2422483		26337	217471		28383	213761		2.16	2.42		0.28	0.13		21.875	11.5044
VR699-G	301258	2874203		248441	2425777		25239	225943		27569	222329		2.16	2.42		0.34	0.14		25.3731	12.2807
VP270-G	499182	2802180		407975	2355774		44581	225074		46604	221172		2.16	2.4		0.27	0.15		21.2598	13.0435
PS8-G	496232	3048389		408249	2568025		42597	241734		45354	238407		2.15	2.43		0.36	0.19		26.4706	15.9664
VR698-G	317825	2980432		263157	2510265		26075	236925		28579	233072		2.21	2.43		0.31	0.15		23.6641	13.0435
PS20-G	885478	3008095		733679	2537422		74387	237180		77356	233302		2.29	2.44		0.27	0.18		21.2598	15.2542
PS15-G	1137204	3032886		943618	2550379		94762	243045		98740	239254		2.32	2.42		0.27	0.18		21.2598	15.2542
PS16-G	1211699	3027959		1007540	2550781		99660	239921		104413	237051		2.32	2.44		0.26	0.18		20.6349	15.2542
VR700-G	243937	2891877		199133	2449544		21129	221923		23665	220269		2.15	2.43		0.51	0.15		33.7748	13.0435
VP125-G	414071	2732749		342267	2301982		34438	217056		37350	213571		2.22	2.41		0.26	0.15		20.6349	13.0435
PS23-G	489163	3034757		401448	2559939		42710	238940		44971	235684		2.23	2.44		0.3	0.18		23.0769	15.2542
PS11-G	483297	3052155		397715	2570999		41330	241954		44231	238974		2.22	2.44		0.32	0.18		24.2424	15.2542
VR696-G	215754	2951657		176817	2491087		18492	231510		20433	228893		2.12	2.43		0.38	0.15		27.5362	13.0435
444-W	4020080	4551465		3368458	3819405		323484	368824		323693	359016		2.36	2.42		1.78	1.32		64.0288	56.8966
3349-W	3533018	3969124		2955882	3333631		283557	319767		289012	312364		2.35	2.4		2.07	1.58		67.4267	61.2403
N391-W	3148715	4187722		2623091	3504194		264004	344960		258283	335008		2.31	2.38		1.39	0.82		58.159	45.0549
1827-W	2901239	3994757		2415037	3342232		244243	328926		238862	320321		2.29	2.38		1.4	0.8		58.3333	44.4444
1056-W	3027415	4126212		2532772	3465792		247458	333040		244683	324715		2.33	2.4		1.2	0.71		54.5455	41.5205
VR707-X	3069822	1520603		2586896	1275563		232977	121561		249658	123301		2.43	2.38		0.19	0.36		15.9664	26.4706
PS54-X	2591308	1540145		2182103	1287096		198422	127536		210588	125419		2.44	2.39		0.19	0.22		15.9664	18.0328
VR721-X	2882265	1264608		2449405	1070483		209493	96972		223275	97110		2.42	2.39		0.13	0.17		11.5044	14.5299
12QP428-X	3046929	1571908		2560321	1311681		236689	130354		249735	129787		2.43	2.38		0.13	0.19		11.5044	15.9664
VR718-X	3021537	1402726		2541641	1178395		232543	111890		247168	112362		2.43	2.41		0.14	0.2		12.2807	16.6667
PS33-X	3141325	1555534		2640473	1302956		242151	125327		258464	127168		2.43	2.41		0.16	0.22		13.7931	18.0328
VR722-X	2777080	1290242		2359893	1092615		201672	98504		215431	99081		2.42	2.39		0.11	0.15		9.90991	13.0435
12QP427-X	3047004	1568244		2566912	1312466		232811	127537		247106	128174		2.42	2.41		0.19	0.2		15.9664	16.6667
VR716-X	2961655	1569703		2492581	1316689		226904	125897		241988	127031		2.42	2.4		0.16	0.2		13.7931	16.6667
12QP429-X	2917144	1655331		2459429	1390256		222104	132320		235429	132684		2.42	2.39		0.16	0.25		13.7931	20
VR735-X	3247904	1784246		2750814	1510821		237944	134734		258562	138347		2.42	2.4		0.39	0.88		28.0576	46.8085
VR723-X	2937897	1444326		2475116	1213380		223129	114637		239509	116243		2.43	2.4		0.11	0.16		9.90991	13.7931
12PQ423-X	2909467	1551030		2452876	1301827		221246	124285		235204	124857		2.41	2.39		0.13	0.17		11.5044	14.5299
12QP418-X	2922437	1659942		2464702	1394560		221425	132249		236090	133028		2.41	2.4		0.16	0.23		13.7931	18.6992
VR681-X	2752053	1445338		2345770	1228003		194032	106398		212182	110902		2.46	2.43		0.11	0.15		9.90991	13.0435

## Sheet: Table S4
Table S4. Number of genomic variations with different effect levels against MSU7 reference genome
Effect Level *	Variation Number	Percentage (%)
HIGH	120873	1.62209
MODERATE	670036	8.99171
LOW	518858	6.96294
MODIFIER	6141938	82.4233
* Effect levels were annotated using SnpEff software.

## Sheet: Table S5
Table S5. Variation density of different types of autotetraploid rice against MSU7 and R498 reference genome.
Type of tetraploid rice	Variation density a (MSU7)	Variation density a (R498)
Indica ATR b	829.28	477.7
Javanica ATR b	385.75	797.53
Japonica ATR b	304.89	766.37
NTR c	501.01	713.31
a Variations include SNPs and InDels, and the density was calculated using bin size of 100 Kb.
b ATR represents autotetraploid rice.
c NTR represents neo-tetraploid rice.

## Sheet: Table S6
Table S6. Cross-validation error of different k values in ADMIXTURE analysis
k value	Cross-validation error
2	0.36639
3	0.33448
4	0.31437
5	0.30692
6	0.32217
7	0.34226
8	0.34474

## Sheet: Table S7
Table S7. GO enrichment analysis of zero-diversity genes in tetraploid rice population
GO term	Ontology	Description	Number in input list	Number in BG	p-value	FDR
GO:0006412	P	translation	269	595	4e-45	1.1e-41
GO:0006091	P	generation of precursor metabolites and energy	113	243	2.9e-20	3.9e-17
GO:0010467	P	gene expression	548	2424	7.3e-19	6.6e-16
GO:0051234	P	establishment of localization	392	1638	1.1e-16	6e-14
GO:0006810	P	transport	392	1638	1.1e-16	6e-14
GO:0051179	P	localization	394	1651	1.3e-16	6e-14
GO:0015979	P	photosynthesis	64	115	8.4e-15	3.3e-12
GO:0022900	P	electron transport chain	42	60	1.5e-12	5.2e-10
GO:0006119	P	oxidative phosphorylation	49	88	1.1e-11	3.3e-09
GO:0033036	P	macromolecule localization	125	411	4.2e-11	1.1e-08
GO:0034622	P	cellular macromolecular complex assembly	54	121	6.2e-10	1.4e-07
GO:0022607	P	cellular component assembly	67	172	5.8e-10	1.4e-07
GO:0065003	P	macromolecular complex assembly	66	169	7.2e-10	1.5e-07
GO:0044267	P	cellular protein metabolic process	564	2877	9.5e-10	1.8e-07
GO:0043933	P	macromolecular complex subunit organization	69	190	3.4e-09	5.9e-07
GO:0019684	P	photosynthesis, light reaction	31	47	3.5e-09	5.9e-07
GO:0034621	P	cellular macromolecular complex subunit organization	57	142	4.6e-09	7.4e-07
GO:0045184	P	establishment of protein localization	91	294	9e-09	1.3e-06
GO:0015031	P	protein transport	91	294	9e-09	1.3e-06
GO:0008104	P	protein localization	93	307	1.5e-08	2e-06
GO:0015985	P	energy coupled proton transport, down electrochemical gradient	36	69	2.1e-08	2.4e-06
GO:0015986	P	ATP synthesis coupled proton transport	36	69	2.1e-08	2.4e-06
GO:0034220	P	ion transmembrane transport	36	69	2.1e-08	2.4e-06
GO:0015992	P	proton transport	39	80	2.3e-08	2.5e-06
GO:0006818	P	hydrogen transport	39	80	2.3e-08	2.5e-06
GO:0046907	P	intracellular transport	74	233	9.2e-08	9.6e-06
GO:0044281	P	small molecule metabolic process	229	1034	9.9e-08	1e-05
GO:0044085	P	cellular component biogenesis	75	239	1.1e-07	1.1e-05
GO:0019538	P	protein metabolic process	781	4333	1.7e-07	1.6e-05
GO:0009199	P	ribonucleoside triphosphate metabolic process	50	134	2.4e-07	2.1e-05
GO:0009144	P	purine nucleoside triphosphate metabolic process	50	134	2.4e-07	2.1e-05
GO:0009205	P	purine ribonucleoside triphosphate metabolic process	50	134	2.4e-07	2.1e-05
GO:0009141	P	nucleoside triphosphate metabolic process	50	135	2.9e-07	2.4e-05
GO:0009767	P	photosynthetic electron transport chain	20	26	3.6e-07	2.6e-05
GO:0009142	P	nucleoside triphosphate biosynthetic process	49	132	3.6e-07	2.6e-05
GO:0009145	P	purine nucleoside triphosphate biosynthetic process	49	132	3.6e-07	2.6e-05
GO:0009206	P	purine ribonucleoside triphosphate biosynthetic process	49	132	3.6e-07	2.6e-05
GO:0009201	P	ribonucleoside triphosphate biosynthetic process	49	132	3.6e-07	2.6e-05
GO:0006753	P	nucleoside phosphate metabolic process	68	218	5.1e-07	3e-05
GO:0031497	P	chromatin assembly	33	70	4.8e-07	3e-05
GO:0006334	P	nucleosome assembly	33	70	4.8e-07	3e-05
GO:0046034	P	ATP metabolic process	48	129	4.4e-07	3e-05
GO:0009259	P	ribonucleotide metabolic process	53	151	5.1e-07	3e-05
GO:0009117	P	nucleotide metabolic process	68	218	5.1e-07	3e-05
GO:0065004	P	protein-DNA complex assembly	33	70	4.8e-07	3e-05
GO:0034728	P	nucleosome organization	33	70	4.8e-07	3e-05
GO:0006323	P	DNA packaging	33	71	6.1e-07	3.6e-05
GO:0006754	P	ATP biosynthetic process	47	127	6.6e-07	3.7e-05
GO:0006886	P	intracellular protein transport	64	202	7e-07	3.9e-05
GO:0009260	P	ribonucleotide biosynthetic process	52	149	7.4e-07	4e-05
GO:0022904	P	respiratory electron transport chain	20	28	8.4e-07	4.4e-05
GO:0006163	P	purine nucleotide metabolic process	53	154	8.3e-07	4.4e-05
GO:0009150	P	purine ribonucleotide metabolic process	51	147	1.1e-06	5.6e-05
GO:0034613	P	cellular protein localization	64	207	1.4e-06	6.8e-05
GO:0070727	P	cellular macromolecule localization	64	207	1.4e-06	6.8e-05
GO:0055085	P	transmembrane transport	161	701	1.4e-06	6.8e-05
GO:0009152	P	purine ribonucleotide biosynthetic process	50	145	1.6e-06	7.6e-05
GO:0051649	P	establishment of localization in cell	83	299	1.7e-06	7.9e-05
GO:0051641	P	cellular localization	85	309	1.7e-06	8e-05
GO:0006164	P	purine nucleotide biosynthetic process	51	150	1.8e-06	8e-05
GO:0055086	P	nucleobase, nucleoside and nucleotide metabolic process	71	244	2.4e-06	0.00011
GO:0071103	P	DNA conformation change	34	82	3.2e-06	0.00014
GO:0015672	P	monovalent inorganic cation transport	51	155	3.8e-06	0.00016
GO:0046483	P	heterocycle metabolic process	84	312	4e-06	0.00017
GO:0007264	P	small GTPase mediated signal transduction	43	121	4.5e-06	0.00019
GO:0009165	P	nucleotide biosynthetic process	56	179	4.6e-06	0.00019
GO:0015980	P	energy derivation by oxidation of organic compounds	26	54	5.7e-06	0.00023
GO:0007242	P	intracellular signaling cascade	45	132	6.6e-06	0.00026
GO:0045333	P	cellular respiration	24	48	7.8e-06	0.00031
GO:0006812	P	cation transport	88	348	1.8e-05	0.00071
GO:0051258	P	protein polymerization	16	24	1.9e-05	0.00074
GO:0009056	P	catabolic process	104	433	2.1e-05	0.0008
GO:0006811	P	ion transport	98	408	3.6e-05	0.0013
GO:0055114	P	oxidation reduction	265	1351	3.9e-05	0.0014
GO:0051169	P	nuclear transport	22	48	5.2e-05	0.0018
GO:0006913	P	nucleocytoplasmic transport	22	48	5.2e-05	0.0018
GO:0009057	P	macromolecule catabolic process	80	322	7.1e-05	0.0025
GO:0042773	P	ATP synthesis coupled electron transport	13	19	9.6e-05	0.0034
GO:0065008	P	regulation of biological quality	49	176	0.0002	0.0067
GO:0006457	P	protein folding	54	202	0.00023	0.0077
GO:0044265	P	cellular macromolecule catabolic process	64	254	0.00026	0.0086
GO:0006461	P	protein complex assembly	31	94	0.00027	0.0089
GO:0070271	P	protein complex biogenesis	31	94	0.00027	0.0089
GO:0006006	P	glucose metabolic process	34	109	0.00033	0.011
GO:0023046	P	signaling process	68	279	0.00037	0.012
GO:0023060	P	signal transmission	68	279	0.00037	0.012
GO:0051246	P	regulation of protein metabolic process	33	106	0.00041	0.013
GO:0071669	P	plant-type cell wall organization or biogenesis	16	34	0.00042	0.013
GO:0009664	P	plant-type cell wall organization	16	34	0.00042	0.013
GO:0007165	P	signal transduction	60	240	0.00046	0.014
GO:0043623	P	cellular protein complex assembly	19	46	0.00046	0.014
GO:0010876	P	lipid localization	32	103	0.00052	0.015
GO:0006869	P	lipid transport	32	103	0.00052	0.015
GO:0044275	P	cellular carbohydrate catabolic process	30	94	0.00053	0.015
GO:0046164	P	alcohol catabolic process	30	94	0.00053	0.015
GO:0044248	P	cellular catabolic process	78	337	0.00055	0.016
GO:0019318	P	hexose metabolic process	38	133	0.00064	0.018
GO:0044282	P	small molecule catabolic process	40	146	0.00093	0.026
GO:0050789	P	regulation of biological process	362	2027	0.00099	0.027
GO:0065007	P	biological regulation	376	2125	0.0014	0.037
GO:0005996	P	monosaccharide metabolic process	40	150	0.0014	0.038
GO:0019320	P	hexose catabolic process	27	88	0.0016	0.041
GO:0016052	P	carbohydrate catabolic process	36	131	0.0015	0.041
GO:0046365	P	monosaccharide catabolic process	27	88	0.0016	0.041
GO:0006007	P	glucose catabolic process	27	88	0.0016	0.041
GO:0009772	P	photosynthetic electron transport in photosystem II	8	11	0.0017	0.043
GO:0003735	F	structural constituent of ribosome	227	396	7e-51	1.2e-47
GO:0005198	F	structural molecule activity	245	462	2.6e-50	2.2e-47
GO:0015078	F	hydrogen ion transmembrane transporter activity	50	95	3.2e-11	1.8e-08
GO:0008234	F	cysteine-type peptidase activity	153	554	1.2e-10	4.9e-08
GO:0016651	F	oxidoreductase activity, acting on NADH or NADPH	39	64	1.9e-10	6.4e-08
GO:0022890	F	inorganic cation transmembrane transporter activity	68	180	1.2e-09	3.4e-07
GO:0015077	F	monovalent inorganic cation transmembrane transporter activity	54	126	1.9e-09	4.4e-07
GO:0016655	F	oxidoreductase activity, acting on NADH or NADPH, quinone or similar compound as acceptor	27	34	2.1e-09	4.4e-07
GO:0008324	F	cation transmembrane transporter activity	88	280	8.8e-09	1.6e-06
GO:0008137	F	NADH dehydrogenase (ubiquinone) activity	24	30	1.5e-08	1.8e-06
GO:0032561	F	guanyl ribonucleotide binding	71	207	1.4e-08	1.8e-06
GO:0050136	F	NADH dehydrogenase (quinone) activity	24	30	1.5e-08	1.8e-06
GO:0005525	F	GTP binding	71	207	1.4e-08	1.8e-06
GO:0003954	F	NADH dehydrogenase activity	24	30	1.5e-08	1.8e-06
GO:0019001	F	guanyl nucleotide binding	71	211	2.6e-08	2.9e-06
GO:0015075	F	ion transmembrane transporter activity	104	389	4e-07	4.1e-05
GO:0022892	F	substrate-specific transporter activity	143	593	5.5e-07	5.4e-05
GO:0022891	F	substrate-specific transmembrane transporter activity	125	517	2.5e-06	0.00023
GO:0005215	F	transporter activity	202	941	3.4e-06	0.0003
GO:0003924	F	GTPase activity	42	117	4.7e-06	0.00039
GO:0019843	F	rRNA binding	18	32	3.3e-05	0.0026
GO:0070003	F	threonine-type peptidase activity	15	24	6e-05	0.0044
GO:0004298	F	threonine-type endopeptidase activity	15	24	6e-05	0.0044
GO:0034062	F	RNA polymerase activity	26	65	7e-05	0.0047
GO:0003899	F	DNA-directed RNA polymerase activity	26	65	7e-05	0.0047
GO:0022857	F	transmembrane transporter activity	139	643	8.4e-05	0.0054
GO:0045156	F	electron transporter, transferring electrons within the cyclic electron transport pathway of photosynthesis activity	11	15	0.00022	0.013
GO:0016491	F	oxidoreductase activity	310	1672	0.0003	0.018
GO:0046961	F	proton-transporting ATPase activity, rotational mechanism	16	35	0.00054	0.031
GO:0019829	F	cation-transporting ATPase activity	19	47	0.00057	0.032
GO:0032991	C	macromolecular complex	463	1207	3.3e-61	2.2e-58
GO:0005737	C	cytoplasm	458	1263	6.9e-55	2.3e-52
GO:0044444	C	cytoplasmic part	382	966	1e-52	2.3e-50
GO:0005840	C	ribosome	227	397	9.6e-51	1.6e-48
GO:0030529	C	ribonucleoprotein complex	233	438	5e-48	6.7e-46
GO:0044464	C	cell part	1244	5945	6.2e-34	5.9e-32
GO:0005623	C	cell	1244	5945	6.2e-34	5.9e-32
GO:0005622	C	intracellular	910	4116	6.6e-30	5.6e-28
GO:0044424	C	intracellular part	806	3529	8.6e-30	6.4e-28
GO:0043229	C	intracellular organelle	638	2859	5.8e-21	3.6e-19
GO:0043226	C	organelle	638	2859	5.8e-21	3.6e-19
GO:0016020	C	membrane	470	2115	4.5e-15	2.5e-13
GO:0043234	C	protein complex	198	706	6.2e-14	3.2e-12
GO:0009579	C	thylakoid	55	93	1e-13	4.8e-12
GO:0044425	C	membrane part	256	1007	1.6e-13	7.1e-12
GO:0033279	C	ribosomal subunit	51	82	1.9e-13	7.8e-12
GO:0043232	C	intracellular non-membrane-bounded organelle	342	1494	1.7e-12	6.5e-11
GO:0043228	C	non-membrane-bounded organelle	342	1494	1.7e-12	6.5e-11
GO:0034357	C	photosynthetic membrane	51	89	1.9e-12	6.7e-11
GO:0015935	C	small ribosomal subunit	37	51	1.5e-11	5.1e-10
GO:0009521	C	photosystem	39	72	2.4e-09	7.8e-08
GO:0016469	C	proton-transporting two-sector ATPase complex	37	73	2.4e-08	7.2e-07
GO:0031090	C	organelle membrane	72	228	1.6e-07	4.8e-06
GO:0005739	C	mitochondrion	57	162	1.8e-07	5e-06
GO:0000786	C	nucleosome	32	63	2e-07	5.1e-06
GO:0032993	C	protein-DNA complex	32	63	2e-07	5.1e-06
GO:0044436	C	thylakoid part	26	50	1.9e-06	4.8e-05
GO:0016021	C	integral to membrane	168	752	3.3e-06	7.9e-05
GO:0009523	C	photosystem II	24	46	4.5e-06	0.0001
GO:0033177	C	proton-transporting two-sector ATPase complex, proton-transporting domain	19	30	5.6e-06	0.00013
GO:0031224	C	intrinsic to membrane	170	775	7.1e-06	0.00015
GO:0005856	C	cytoskeleton	30	71	8.7e-06	0.00018
GO:0044429	C	mitochondrial part	45	139	1.9e-05	0.00039
GO:0031967	C	organelle envelope	45	142	2.9e-05	0.00058
GO:0009539	C	photosystem II reaction center	11	11	3.3e-05	0.00062
GO:0005740	C	mitochondrial envelope	41	127	4.6e-05	0.00085
GO:0005839	C	proteasome core complex	15	24	6e-05	0.0011
GO:0033176	C	proton-transporting V-type ATPase complex	13	19	9.6e-05	0.0017
GO:0019866	C	organelle inner membrane	31	88	0.0001	0.0018
GO:0045259	C	proton-transporting ATP synthase complex	20	44	0.00012	0.002
GO:0005874	C	microtubule	12	17	0.00014	0.0023
GO:0019773	C	proteasome core complex, alpha-subunit complex	11	14	0.00014	0.0023
GO:0005743	C	mitochondrial inner membrane	30	87	0.00018	0.0028
GO:0031975	C	envelope	47	167	0.00021	0.0032
GO:0000502	C	proteasome complex	16	32	0.00025	0.0037
GO:0031966	C	mitochondrial membrane	33	104	0.00031	0.0045
GO:0015630	C	microtubule cytoskeleton	15	30	0.00039	0.0054
GO:0042651	C	thylakoid membrane	13	23	0.00039	0.0054
GO:0045263	C	proton-transporting ATP synthase complex, coupling factor F(o)	12	20	0.00043	0.0059
GO:0033178	C	proton-transporting two-sector ATPase complex, catalytic domain	17	39	0.00056	0.0075
GO:0015934	C	large ribosomal subunit	14	31	0.0013	0.017
GO:0030076	C	light-harvesting complex	8	11	0.0017	0.021
GO:0005576	C	extracellular region	58	251	0.0027	0.034
GO:0005886	C	plasma membrane	16	44	0.0036	0.044
GO:0033180	C	proton-transporting V-type ATPase, V1 domain	7	10	0.0038	0.045
GO:0033179	C	proton-transporting V-type ATPase, V0 domain	6	7	0.0037	0.045

## Sheet: Table S8
Table S8. Annotation of 717 agronomically important genes that previously reported in diploid rice
MSU locus	RAP locus	Gene	Gene symbol	Character major	Character minor	Objective	DOI
LOC_Os01g01280	Os01g0102300	Thylakoid lumen protein 27	OsTLP27	Physiological trait	Source activity	Photochemical efficiency. Size and number of grana.	10.1016/j.plantsci.2012.06.006
LOC_Os01g01484	Os01g0104600	DE-ETIOLATED1	OsDET1	Physiological trait	Source activity	Chloroplast development. Photosynthetic capacity.	10.1016/j.plantsci.2013.06.003
LOC_Os01g02890	Os01g0118300	shortened uppermost internode 1	sui1	Morphological trait	Dwarf	Elongation of uppermost internode through longitudinal cell elongation.	10.1007/s11103-011-9825-6
LOC_Os01g03510	Os01g0125800	Actin-interacting protein 1	AIP1	Morphological trait	Dwarf	Dwarfism. Root hair development.	10.1111/tpj.12065
LOC_Os01g03840	Os01g0129200	JAGGED	Osjag	Morphological trait	Panicle flower	Floral organ development.	10.1007/s11103-010-9703-7
LOC_Os01g04380	Os01g0136200	OsHsp17.0	OsHsp17.0	Physiological trait	Germination dormancy	Drought and salinity tolerance. Sensitivity to mannitol and salt during germination stage.	10.1016/j.jplph.2011.12.014
LOC_Os01g07500	Os01g0169800	fish bone	FIB	Morphological trait	Culm leaf	"dwarfism with narrow and adaxially rolled short leaves, bent at the lamina joint, number of vascular bundles"	10.1111/tpj.12517
LOC_Os01g08220	Os01g0177400	dwarf 18	d18	Morphological trait	Dwarf	Dwarfism. Gibberellin biosynthesis.	10.1073/pnas.141239398
LOC_Os01g08320	Os01g0178500	IAA1	OsIAA1	Morphological trait	Culm leaf	Dwarfism. Leaf angle. Root length.	10.1007/s11103-009-9474-1
LOC_Os01g08700	Os01g0182600	GIGANTEA	OsGI	Physiological trait	Flowering	Flowering time.	10.1105/tpc.111.083238
LOC_Os01g09620	Os01g0192000	delay of the onset of senescence	OsDOS	Physiological trait	Source activity	Leaf senescence. JA sensitivity.	10.1104/pp.106.082941
LOC_Os01g10040	Os01g0197100	dwarf2	d2	Morphological trait	Culm leaf	Brassinosteroid biosynthesis. Leaf angle. Grain size.	10.1105/tpc.014712
LOC_Os01g10110	Os01g0197700	Grain number 1a	Gn1a	Morphological trait	Panicle flower	Grain number. Cytokinin catabolism.	10.1126/science.1113373
LOC_Os01g10490	Os01g0201600	GA-enhanced gene1	OsGAE1	Morphological trait	Dwarf	Dwarfism. Gibberellin sensitivity.	10.1007/s11103-006-9030-1
LOC_Os01g10504	Os01g0201700	OsMADS3	OsMADS3	Morphological trait	Panicle flower	Floral organ identity.	10.1023/A:1006051911291
LOC_Os01g11054	Os01g0208700	Phosphoenolpyruvate carboxylase 4	Osppc4	Physiological trait	Source activity	Ammonium assimilation in leaves.	10.1073/pnas.0913127107
LOC_Os01g12710	Os01g0227100	non-yellow coloring1	nyc1	Physiological trait	Source activity	Chlorophyll degradation during senescence.	10.1105/tpc.106.042911
LOC_Os01g14650	Os01g0248900	a-expansin gene 8	OsEXPA8	Morphological trait	Root	Root development. Plant height. Leaf size.	10.1371/journal.pone.0075997
LOC_Os01g15010	Os01g0254000	Sar1c	Sar1c	Physiological trait	Eating quality	Seed storage protein.Pro-gultelin content in seed. Floury endosperm.	10.1093/jxb/ert128
LOC_Os01g15340	Os01g0257300	Root Architecture Associated 1	OsRAA1	Morphological trait	Culm leaf	Leaf length. Filament length. Root length. Crown root development. Root gravitropism.	10.1104/pp.104.041996
LOC_Os01g15448	Os01g0258600	DOPPELGANGER1	DPL1	Physiological trait	Sterility	Hybrid sterility. Pollen germination. Interaction with DPL2	10.1073/pnas.1003124107
LOC_Os01g15780	Os01g0262600	GLYCOSYLTRANSFERASE1	OsGT1	Physiological trait	Sterility	Pollen wall formation.	10.1104/pp.112.210948
LOC_Os01g15900	Os01g0264000	rice Dof daily fluctuations 1	Rdd1	Physiological trait	Flowering	Grain length and width. 1000-grain weight. Flowering time.	10.1111/j.1365-3040.2009.01954.x
LOC_Os01g16810	Os01g0274800	carbon starved anther	CSA	Physiological trait	Sterility	Photoperiod-sensitive male sterility	10.1073/pnas.1213041110
LOC_Os01g18860	Os01g0293000	S-Adenosyl-l-methionine synthetase3	OsSAMS3	Morphological trait	Dwarf	Dwarfism. Fertility. Germination rate. Flowering time.	10.1016/j.jplph.2011.05.020
LOC_Os01g18870	Os01g0293100	basic helix-loop-helix 142	bHLH142	Morphological trait	Panicle flower	"anther size, color (yellowish white), anther development"	10.1105/tpc.114.126292
LOC_Os01g19694	Os01g0302500	Oryza sativa homeobox 6	OSH6	Morphological trait	Culm leaf	Bract differentiation especially at the basal nodes of panicles.	10.1007/s00425-007-0576-1
LOC_Os01g22010	Os01g0323600	S-Adenosyl-l-methionine synthetase2	OsSAMS2	Morphological trait	Dwarf	Dwarfism. Fertility. Germination rate. Flowering time.	10.1016/j.jplph.2011.05.020
LOC_Os01g23620	Os01g0338000	Sar1a	Sar1a	Physiological trait	Eating quality	Seed storage protein.Pro-gultelin content in seed. Floury endosperm.	10.1093/jxb/ert128
LOC_Os01g26920	Os01g0367100	photoassimilate defective1	phd1	Morphological trait	Dwarf	Chlorophyll content. Photosynthetic activity. Biomass and grain production.	10.1371/journal.pgen.1002196
LOC_Os01g29150	Os01g0388000	cytochrome P450 monooxygenase 734A6	CYP734A6	Morphological trait	Culm leaf	Brassinosteroid catabolism. Dwarfism. Abnormal leaf morphology.	10.1111/j.1365-313X.2011.04567.x
LOC_Os01g33040	Os01g0513900	dwarf bamboo shoot 1	dbs1	Morphological trait	Dwarf	Organ development and growth.	10.1093/pcp/pci206
LOC_Os01g34350	Os01g0527600	shootless 2	shl2	Morphological trait	Shoot seedling	Shoot apical meristem formation.	10.1073/pnas.0704339104
LOC_Os01g36930	Os01g0550100	ubiquitin specific protease 6	osubp6	Morphological trait	Shoot seedling	Growth speed during seedling stage.	10.1007/s10059-009-0138-4
LOC_Os01g39630	Os01g0578000	RAD51C	RAD51C	Physiological trait	Sterility	Male and female sterility. UV tolerance.	10.1093/jxb/ers190
LOC_Os01g39670	Os01g0578500	SaF	SaF	Physiological trait	Sterility	Hybrid male sterility. Pollen development. Interaction with SaM	10.1073/pnas.0810108105
LOC_Os01g39680	Os01g0578700	SaM	SaM	Physiological trait	Sterility	Hybrid male sterility. Pollen development. Interaction with SaF	10.1073/pnas.0810108105
LOC_Os01g40630	Os01g0588900	LONELY GUY	log	Morphological trait	Panicle flower	Panicle size and branching patterns. Number of floral organs. Maintenance of shoot meristems. Cytokinin activation.	10.1038/nature05504
LOC_Os01g42710	Os01g0612700	LSD1 ortholog 2	OsLOL2	Morphological trait	Dwarf	Bacterial blight resistance. Dwafism restored by exogenous GA3 treatment.	10.1007/s00438-007-0232-2
LOC_Os01g42850	Os01g0614900	autophagy associated gene 7	OsATG7	Physiological trait	Flowering	slower heading and flowering	10.4161/auto.28279
LOC_Os01g43040	Os01g0617600	amino acid transporter5	OsAAT5	Physiological trait	Source activity	Carbon and nitrogen content.	10.1007/s11738-012-0995-x
LOC_Os01g43650	Os01g0626400	semi-dwarf and late flowering	DIF1	Physiological trait	Flowering	flowering time	10.1371/journal.pone.0102529
LOC_Os01g44220	Os01g0633100	AGP LUS 2	osagpl2	Physiological trait	Eating quality	Starch biosynthesis.	10.1007/s11103-007-9153-z
LOC_Os01g44260	Os01g0633500	Rd	Rd	Morphological trait	Seed	Pericarp color. Proanthocyanidin biosynthesis.	10.1111/j.1365-313X.2006.02958.x
LOC_Os01g45550	Os01g0643300	PIN-FORMED 3t	OsPIN3t	Morphological trait	Root	Tiller angle. Crown root development. Root gravitropism. Drought tolerance.	10.1111/j.1365-313X.2012.05121.x
LOC_Os01g45760	Os01g0645400	OsYUCCA1	OsYUCCA1	Morphological trait	Dwarf	Dwarfism. Root development. Auxin biosynthesis.	10.1104/pp.106.091561
LOC_Os01g45860	Os01g0646300	SLR1-like1	SLRL1	Morphological trait	Dwarf	Dwarfism. Gibberellin sensitivity.	10.1111/j.1365-313X.2005.02562.x
LOC_Os01g47710	Os01g0667400	DWARF TILLER1	DWT1	Morphological trait	Culm leaf	"internode elongation, cell division and elongation, tiller growth"	10.1371/journal.pgen.1004154
LOC_Os01g48680	Os01g0678500	two-pore channel 1	Ostpc1	Morphological trait	Dwarf	Sensitivity to Ca+ in growth rate.	10.1093/pcp/pch082
LOC_Os01g48690	Os01g0678600	albino seedling lethality1	ASL1	Physiological trait	Source activity	Chloroplast development.	10.1534/g3.113.007856
LOC_Os01g48960	Os01g0682001	-	nadh-gogat1	Morphological trait	Dwarf	Ammonium assimilation in roots.	10.1007/s00726-010-0531-5
LOC_Os01g49000	Os01g0683100	dwarf and gladius leaf 1	dgl1	Morphological trait	Dwarf	Dwarfism. Microtubule organization.	10.1104/pp.105.062968
LOC_Os01g49290	Os01g0686800	rice receptor for activated C kinase 1A	OsRACK1A	Physiological trait	Seed	seed germination by controlling endogenous levels of ABA and H2O2	10.1371/journal.pone.0097120
LOC_Os01g50770	Os01g0703600	spotted leaf28	spl28*	Morphological trait	Culm leaf	"Spotted leaf. Bacterial blight and blast resistance. Chlorophyll content. Soluble protein content. Photosystem II efficiency. Concentrations of reactive oxygen species, phytoalexin, callose, and autofluorescent phenolic compounds."	10.1111/j.1469-8137.2009.03047.x
LOC_Os01g51610	Os01g0713600	LEC2 and FUSCA3 Like 1	OsLFL	Physiological trait	Flowering	Flowering time.	10.1016/j.jplph.2007.07.010
LOC_Os01g52050	Os01g0718300	dwarf 61	d61	Morphological trait	Culm leaf	Brassinosteroid sensitivity. Dwarfism. Leaf angle. Skotomorphogenesis.	10.1105/tpc.12.9.1591
LOC_Os01g52110	Os01g0719100	rice RING zinc-finger protein 34	OsRZFP34	Physiological trait	Culm leaf	"regulating leaf temperature under heat and ABA treatment, stomatal opening and transpiration cooling under high temperature"	10.1007/s11103-014-0217-6
LOC_Os01g52680	Os01g0726400	CHIMERIC FLORAL ORGANS 1	CFO1	Morphological trait	Panicle flower	Floral organ formation.	10.1104/pp.112.200980
LOC_Os01g54270	Os01g0746400	dwarf 10	d10	Morphological trait	Culm leaf	Tillering dwarf. Tiller bud outgrowth.	10.1111/j.1365-313X.2007.03210.x
LOC_Os01g54540	Os01g0749200	white leaf and panicles 1	WLP1	Morphological trait	Culm leaf	"chloroplast development, thermo-sensitivity albino phenotype"	10.1007/s11103-013-0134-0
LOC_Os01g54620	Os01g0750300	brittle culm 7(t)	Bc7(t)	Morphological trait	Culm leaf	Brittle culm. Cellulose contents in culm.	10.1016/S1673-8527(07)60115-5
LOC_Os01g54810	Os01g0751600	"high tillering, reduced height, and infertile spikelets 1"	this1	Morphological trait	Culm leaf	Tillering. Pollen development.	10.1093/jxb/ert256
LOC_Os01g55240	Os01g0757200	Gibberellin 2-Oxidase 3	GA2ox3	Morphological trait	Dwarf	Dwarfism. Gibberellin catabolism.	10.1105/tpc.108.060913
LOC_Os01g55540	Os01g0760600	Aspartate aminotransferase 2	OsAAT2	Physiological trait	Eating quality	Seed amino acid and protein content.	10.1007/s00122-009-0988-3
LOC_Os01g55690	Os01g0762500	glutelin a-2 subunit 4a	glu4a	Physiological trait	Eating quality	Seed glutelin quality.	10.1007/s00122-003-1228-x
LOC_Os01g55940	Os01g0764800	OsGH3-2	OsGH3-2	Morphological trait	Dwarf	Dwarfism. Tillering. Leaf size. Crown root development. Root hair development. Cold and drought tolerance.	10.1093/jxb/ers300
LOC_Os01g57610	Os01g0785400	-	OsGH3.1	Morphological trait	Dwarf	"Auxin content. Cell elongation. Resistance to infection of Magnaporthe grisea strains."	10.1094/MPMI-22-2-0201
LOC_Os01g57854	Os01g0788400	pectin methylesterase1	PME1	Physiological trait	Source activity	Leaf senescence. MeOH-induced Trp and Trp-derived secondary metabolite biosynthesis.	10.1111/j.1365-313X.2011.04486.x
LOC_Os01g59120	Os01g0805600	Cyclin B1;1	Orysa;CycB1;1	Morphological trait	Seed	Endosperm formation. Embryo size.	10.1007/s00425-009-1051-y
LOC_Os01g59660	Os01g0812000	GAMYB	gamyb	Physiological trait	Sterility	Pollen development.	10.1105/tpc.017327
LOC_Os01g61044	Os01g0825800	amino acid transporter7	OsAAT7	Physiological trait	Source activity	Carbon and nitrogen content.	10.1007/s11738-012-0995-x
LOC_Os01g61480	Os01g0831000	LAX PANICLE	lax	Morphological trait	Culm leaf	Lateral organ development. Axillary meristem formation.	10.1073/pnas.1932414100
LOC_Os01g61810	Os01g0834400	-	OsHAP3A	Physiological trait	Source activity	Chloroplast development.	10.1046/j.1365-313X.2003.01897.x
LOC_Os01g62920	Os01g0848400	QTL of seed shattering in chromosome 1	qSH1	Morphological trait	Panicle flower	Seed shattering.	10.1126/science.1126410
LOC_Os01g63510	Os01g0854500	Quiescent center specific homeobox	QHB	Morphological trait	Root	Crown root formation. Shoot formation	10.1046/j.1365-313X.2003.01816.x
LOC_Os01g64000	Os01g0859300	ABA insensitive 5	OsABI5	Physiological trait	Sterility	Salinity tolerance. Fertility.	10.1007/s11103-008-9298-4
LOC_Os01g64660	Os01g0866400	"cytosolic fructose-1,6-bisphosphatase1"	oscfbp1	Physiological trait	Source activity	Photosynthetic sucrose biosynthesis. Growth retardation.	10.1111/j.1365-3040.2008.01890.x
LOC_Os01g64960	Os01g0869800	Nonphotochemical quenching	qNPQ1-2	Physiological trait	Source activity	Nonphotochemical quenching capacity. Protection from photoinhibition.	10.1073/pnas.1104809108
LOC_Os01g64990	Os01g0870300	ammonium transporter 3;1	OsAMT3;1	Physiological trait	Root	involvement in mycorrhizal N uptake pathway	10.1016/j.plaphy.2013.11.029.
LOC_Os01g65670	Os01g0878700	amino acid permease	OsAAP6	Physiological trait	Eating quality	starch and storage protein biosynthesis in developing rice grain	10.1038/ncomms5847
LOC_Os01g66100	Os01g0883800	semi-dwarf 1	sd1	Morphological trait	Dwarf	Semi-dwarf. Gibberellin biosynthesis.	10.1038/416701a
LOC_Os01g66120	Os01g0884300	NAM-ATAF-CUC family 6	OsNAC6	Morphological trait	Root	Seedling root growth	10.1111/j.1365-313X.2009.03908.x
LOC_Os01g67240	Os01g0897700	Formin homology 1	OsFH1	Morphological trait	Root	Root hair elongation.	10.1007-s00425-013-1838-8
LOC_Os01g67290	Os01g0898300	Short postembryonic roots 1	Osspr1	Morphological trait	Root	Root elongation. Fe uptake.	10.1111/j.1469-8137.2010.03513.x
LOC_Os01g67430	Os01g0900400	EXTRA GLUME1	eg1	Morphological trait	Panicle flower	Spikelet development.	10.1111/j.1365-313X.2008.03710.x
LOC_Os01g67980	Os01g0907600	senescence associated gene 12-1	OsSAG12-1	Physiological trait	Source activity	Leaf senescence. Resistance to Xanthomonas oryzae pv. oryzae.	10.1007/s12038-013-9334-7
LOC_Os01g68000	Os01g0907900	PLASTOCHRON2	pla2	Morphological trait	Culm leaf	Plastochron. Leaf size. Dwarfism. Conversion of inflorescence to vegetative shoots.	10.1105/tpc.105.037622
LOC_Os01g68104	Os01g0909100	-	HDT702	Morphological trait	Culm leaf	Narrowed leaf. Dwarfism. Fertility.	10.1016/j.bbrc.2009.07.162
LOC_Os01g68120	Os01g0909200	Dicer-like 1	OsDCL1	Morphological trait	Shoot seedling	Pleiotropic developmental defect. Developmental arrest during seedling stage.	10.1104/pp.105.063420
LOC_Os01g68870	Os01g0917500	MULTIPLE SPOROCYTE 1	msp1	Physiological trait	Sterility	Number of male and female sporocytes. Development of pollen mother cells.	10.1105/tpc.012401
LOC_Os01g69030	Os01g0919400	sucrose phosphate synthase 1	OsSPS1	Physiological trait	Panicle flower	pollen germination through sucrose synthesis	10.1016/j.plantsci.2014.05.018
LOC_Os01g69080	Os01g0919900	suppressor of salicylate insensitivity of npr1-5 2	OsSSI2	Morphological trait	Culm leaf	Resistance to Magnaporthe grisea and Xanthomonas oryzae pv. oryzae. Spotted leaf. Growth retardation.	10.1094/MPMI-22-7-0820
LOC_Os01g69110	Os01g0920200	yellow2-like and ubiquitin hydrolase	-	Physiological trait	Others	DNA methylation	10.1111/tpj.12553
LOC_Os01g69210	Os01g0921200	mannosyl-oligosaccharide glucosidase	OsMOGS	Morphological trait	Root	"auxin-mediated root development, shortened root (decreased primary root and lateral root elongation and cell division), root hair initiation and elongation, "	10.1111/tpj.12497
LOC_Os01g69850	Os01g0922800	OsMADS51	OsMADS51	Physiological trait	Flowering	Flowering time under short day condition.	10.1104/pp.107.103291
LOC_Os01g70200	Os01g0926700	-	OsIRX10	Morphological trait	Culm leaf	Cellulose content.	10.1093/mp/sss135
LOC_Os01g70220	Os01g0927000	SET Domain Group Protein714	SDG714	Morphological trait	Culm leaf	Glabrous. DNA methylation.	10.1105/tpc.106.048124
LOC_Os01g70440	Os01g0929600	rice tapetum-specific gene	rtS	Physiological trait	Sterility	Pollen development. Anther development.	10.1007/s11103-006-9031-0
LOC_Os01g71310	Os01g0940000	cytokinin oxidase/dehydrogenase (CKX) family gene 4	OsCKX4	Morphological trait	Root	"crown root growth (root length, No. of crown roots, root weight, average root tip angles) by integrating the interaction between cytokinin and auxin"	10.1104/pp.114.238584
LOC_Os01g71930	Os01g0947700	"Beta_x0002_-1,3-glucanase 1"	Osg1	Physiological trait	Sterility	Callose degradation during pollen development.	10.1007/s00425-010-1301-z
LOC_Os01g72090	Os01g0949400	Photoperiod sensitivity 13	se13	Physiological trait	Flowering	Photoperiodic response.	10.1007/s00122-010-1426-2
LOC_Os02g01150	Os02g0101500	peroxisomal hydroxypyruvate reductase 1	OsHPR1	Physiological trait	Others	photorespiratory pathway	10.1111/jipb.12125
LOC_Os02g01440	Os02g0104700	NITRIC OXIDE-ASSOCIATED1	NOA1	Physiological trait	Source activity	Chlorophyll and Rubisco level.	10.1371/journal.pone.0020015
LOC_Os02g02410	Os02g0115900	binding protein 1	BiP1	Physiological trait	Eating quality	Seed storage protein and starch content.	10.1111/j.1365-313X.2010.04453.x
LOC_Os02g02860	Os02g0121000	chlorophyll deficient 1	cde1(t)	Morphological trait	Dwarf	Chlorophyll content.	10.1007/s00425-007-0525-z
LOC_Os02g02890	Os02g0121300	Cyclophilin 2	OsCYP2	Morphological trait	Root	Lateral root development. Sterility. Auxin sensitivity.	10.1111/tpj.12106
LOC_Os02g03410	Os02g0126400	Ca2+-dependent protein kinase 4	OsCPK4	Morphological trait	Dwarf	dwarfism	10.1104/pp.113.230268
LOC_Os02g04840	Os02g0141300	collapsed abnormal pollen1	CAP1	Physiological trait	Sterility	Pollen development.	10.1104/pp.113.216523
LOC_Os02g05480	Os02g0148100	TEY-type rice mitogen-activated protein kinase 3	OsMPK3	Physiological trait	Others	phosphorylates OsbHLH65 in nucleus	10.1007/s00299-014-1620-9
LOC_Os02g05840	Os02g0152500	leaf inclination	lc2	Morphological trait	Culm leaf	Leaf angle. Cell division in lamina joint.	10.1038/cr.2010.109
LOC_Os02g05980	Os02g0154200	leucine-rich repeat receptor-like kinase1	LRK1	Morphological trait	Culm leaf	Cell division. Panicle number. Spikelet number per panicle. Grain weight.	10.1111/j.1467-7652.2009.00428.x
LOC_Os02g07120	Os02g0167700	Cullin-associated and neddylation-dissociated 1	Oscand1	Morphological trait	Root	Crown root development. Auxin sensitivity.	10.1093/mp/ssq068
LOC_Os02g07430	Os02g0170300	MADS29	MADS29	Physiological trait	Eating quality	Seed amylose content. Grain filling.	10.1105/tpc.111.094854
LOC_Os02g08100	Os02g0177600	4-Coumarate:coenzyme A ligase	Os4CL3	Morphological trait	Dwarf	Lignin content. Dwarfism. Culm length. Anther development.	10.1104/pp.111.178301
LOC_Os02g08230	Os02g0178800	Glossy 1	osgl1-2	Morphological trait	Culm leaf	Leaf wax crystallization. Formation of cuticular layer. Drought tolerance.	10.1007/s11103-009-9483-0
LOC_Os02g09490	Os02g0187800	GOLDHULLANDINTERNODE2	gh2	Morphological trait	Culm leaf	Lignin content. Seed color. Internode color.	10.1104/pp.105.073007
LOC_Os02g09750	Os02g0190600	lycopene b-cyclase	b-OsLCY	Physiological trait	Germination dormancy	Pre-harvest sprouting. Photo bleaching.	10.1111/j.1365-313X.2008.03411.x
LOC_Os02g10480	Os02g0198300	ARF-GTPase-activating protein	OsAGAP	Morphological trait	Root	Primary and lateral root development. Auxin dependent root growth.	10.1111/j.1365-313X.2006.02898.x
LOC_Os02g10780	Os02g0202200	suppressor of yeast gpa2	SPK2(SYG2)	Physiological trait	Others	Pi-dependent inhibitor of Phosphate starvation response regulator 2 (PHR)	10.1073/pnas.1404680111
LOC_Os02g11020	Os02g0204700	cytochrome P450 monooxygenase 734A2	CYP734A2	Morphological trait	Dwarf	Brassinosteroid catabolism. Dwarfism. Abnormal leaf morphology.	10.1111/j.1365-313X.2011.04567.x
LOC_Os02g12290	Os02g0214300	ribonuclease Z (RNase Z)	tms5	Physiological trait	Sterility	defective pollen production and male sterility through over accumulated RNase ZS1-mediated UbL40 mRNA in high temperature	10.1038/srep06567
LOC_Os02g12350	Os02g0214900	Histone deacetylases 703	HDA703	Morphological trait	Panicle flower	Elongated uppermost internode. Fertility. Grain size. Awn development.	10.1016/j.bbrc.2009.07.162
LOC_Os02g12380	Os02g0215200	Histone deacetylases 710	HDA710	Morphological trait	Culm leaf	Flag leaf morphology. Semi-dwarf. Awn development.	10.1016/j.bbrc.2009.07.162
LOC_Os02g12790	Os02g0220400	CYTOKININRESPONSIVE GATA TRANSCRIPTION FACTOR1	Cga1	Morphological trait	Dwarf	Dwarfism. Tillering. Chlorophyll content. Grain filling rate.	10.1104/pp.113.217265
LOC_Os02g14120	Os02g0236100	defective in outer cell layer specification 1	Docs1	Morphological trait	Root	Development of root outer cell layers.	10.1111/j.1365-313X.2011.04824.x
LOC_Os02g14720	Os02g0244100	Grain weight 2	GW2	Morphological trait	Seed	Grain width and weight.	10.1038/ng2014
LOC_Os02g15350	Os02g0252400	prolamin box binding factor	RPBF	Physiological trait	Eating quality	Seed storage protein and starch content.	10.1111/j.1365-313X.2009.03925.x
LOC_Os02g15594	Os02g0255100	down-regulated genes in CW-CMS 11	DCW11	Physiological trait	Sterility	Cytoplasmic male sterility. Pollen development.	10.1093/pcp/pcn036
LOC_Os02g15700	Os02g0256200	Histidine- and alanine-rich protein	OsHARP	Morphological trait	Dwarf	Dwarfism.	10.1007/s00726-008-0043-8
LOC_Os02g15950	Os02g0260200	erect panicle 3	ep3	Morphological trait	Panicle flower	Erect panicle.	10.1007/s00122-009-1151-x
LOC_Os02g17380	Os02g0274000	Rf2	Rf2	Physiological trait	Sterility	Lead Rice-type cytoplasmic male sterility.	10.1111/j.1365-313X.2010.04427.x
LOC_Os02g17780	Os02g0278700	ent-copalyl diphosphate synthase1	oscps1	Morphological trait	Dwarf	Dwarfism. Gibberellin biosynthesis.	10.1104/pp.103.033696
LOC_Os02g18080	Os02g0282000	tapetum degeneration retardation gene	TDR (ms-IR36)	Morphological trait	Sterility	"delated/non-degradation of tapetum tissue, collapse of the haploid microspores"	10.1007/s11032-013-9972-3
LOC_Os02g20930	Os02g0313400	APOPTOSIS INHIBITOR5	api5	Physiological trait	Sterility	Pollen development. Tapetal programmed cell death.	10.1105/tpc.110.082636
LOC_Os02g26430	Os02g0462800	WRKY gene 42	OsWRKY42	Physiological trait	Culm leaf	"directly regulate ROS accumulation, chlorophyll contents, repress OsMT1d expression"	10.14348/molcells.2014.0128
LOC_Os02g28970	Os02g0491300	MICROSPORE AND TAPETUM REGULATOR1	MTR1	Physiological trait	Sterility	Pollen development.	10.1016/j.devcel.2012.04.011
LOC_Os02g31140	Os02g0516400	curly flag leaf1	cfl1	Morphological trait	Culm leaf	Curly leaf. Leaf cuticle development.	10.1105/tpc.111.088625
LOC_Os02g32350	Os02g0523500	-	OsTudor-SN	Physiological trait	Eating quality	Seed prolamine content.	10.1111/j.1365-313X.2008.03516.x
LOC_Os02g32610	Os02g0527600	CONSTITUTIVE TRIPLE-RESPONSE2	OsCTR2	Morphological trait	Shoot seedling	Ethylene sensitivity. Flowering time. Tillering.	10.1093/jxb/ert272
LOC_Os02g32660	Os02g0528200	Branch enzyme isozyme	BE2b	Physiological trait	Source activity	"starch biosynthesis in endosperm,amlyopectin biosynthesis, branch formation"	10.1186/1471-2229-14-80
LOC_Os02g32950	Os02g0531600	RICE TERMINAL FLOWER 1/CENTRORADIALIS HOMOLOG 1	RCN2	Physiological trait	Flowering	Transition to reproductive phase. Panicle branching.	10.1046/j.1365-313X.2002.01255.x
LOC_Os02g34560	Os02g0550600	-	Oscyt-inv1	Physiological trait	Flowering	Root cell development. Flowering time. Fertility.	10.1007/s00425-008-0718-0
LOC_Os02g34810	Os02g0553200	chloroplast ascorbate peroxidase 8	OsAPX8	Physiological trait	Source activity	Photosynthesis and protection underphoto-oxidative stress.	10.1016/j.plantsci.2013.10.001
LOC_Os02g35329	Os02g0559800	Elicitor 5	EL5	Morphological trait	Root	Maintenance of cell viability of root primordia.	10.1111/j.1365-313X.2007.03120.x
LOC_Os02g35347	Os02g0561800	Elicitor 5	EL5	Morphological trait	Root	Maintenance of cell viability of root primordia.	10.1111/j.1365-313X.2007.03120.x
LOC_Os02g35365	Os02g0560600	Elicitor 5	EL5	Morphological trait	Root	Maintenance of cell viability of root primordia.	10.1111/j.1365-313X.2007.03120.x
LOC_Os02g35970	Os02g0568200	Coleoptile phototropism 1	cpt1	Morphological trait	Root	Root and seedling phototropism. Auxin translocation.	10.1105/tpc.104.028357
LOC_Os02g36380	Os02g0573200	cryptochrome 1a	cry1a	Morphological trait	Shoot seedling	Leaf sheath elongation during seedling stage. Gibberellin metabolism.	10.1093/pcp/pcs097
LOC_Os02g36570	Os02g0575500	activity of bc1 complex 1-2	OsABC1-2	Physiological trait	Source activity	Dwarfism. Grain size. Chlorophyll content in dark condition.	10.1016/j.gene.2012.02.017
LOC_Os02g39340	Os02g0606000	Oryza sativa delayed greening 2	OsDG2	Morphological trait	Culm leaf	chlorophyll content and chloroplast development in early seedling stage	10.1007/s00299-013-1549-4
LOC_Os02g39710	Os02g0610500	CONSTANS-like 4	OsCOL4	Physiological trait	Flowering	Flowering time independent of day length.	10.1111/j.1365-313X.2010.04226.x
LOC_Os02g39890	Os02g0612300	dull3	du3	Physiological trait	Eating quality	Seed amylose content.	10.5511/plantbiotechnology.25.483
LOC_Os02g40030	Os02g0614100	brittle culm14	bc14	Morphological trait	Culm leaf	Brittle culm. Cell wall biosynthesis	10.1073/pnas.1016144108
LOC_Os02g40450	Os02g0617500	-	mer3	Physiological trait	Sterility	Germ cell development. Meiotic crossover formation.	10.1242/?jcs.049080
LOC_Os02g40530	Os02g0618400	MULTIPASS	OsMPS	Morphological trait	Dwarf	Grain size. Total biomass.	10.1111/tpj.12286
LOC_Os02g40860	Os02g0622100	Casein Kinase I	OsCKI1	Morphological trait	Root	Root length. Lateral root development.	10.1046/j.1365-313X.2003.01866.x
LOC_Os02g41550	Os02g0625000	cryptochrome2	Oscry2	Physiological trait	Flowering	Blue light mediated de-etiolation and seedling growth. Flowering time independent of daylength .	10.1093/pcp/pcj064
LOC_Os02g41954	Os02g0630300	Gibberellin 2-Oxidases9	GA2ox9	Morphological trait	Dwarf	Dwarfism. Gibberellin catabolism.	10.1105/tpc.108.060913
LOC_Os02g43330	Os02g0649300	stress largely induced 1	OsSLI1	Physiological trait	Panicle flower	panicle development	10.1155/2014/809353
LOC_Os02g43370	Os02g0649900	yellow stripe 1 like 2	OsYSL2	Physiological trait	Eating quality	Fe and Mn translocation from root to shoot and endosperm.	10.1111/j.1365-313X.2010.04158.x
LOC_Os02g43410	Os02g0650300	yellow stripe 1 like 15	OsYSL15	Physiological trait	Germination dormancy	Fe uptake. Sensitivity to Fe during germination and seedling stage.	10.1074/jbc.M806042200
LOC_Os02g43970	Os02g0657000	ABA responsive AP2-like gene 1	ARAG1	Physiological trait	Germination dormancy	Drought tolerance during seedling stage. ABA sensitivity during germination.	10.1093/aob/mcp303
LOC_Os02g44500	Os02g0664000	glutathione peroxidase 3	OsGPX3	Morphological trait	Root	Root development. Dwarfism. Hydrogen peroxide homeostasis.	10.1016/j.plantsci.2013.03.017
LOC_Os02g44630	Os02g0666200	plasma membrane intrinsic protein 1;1	OsPIP1;1	Physiological trait	Germination dormancy	Seed germination.	10.1038/cr.2007.34
LOC_Os02g44990	Os02g0671100	miRNAs regulated and abiotic stress induced F-box gene 1	MAIF1	Physiological trait	Germination dormancy	Seed germination. ABA sensitivity. Root growth.	10.1093/mp/ssq066
LOC_Os02g45250	Os02g0674800	outcurved leaf 1	oul1	Morphological trait	Culm leaf	Leaf rolling. Bulliform cell size and number.	10.1104/pp.111.176016
LOC_Os02g45770	Os02g0682200	MOSAIC FLORAL ORGANS1	mfo1	Morphological trait	Panicle flower	Floral organ identity.	10.1105/tpc.109.068742
LOC_Os02g47360	Os02g0702000	organelle transcript processing 51	OSOTP51	Physiological trait	Source activity	Chlorophyll development. Structure and function of photosystem I.	10.1111/j.1744-7909.2011.01094.x
LOC_Os02g47970	Os02g0709400	adaxialized leaf 1	adl1	Morphological trait	Culm leaf	Leaf rolling. Identity of adaxial and abaxial of leaf. Shoot organization.	10.1016/j.ydbio.2009.07.042
LOC_Os02g49060	Os02g0722400	amino acid transporter24	OsAAT24	Physiological trait	Source activity	Carbon and nitrogen content.	10.1007/s11738-012-0995-x
LOC_Os02g49230	Os02g0724000	Days to heading on chromosome 2	DTH2	Physiological trait	Flowering	Flowering time under long day condition. Seed maturity.	10.1073/pnas.1213962110
LOC_Os02g49370	Os02g0725700	-	OsHAP3E	Morphological trait	Culm leaf	Dwarfism. Leaf angle. Floral organ formation	10.1016/j.plantsci.2011.04.009
LOC_Os02g49840	Os02g0731200	OsMADS57	OsMADS57	Morphological trait	Culm leaf	Tillering.	10.1038/ncomms2542
LOC_Os02g50240	Os02g0735200	glutamine synthetase1;1	Osgs1;1	Morphological trait	Dwarf	Dwarfism. Growth retardation.	10.1111/j.1365-313X.2005.02406.x
LOC_Os02g50330	Os02g0736200	RNA-dependent RNA polymerase 1	OsRDR1	Physiological trait	Others	DNA methylation	10.1186/1471-2229-14-177
LOC_Os02g50550	Os02g0738900	brittle culm 3	bc3	Morphological trait	Culm leaf	Brittle culm. Secondary cell wall synthesis.	10.1007/s00425-010-1145-6
LOC_Os02g50960	Os02g0743400	pin-formed 1	OsPIN1	Morphological trait	Culm leaf	Tiller angle. Crown root development. Auxin transport.	10.1093/pcp/pci183
LOC_Os02g51080	Os02g0744900	light-induced yellow leaf 1	LYL1	Physiological trait	Source activity	Chlorophyll synthesis. Photosynthesis and protection underphoto-oxidative stress.	10.1371/journal.pone.0075299
LOC_Os02g51600	Os02g0751900	DWARF50	D50	Morphological trait	Dwarf	Dwarfism. Cell wall component.	10.1111/j.1365-3040.2012.02534.x
LOC_Os02g52040	Os02g0757100	phosphate-induced protein 1	OsPHI-1	Morphological trait	Dwarf	dwarfism	10.1093/pcp/pcu023
LOC_Os02g52340	Os02g0761000	OsMADS22	OsMADS22	Morphological trait	Culm leaf	Dwarfism. Leaf angle. Brassinosteroid sensitivity.	10.1111/j.1365-313X.2008.03406.x
LOC_Os02g52480	Os02g0762400	Kip-related protein1	Orysa;KRP1	Morphological trait	Seed	Reduced cell production and increased cell size. Seed maturation.	10.1104/pp.106.087056
LOC_Os02g52490	Os02g0762600	SG1-Like protein 1	SGL1	Morphological trait	Culm leaf	Culm and rachis internode elongation. Seed development. Cell proliferation. Leaf angle. Brassinolide sensitivity.	10.1104/pp.111.187567
LOC_Os02g52710	Os02g0765600	a-amylase 1A	AmyI-1	Physiological trait	Germination dormancy	Starch degradation. Seed germination. Seedling growth.	10.1093/pcp/pci091
LOC_Os02g53140	Os02g0771100	peter pan syndrome	pps	Morphological trait	Dwarf	Juvenile to adult phase change. Flowering time independent of daylength. Dwarfism.	10.1105/tpc.111.083436
LOC_Os02g55420	Os02g0797500	Aspartate aminotransferase 1	OsAAT1	Physiological trait	Eating quality	Seed amino acid content.	10.1007/s00122-009-0988-3
LOC_Os02g55570	Os02g0799100	shugoshin protein1	Ossgo1	Physiological trait	Sterility	Germ cell development. Centromeric cohesion.	10.1111/j.1365-313X.2011.04615.x
LOC_Os02g56610	Os02g0811000	triangular hull1	th1	Morphological trait	Panicle flower	Lemma and palea development.	10.1007/s11103-011-9868-8
LOC_Os02g57190	Os02g0816900	myosin XI B	osmyoXIB	Physiological trait	Sterility	Male sterility under short day condition.	10.1016/j.ydbio.2007.01.008
LOC_Os02g57400	Os02g0819400	low phytic acid 1	lpa1	Physiological trait	Eating quality	Seed phytic acid content.	10.1007/s00122-008-0818-z
LOC_Os02g57490	Os02g0820500	degenerated hull 1	dh1	Morphological trait	Panicle flower	Glume formation.	10.1007/s11103-007-9283-3
LOC_Os02g57720	Os02g0823100	plasma membrane intrinsic protein 1;3	OsPIP1;3	Physiological trait	Germination dormancy	Seed germination.	10.1038/cr.2007.34
LOC_Os02g58610	Os02g0833000	N-acetylglucosaminyltransferase I	GnTI	Morphological trait	Dwarf	Cellulose contents. Dwarfism. Shoot regeneration. Dark-induced leaf senescence.	10.1111/tpj.12087
LOC_Os03g01320	Os03g0103300	QTL of low-temperature germinability in chromosome3 -1	qLTG3?1	Physiological trait	Germination dormancy	Cold tolerance at germination stage.	10.1073/pnas.0805303105
LOC_Os03g01590	Os03g0106300	HOMOLOGOUS PAIRING ABERRATION IN RICE MEIOSIS1	pair1	Physiological trait	Sterility	Germ cell development. Homologous pairing.	10.1105/tpc.020701
LOC_Os03g02160	Os03g0112700	early heading date 4	Ehd4	Physiological trait	Flowering	Flowering time. Grain number.	10.1371/journal.pgen.1003281
LOC_Os03g03070	Os03g0122600	osmads50	osmads50	Physiological trait	Flowering	Flowering time.	10.1111/j.1365-313X.2004.02082.x
LOC_Os03g03150	Os03g0123300	tiller enhancer	te	Morphological trait	Dwarf	Tillering. Dwarfism. Twisted flag leaf.	10.1038/ncomms1716
LOC_Os03g03660	Os03g0128700	calcium-dependent protein kinase 1	OsCDPK1	Morphological trait	Shoot seedling	Drought tolerance. Seedling elongation. Grain size.	10.1007/s11103-012-0006-z
LOC_Os03g03720	Os03g0129300	glyceraldehyde-3-phosphate dehydrogenase B	OsGAPDHB	Physiological trait	Eating quality	Fragrance rice.	10.1016/j.plantsci.2013.09.010
LOC_Os03g04680	Os03g0140400	OsCYP96B4	OsCYP96B4	Morphological trait	Dwarf	Dwarfism. Cell elongation. Pollen germination.	10.1371/journal.pone.0028069
LOC_Os03g04920	Os03g0142800	low phytic acid 2	XS-lpa2-1	Physiological trait	Eating quality	Seed phytic acid content.	10.1007/s00122-009-1018-1
LOC_Os03g05310	Os03g0146400	Pheophorbide a oxygenase	OsPAO	Physiological trait	Source activity	Lesion mimic. Leaf senescence.	10.1016/j.jplph.2011.05.026
LOC_Os03g05510	Os03g0149100	adventitious rootless 1	arl1	Morphological trait	Root	Crown root formation. Auxin sensitivity.	10.1111/j.1365-313X.2005.02434.x
LOC_Os03g05640	Os03g0150800	phosphate transporter 2	OsPT2	Physiological trait	Root	selenite uptake	10.1111/nph.12596
LOC_Os03g05680	Os03g0151300	photoperiod sensitivity-14	Se14	Physiological trait	Flowering	delay flowering through the repression of RFT1 by red-light signal mediated H3K4me3 demethylation under long day-length conditions	10.1371/journal.pone.0096064
LOC_Os03g06654	Os03g0162000	constitutivve eilted 1	oscow1	Morphological trait	Culm leaf	Dwarfism. Narrowed and rolled leaf. Root growth.	10.1007/s11103-007-9203-6
LOC_Os03g07140	Os03g0167600	defective pollen wall	dpw	Physiological trait	Sterility	Pollen wall development.	10.1105/tpc.111.087528
LOC_Os03g07250	Os03g0168600	cyp704B2	cyp704B2	Physiological trait	Sterility	Anther cuticle formation. Pollen exine formation.	10.1105/tpc.109.070326
LOC_Os03g07360	Os03g0169600	DNA-binding with one finger12	OsDof12	Physiological trait	Flowering	Flowering time under long day condition.	10.1007/s00425-009-0893-7
LOC_Os03g07480	Os03g0170900	Sucrose transporter 1	OsSUT1	Morphological trait	Dwarf	Dwarfism. Flowering time.	10.1093/pcp/pce148
LOC_Os03g08330	Os03g0181100	-	TIFY11b	Morphological trait	Dwarf	Grain size. Plant height	10.1271/bbb.120545
LOC_Os03g08360	Os03g0181500	onion 1	oni1	Morphological trait	Shoot seedling	Shoot organization.	10.1111/j.1365-313X.2011.04530.x
LOC_Os03g08480	Os03g0183100	bHLH protein-73	OsBP-73	Morphological trait	Dwarf	Dwarfism.	10.1023/A:1024854101965
LOC_Os03g08570	Os03g0184000	phytoene desaturase	OsPDS	Physiological trait	Germination dormancy	Pre-harvest sprouting.	10.1111/j.1365-313X.2008.03411.x
LOC_Os03g08754	Os03g0186600	MADSdomain-containing protein 1	OsMDP1	Morphological trait	Culm leaf	Primary root elongation. Coleoptile elongation. Leaf angle. Brassinosteroid sensitivity.	10.1111/j.1365-313X.2006.02804.x
LOC_Os03g09250	Os03g0192700	rice myo -inositol 3-phosphate synthase 1	RINO1	Physiological trait	Eating quality	Seed phytic acid content.	10.1093/pcp/pcp071
LOC_Os03g10040	Os03g0196500	gibberellin insensitive dwarf2	gid2	Morphological trait	Dwarf	Dwarfism. Gibberellin sensitivity.	10.1126/science.1081077
LOC_Os03g10620	Os03g0203200	dwarf 88	d88	Morphological trait	Culm leaf	Tillering dwarf. Tiller bud outgrowth.	10.1007/s11103-009-9522-x
LOC_Os03g11600	Os03g0215200	DROOPING LEAF	dl	Morphological trait	Culm leaf	Drooping leaf.Midrib development. Carpel identity.	10.1105/tpc.018044
LOC_Os03g11614	Os03g0215400	OsMADS1	OsMADS1	Morphological trait	Panicle flower	Floral organ formation.	10.1111/j.1365-313X.2009.04101.x
LOC_Os03g12290	Os03g0223400	glutamine synthetase1;2	GS1;2	Physiological trait	Source activity	"Leaf nitrogen conten. Cold, drought and salinity tolerance. Basta selection resistance."	10.1007/s00299-008-0665-z
LOC_Os03g12840	Os03g0230500	drought- and salt-hypersensitive mutant 3	dsm3	Morphological trait	Root	Drought and salinity tolerance. Fertility. Root growth.	10.1007/s11103-011-9830-9
LOC_Os03g13010	Os03g0232600	Taihu Dwarf1	TUD1	Morphological trait	Dwarf	Dwarfism. Grain size. Leaf morphology.	10.1371/journal.pgen.1003391
LOC_Os03g13370	Os03g0236966	anaphase-promoting complex6	Osapc6	Morphological trait	Dwarf	Dwarfism.	10.1007/s10142-009-0155-6
LOC_Os03g13400	Os03g0237250	Loose Plant Architecture1	LPA1	Morphological trait	Culm leaf	Tiller angle. Leaf angle. Shoot gravitropism.	10.1104/pp.112.208496
LOC_Os03g15430	Os03g0260100	NON-YELLOW COLORING4	NYC4	Physiological trait	Source activity	Chlorophyll degradation during senescence.	10.1111/tpj.12154
LOC_Os03g15650	Os03g0262900	glutelin precursor mutant6	glup6	Physiological trait	Eating quality	Seed storage protein. Intracellular transport of proglutelin and a-globulin from the Golgi to PSVs	10.1104/pp.113.217869
LOC_Os03g15680	-	NODULATION SIGNALING PATHWAY2	NSP2	Morphological trait	Culm leaf	Striga resistance. Regulation of strigolactone biosynthesis.	10.1105/tpc.111.089771
LOC_Os03g15780	Os03g0264400	Anthranilate synthase a-subunit 2	OASA2	Physiological trait	Eating quality	Tryptophan content in seed and shoot.	10.1104/pp.111.175778
LOC_Os03g17350	Os03g0281900	reduced culm number 1	rcn1	Morphological trait	Culm leaf	Tillering bud outgrowth.	10.1111/j.1469-8137.2008.02724.x
LOC_Os03g17690	Os03g0285700	Ascorbate peroxidase 1	OsApx1	Morphological trait	Dwarf	Aluminium tolerance. Dwarfism.	10.1016/j.phytochem.2010.01.003
LOC_Os03g18360	Os03g0294700	ETHYLENE OVERPRODUCER 1-like	OsETOL1	Physiological trait	Panicle flower	spikelet fertility	10.1111/tpj.12508
LOC_Os03g18820	Os03g0300000	xyloglucan (XyG) 6-xylosyltransferase 1	OsXXT1	Morphological trait	Root	"maintaining cell wall structure and tensile strength, root hair development"	10.1093/jxb/eru189
LOC_Os03g19080	Os03g0302900	sword shape dwarf1	ssd1	Morphological trait	Dwarf	Dwarfism. Cell division and expansion.	10.2183/pjab.86.265
LOC_Os03g19590	Os03g0309200	phytochromeB	phyB	Physiological trait	Flowering	Flowering time. Deetiolation response. Sensitivity to red and far-red light.	10.1105/tpc.105.035899
LOC_Os03g20380	Os03g0319400	Calcineurin B-like protein-interacting protein kinases 31	oscipk31	Physiological trait	Germination dormancy	"Sensitivity to ABA, salt, mannitol and glucose during germination and seedling stage."	10.1007/s10059-010-0084-1
LOC_Os03g20460	Os03g0320900	VIRESCENT 2	v2	Physiological trait	Source activity	Chloroplast development.	10.1111/j.1365-313X.2007.03251.x
LOC_Os03g20550	Os03g0321700	WRKY31	OsWRKY31	Morphological trait	Root	Resistance to Magnaporthe grisea. Lateral root growth.	10.1038/cr.2007.104
LOC_Os03g20700	Os03g0323200	-	OschlH	Physiological trait	Source activity	Chlorophyll development.	10.1093/pcp/pcg064
LOC_Os03g20790	Os03g0324300	EIN3-like gene 1	OsEIL1	Morphological trait	Dwarf	Dwarfism. Root length. Ethylene sensitivity.	10.1007/s11103-005-6184-1
LOC_Os03g21060	Os03g0327800	-	OsNAP	Physiological trait	Source activity	Leaf senescence at the grain-filling stage.	10.1186/1471-2229-13-132
LOC_Os03g21210	Os03g0329500	"endo-1,4-b-D-glucanase1"	glu1	Morphological trait	Dwarf	Dwarfism. Cell elongation. Cellulose and pectin content.	10.1007/s11103-005-2972-x
LOC_Os03g24240	Os03g0356900	isopentenyltransferase2	OsIPT2	Morphological trait	Culm leaf	Tiller growth. Root development. Cytokinin biosynthesis.	10.1104/pp.106.085811
LOC_Os03g24440	Os03g0358900	isopentenyltransferase1	OsIPT1	Morphological trait	Culm leaf	Tiller growth. Root development. Cytokinin biosynthesis.	10.1104/pp.106.085811
LOC_Os03g25400	Os03g0370000	pyruvate dehydrogenase kinase	pdhk	Morphological trait	Panicle flower	Flowering time. Grain number. Grain size.	10.2135/cropsci2011.07.0352
LOC_Os03g26044	Os03g0377700	cellulose synthase A5	CESA5	Morphological trait	Dwarf	O.glaberrima Dwarfism to Rice tungro sperical virus (RTVS) infection	10.3389/fmicb.2014.00026
LOC_Os03g27770	Os03g0395000	rice heme oxymenase 2	OsHO2	Morphological trait	Culm leaf	"pale color leaves with substantially reduced chlorophyll content, number of larger plastoglobules"	10.1007/s00425-014-2116-0
LOC_Os03g29480	-	NODULATION SIGNALING PATHWAY1	NSP1	Morphological trait	Culm leaf	Striga resistance. Regulation of strigolactone biosynthesis.	10.1105/tpc.111.089771
LOC_Os03g29810	Os03g0411500	virescent yellow leaf	vyl	Physiological trait	Source activity	Chloroplast development.	10.1104/pp.113.217604
LOC_Os03g30250	Os03g0416200	cell wall architecture 1/brittle culm 1	cwa1/bc1	Morphological trait	Culm leaf	Brittle culm. Secondary cell wall synthesis.	10.1007/s00425-010-1171-4
LOC_Os03g31360	Os03g0427300	-	glup4	Physiological trait	Eating quality	Seed storage protein content.	10.1270/jsbbs.60.556
LOC_Os03g33650	Os03g0449200	Argonaute 7	OsAGO7	Morphological trait	Culm leaf	Leaf rolling.	10.1007/s00425-006-0472-0
LOC_Os03g36540	Os03g0563300	Chlorina-9	chl9	Physiological trait	Source activity	Chlorophyll biosynthesis.	10.1007/s11103-006-9024-z
LOC_Os03g40020	Os03g0597200	young seedling albino	ysa	Morphological trait	Shoot seedling	Albino leaves before the three-leaf stage	10.1104/pp.112.195081
LOC_Os03g40540	Os03g0602300	-	OsDWARF	Morphological trait	Dwarf	Dwarfism. Brassinosteroid biosynthesis.	10.1046/j.1365-313X.2002.01438.x
LOC_Os03g43400	Os03g0633500	OsIAA11	OsIAA11	Morphological trait	Root	Lateral root development.	10.1093/mp/ssr074
LOC_Os03g43990	Os03g0641300	Gly-rich protein encoding 162 amino acids	GRP162	Physiological trait	Sterility	Hong-Lian cytoplasmic male sterility.	10.1105/tpc.111.093211
LOC_Os03g44500	Os03g0646900	qGL3	qGL3	Morphological trait	Seed	Grain length. 1000-grain weight.	10.1073/pnas.1219776110
LOC_Os03g44510	-	grain length 3.1	GL3.1	Morphological trait	Seed	Grain size.	10.1038/cr.2012.151
LOC_Os03g44710	Os03g0650000	OsShattering1	OsSh1	Morphological trait	Panicle flower	Seed shattering.	10.1038/ng.2281
LOC_Os03g44760	Os03g0650400	AMEIOTIC1	Osam1	Physiological trait	Sterility	Pollen development. Meiosis.	10.1038/cr.2011.7
LOC_Os03g45194	Os03g0654600	NYC1-LIKE1	nol1	Physiological trait	Source activity	Leaf senescence. Chlorophyll b and light-harvesting complex II degradation.	10.1111/j.1365-313X.2008.03670.x
LOC_Os03g46330	Os03g0666100	crown rootless 4	crl4	Morphological trait	Root	Crown root formation.	10.3117/plantroot.2.19
LOC_Os03g46640	Os03g0669100	G protein subunit1	RGB1	Morphological trait	Culm leaf	Dwarfism. Node and lamina joint color. Grain size. Fertility.	10.1111/j.1365-313X.2011.04643.x
LOC_Os03g48170	Os03g0686900	FLUORY ENDOSPERM6	FLO6	Physiological trait	Source activity	"starch synthesis in rice endosperm, compound granule formation in rice endosperm, "	10.1111/tpj.12444
LOC_Os03g48740	Os03g0693600	IAA-glucose synthase gene	OsIAGLU	Morphological trait	Culm leaf	Dwarfism. Tillering. Auxin catabolism.	10.1007/s12374-012-0238-0
LOC_Os03g49350	Os03g0700400	Lipoxygenase-3	LOX-3	Physiological trait	Eating quality	Stale flavor generation.	10.1270/jsbbs.58.169
LOC_Os03g49510	Os03g0701800	phosphatidylinositol 4-phosphate 5-kinase 1	OsPIPK1	Physiological trait	Flowering	Flowering time.	10.1023/B:PLAN.0000028796.14336.24
LOC_Os03g49880	Os03g0706500	fine culm 1/TEOSINTE BRANCHED 1	fc1/OsTB1	Morphological trait	Culm leaf	Tiller growth.	10.1046/j.1365-313X.2003.01648.x
LOC_Os03g49990	Os03g0707600	slender rice1	slr1	Morphological trait	Dwarf	Cell division and expansion. Gibberellin sensitivity.	10.1105/tpc.13.5.999
LOC_Os03g51030	Os03g0719800	phytochromeA	phyA	Physiological trait	Flowering	Flowering time. Deetiolation response. Sensitivity to red and far-red light.	10.1105/tpc.105.035899
LOC_Os03g51230	Os03g0722400	Oryza sativa Decrease in DNA Methylation b	OsDDM1b	Morphological trait	Dwarf	"Dwarfism, DNA methylation"	10.1007/s00438-012-0717-5
LOC_Os03g51330	Os03g0723000	-	OsGRAS19	Morphological trait	Dwarf	Dwarfism. Leaf angle. Brassinolide sensitivity.	10.1093/mp/sst027
LOC_Os03g51600	Os03g0726100	rice panicle 3	rip-3 (a-tubulin)	Physiological trait	Panicle flower	suppress panicle elongation during water deficit	10.1016/j.plaphy.2014.04.011
LOC_Os03g51690	Os03g0727000	Oryza sativa homeobox 1	OSH1	Morphological trait	Culm leaf	Knotted leaf.	10.1105/tpc.5.9.1039
LOC_Os03g51970	Os03g0729500	Growth regulating factor	OsGRF6	Morphological trait	Panicle flower	"open husk, long sterile lemma"	10.1104/pp.114.235564
LOC_Os03g52340	Os03g0733800	-	ero1	Physiological trait	Eating quality	Seed storage protein. Disulfide bond formation in endosperm.	10.1073/pnas.0904429106
LOC_Os03g52760	Os03g0737701	low phytic acid N15-186	lpaN15-186	Physiological trait	Eating quality	Seed phytic acid content.	10.1007/s00122-008-0863-7
LOC_Os03g52860	Os03g0738600	rice Lipoxygenase 2(corresponding L-2)	OsLOX2 (L-2)	Physiological trait	Seed	"promoting early seed germination, seed longevity"	10.1007/s11248-014-9803-2
LOC_Os03g54084	Os03g0752100	phytochromeC	phyC	Physiological trait	Flowering	Flowering time. Deetiolation response. Sensitivity to red and far-red light.	10.1105/tpc.105.035899
LOC_Os03g54091	Os03g0752200	-	OsSPO11-1	Physiological trait	Sterility	Germ cell development. Homologous pairing.	10.1007/s00412-010-0284-7
LOC_Os03g54160	Os03g0752800	MADS14	MADS14	Morphological trait	Panicle flower	Floral organ formation.	10.1105/tpc.112.097105
LOC_Os03g54170	Os03g0753100	panicle phytomer2	pap2	Morphological trait	Panicle flower	Floral organ formation. Spikelet meristem identity.	10.1093/pcp/pcp166
LOC_Os03g55090	Os03g0758100	Plastidial phosphorylase1	pho1	Physiological trait	Eating quality	Seed starch content. Grain maturation.	10.1105/tpc.107.054007
LOC_Os03g55389	Os03g0762000	heading date 6	Hd6	Physiological trait	Flowering	Flowering time.	10.1073/pnas.111136798
LOC_Os03g55730	Os03g0766000	cysteine-rich 10 kDa molecular species	CysR10	Physiological trait	Eating quality	Protein body formation in seed.	10.1093/pcp/pcr053
LOC_Os03g56110	Os03g0771500	Oryza sativa homeobox 43	OSH43	Morphological trait	Culm leaf	Ligule formation.	10.1006/dbio.2000.9624
LOC_Os03g56260	Os03g0773600	NUTRITION RESPONSE AND ROOT GROWTH a	NRRa	Physiological trait	Flowering	Flowering time.	10.1093/mp/sss157
LOC_Os03g56270	Os03g0773700	NUTRITION RESPONSE AND ROOT GROWTH b	NRRb	Physiological trait	Flowering	Flowering time.	10.1093/mp/sss157
LOC_Os03g56950	Os03g0782500	Phytochrome-interacting factor-like protein 1	OsPIL1	Morphological trait	Dwarf	Internode elogation.	10.1073/pnas.1207324109
LOC_Os03g57220	Os03g0786100	glycolate oxidase 1	OsGLO1	Physiological trait	Source activity	Photorespiration.	10.1093/jxb/erp056
LOC_Os03g57240	Os03g0786400	regulator of Gn1a 1	reg1	Morphological trait	Dwarf	Plant height. Panicle size.	10.1073/pnas.1300359110
LOC_Os03g57660	Os03g0790600	PLASTOCHRON3/GOLIATH	pla3/gp	Morphological trait	Dwarf	Dwarfism. Panicle identity. Plastochron. Grain size. SAM maintainance. ABA sensitivity during germination stage.	10.1111/j.1365-313X.2009.03841.x
LOC_Os03g57940	Os03g0793500	earlier flowering1	el1	Physiological trait	Flowering	Flowering time. Gibberellin sensitivity.	10.1038/emboj.2010.75
LOC_Os03g58400	Os03g0798300	METHYLTRANSGERASE 1a	MET1a	Physiological trait	Seed	genetic backup mechanism on MET1b	10.1007/s11103-014-0178-9
LOC_Os03g59550	Os03g0809900	putative EJC core subunits (OsY14)	OsY14b	Physiological trait	Shoot seedling	"shoot formation in early shoot development, lethal growth"	10.1104/pp.114.237958
LOC_Os03g59570	Os03g0810100	isopentenyltransferase4	OsIPT4	Morphological trait	Culm leaf	Tiller growth. Root development. Cytokinin biosynthesis.	10.1104/pp.106.085811
LOC_Os03g59640	Os03g0811100	Chlorina-1	chl1	Physiological trait	Source activity	Chlorophyll biosynthesis.	10.1007/s11103-006-9024-z
LOC_Os03g60110	Os03g0815700	SPL11-interacting protein1	SPIN1	Physiological trait	Flowering	Flowering time independent of day length.	10.1105/tpc.108.058610
LOC_Os03g60430	Os03g0818800	INDETERMINATE SPIKELET 1	OsIDS1	Morphological trait	Panicle flower	Control of inflorescence architecture and the establishment of floral meristems.	10.1111/j.1365-313X.2011.04804.x
LOC_Os03g60509	Os03g0819600	gold hull and internode 1	gh1	Morphological trait	Culm leaf	Flavonoid content. Seed color. Internode color.	10.1007/s00425-012-1598-x
LOC_Os03g61120	Os03g0826500	Anthranilate synthase alpha 1	OASA1D	Physiological trait	Eating quality	Trp level in grain. Fertility. Germination ability.	10.1093/jxb/erl068
LOC_Os04g01140	Os04g0101400	cytochrome P450 93G1	CYP93G1	Physiological trait	Others	biosynthesis of different tricin O-conjugated derivatives	10.1104/pp.114.239723
LOC_Os04g01160	Os04g0101800	soil-surface rooting 1	SOR1	Morphological trait	Root	Root growth angle.	10.1186/1939-8433-6-30
LOC_Os04g01590	Os04g0106300	OsARG	OsARG	Physiological trait	Sterility	Dwarfism. Panicle size. Grain size. Sterility.	10.1111/j.1365-313x.2012.05122.x
LOC_Os04g08740	Os04g0169100	ETHYLENE RESPONSE2	etr2	Physiological trait	Flowering	Flowering time. Ethylene sensitivity. Stem starch content.	10.1105/tpc.108.065391
LOC_Os04g12540	Os04g0201900	lectin receptor kinase	OslecRK	Physiological trait	Germination dormancy	Germination rate. Resistance to Magnaporthe oryzae and Xanthomonas oryzae pv. oryzae. Brown planthopper resistance.	10.1111/tpj.12328
LOC_Os04g23550	Os04g0301500	response to exogenous JA 1	RERJ1	Morphological trait	Dwarf	Dwarfism. JA sensitivity during seedling stage.	10.1016/j.bbrc.2004.10.126
LOC_Os04g25540	Os04g0321500	S28	S28	Physiological trait	Sterility	Hybrid sterility between Oryza sativa and Oryza glaberrima. Pollen development. Interaction with S27	10.1073/pnas.0908283107
LOC_Os04g28280	Os04g0350700	Awn-1	An-1	Morphological trait	Seed	Awn formation. Grain length. Grain number.	10.1105/tpc.113.113589
LOC_Os04g31070	Os04g0379900	SHORT LATERAL ROOT LENGTH1	SLL1	Morphological trait	Root	Lateral root development.	10.1016/j.plantsci.2013.01.003
LOC_Os04g32510	Os04g0396500	lax panicle 2	lax2	Morphological trait	Culm leaf	Axillary meristem formation. Tillering. Panicle branching.	10.1105/tpc.111.088765
LOC_Os04g33740	Os04g0413500	GRAIN INCOMPLETE FILLING 1	GIF1	Morphological trait	Seed	Grain filling. Grain size.	10.1038/ng.220
LOC_Os04g33860	Os04g0415000	abaxially curled leaf 1	ACL1	Morphological trait	Culm leaf	Leaf rolling.	10.1093/mp/ssq022
LOC_Os04g35520	Os04g0434800	chloroplast ascorbate peroxidase 7	OsAPX7	Physiological trait	Source activity	Photosynthesis and protection underphoto-oxidative stress.	10.1016/j.plantsci.2013.10.001
LOC_Os04g36070	Os04g0442300	RESPONSE REGULATOR1	OsRR1	Morphological trait	Root	Crown root development.	10.1111/j.1365-313X.2011.04610.x
LOC_Os04g37920	Os04g0452100	cryptochrome 1b	cry1b	Morphological trait	Shoot seedling	Leaf sheath elongation during seedling stage. Gibberellin metabolism.	10.1093/pcp/pcs097
LOC_Os04g37960	Os04g0452500	-	zep1	Physiological trait	Sterility	Fertility. Number of crossover during meiosis.	10.1105/tpc.109.070789
LOC_Os04g38570	Os04g0459000	ATP Binding cassette B subgroup member 14	OsABCB14	Physiological trait	Culm leaf	"auxin influx transporter involved in Fe homeostasis, "	10.1111/tpj.12544
LOC_Os04g38720	Os04g0460600	tillering 1	Ostil1	Morphological trait	Dwarf	Dwarfism. Tillering. Tiller angle.	10.1111/j.1469-8137.2007.02177.x
LOC_Os04g38940	Os04g0463400	Vacuolar Iron Transporter 1	OsVIT1	Physiological trait	Eating quality	Fe and Zn translocation. Fe and Zn content in seed.	10.1111/j.1365-313X.2012.05088.x
LOC_Os04g38950	Os04g0463500	tryptophan deficient dwarf 1	tdd1	Morphological trait	Culm leaf	Dwarfism. Narrowed leaf. Root growth. Floral organ formation. Embryo formation. Trp biosynthesis. Auxin biosynthesis.	10.1111/j.1365-313X.2009.03952.x
LOC_Os04g39020	Os04g0464200	betaine aldehyde dehydrogenase 1	OsBADH1	Physiological trait	Seed	grain weight	10.1007/s00122-014-2393-9
LOC_Os04g39430	Os04g0469800	dwarf11	d11	Morphological trait	Culm leaf	Dwarfism. Skotomorphogenesis. Grain size. Brassinosteroid biosynthesis.	10.1105/tpc.104.024950
LOC_Os04g39770	Os04g0473800	FON2-LIKE CLE PROTEIN1	FCP1	Morphological trait	Shoot seedling	Maintainance of shoot apical meristem.	10.1105/tpc.112.103432
LOC_Os04g39780	Os04g0473900	Drought-Induced Wax Accumulation 1	DWA1	Morphological trait	Culm leaf	Leaf wax crystallization. Formation of cuticular layer. Drought tolerance.	10.1073/pnas.1316412110
LOC_Os04g39980	Os04g0475600	dioxygenase for auxin oxidation	DAO	Morphological trait	Seed	Pollen development. Anther dehiscence. Seed development.	10.1016/j.devcel.2013.09.005
LOC_Os04g40020	Os04g0475900	Rf17	Rf17	Physiological trait	Sterility	Chinese wild rice-type cytoplasmic male sterility.	10.1073/pnas.0901860106
LOC_Os04g40290	Os04g0479000	CENTRAL REGION COMPONENT1	CRC1	Physiological trait	Sterility	Meiotic DNA double-strand break formation.	10.1105/tpc.113.113175
LOC_Os04g41970	Os04g0497200	"endo-1,4-b-D-glucanase 3"	OsGLU3	Morphological trait	Root	Root cell elongation and division.	10.1093/mp/ssr084
LOC_Os04g43050	Os04g0509300	shoot organization 1	sho1	Morphological trait	Shoot seedling	Shoot apical meristem formation.	10.1073/pnas.0704339104
LOC_Os04g44150	Os04g0522500	Gibberellin 2-Oxidase6	GA2ox6	Morphological trait	Dwarf	Dwarfism. Gibberellin catabolism.	10.1105/tpc.108.060913
LOC_Os04g44870	Os04g0531100	Phospholipid Binding Protein1	OsPBP1	Physiological trait	Sterility	Pollen germination.	10.1093/mp/ssn035
LOC_Os04g45330	Os04g0536300	YABBY 3	YAB3	Morphological trait	Culm leaf	Ligule and auricle formation. Leaf morphology.	10.1104/pp.107.095737
LOC_Os04g45470	Os04g0537900	vacuolar processing enzyme 1	Osvpe1	Physiological trait	Eating quality	Seed glutelin content.	10.1111/j.1365-313X.2009.03801.x
LOC_Os04g45900	Os04g0542800	Yellow stripe-like16	YSL16	Physiological trait	Sterility	Sterility. Cu transport.	10.1105/tpc.112.103820
LOC_Os04g46470	Os04g0550600	dwarf 17	d17	Morphological trait	Culm leaf	Tillering dwarf. Tiller bud outgrowth. Strigolactone biosynthesis.	10.1038/nature07272
LOC_Os04g46960	Os04g0556300	Plant glutathione peroxidases 1	OsGPX1	Morphological trait	Seed	number of seed per spikelets	10.1007/s10535-014-0394-9
LOC_Os04g46980	Os04g0556500	cZ-O-glucosyltransferase 1	cZOGT1	Morphological trait	Dwarf	Dwarfism. Leaf senescence. Crown root.	10.1104/pp.112.196733
LOC_Os04g46990	Os04g0556600	cZ-O-glucosyltransferase 2	cZOGT2	Morphological trait	Dwarf	Dwarfism. Leaf senescence. Crown root.	10.1104/pp.112.196733
LOC_Os04g47860	Os04g0566400	Indeterminate domain 10	OsIDD10	Morphological trait	Root	Ammonium dependent root development.	10.1111/nph.12075
LOC_Os04g48760	Os04g0576900	xiao	xiao	Morphological trait	Dwarf	Dwarfism. Grain size. Leaf angle. Fertility. Cell division. Brassinosteroid sensitivity.	10.1111/j.1365-313X.2011.04877.x
LOC_Os04g48850	Os04g0578000	1-amino-cyclopropane-1-carboxylate (ACC) synthase 2	OsACS2	Physiological trait	Panicle flower	spikelet fertility during drought stress	10.1111/tpj.12508
LOC_Os04g49570	Os04g0585200	Glu receptor like gene 3.1	glr3.1	Morphological trait	Root	Root development. Maintainance of root apical meristem.	10.1105/tpc.105.037713
LOC_Os04g51000	Os04g0598300	Rice FLO-LFY homolog	RFL	Morphological trait	Culm leaf	Flowering time. Tiller growth. Panicle branching.	10.1073/pnas.0709059105
LOC_Os04g51350	Os04g0602600	MITOCHONDRIAL PPR25	MPR25	Physiological trait	Source activity	Growth retardation. Chlorophyll content at the early stage.	10.1111/j.1365-313X.2012.05091.x
LOC_Os04g52090	Os04g0610400	APETALA 2 domain 39	OsAP2-39	Morphological trait	Dwarf	Dwarfism. Fertility. Drought tolerance.	10.1371/journal.pgen.1001098
LOC_Os04g52230	Os04g0611800	ent-kaurene synthase1	osks1	Morphological trait	Dwarf	Dwarfism. Gibberellin biosynthesis.	10.1104/pp.103.033696
LOC_Os04g52240	Os04g0612000	ENT-KAURENE SYNTHASE 2	OsKS2	Morphological trait	Dwarf	dwarfism	10.1111/plb.12069
LOC_Os04g52280	Os04g0612700	flexible culm 1	fc1	Morphological trait	Culm leaf	Brittle culm. Culm mechanical strength. Lignin biosynthesis.	10.1007/s11103-008-9448-8
LOC_Os04g52479	Os04g0615000	narrow leaf 1	nal1	Morphological trait	Culm leaf	Narrowed leaf. Dwarfism. Number of longitudinal vein. Regulation of auxin transport.	10.1104/pp.108.118778
LOC_Os04g52900	Os04g0620000	C-type ATP-binding cassette (ABC) transporter 1	OsABCC1	Physiological trait	Seed	Arsenic (As) accumulation in grain	10.1073/pnas.1414968111
LOC_Os04g54900	Os04g0641700	increased leaf inclination1	ili1	Morphological trait	Dwarf	Leaf angle. Cell length. Brassinosteroid sensitivity.	10.1105/tpc.109.070441
LOC_Os04g55230	Os04g0645100	FLOURY ENDOSPERM2	flo2	Physiological trait	Eating quality	Seed starch and protein content. Grain size.	10.1105/tpc.109.070821
LOC_Os04g55560	Os04g0649100	shattering abortion1	shat1	Morphological trait	Panicle flower	Seed shattering. Floral organ identity.	10.1105/tpc.111.094383
LOC_Os04g55590	Os04g0649400	WUSCHEL-RELATED HOMEOBOX4	WOX4	Morphological trait	Shoot seedling	Maintainance of shoot apical meristem.	10.1105/tpc.112.103432
LOC_Os04g56170	Os04g0656500	liguleless 1	OsLG1	Morphological trait	Panicle flower	Closed panicle.	10.1038/ng.2567
LOC_Os04g56320	Os04g0658300	Rubisco Activase	rca	Physiological trait	Source activity	Rubisco activity.	10.1093/aob/mcl025
LOC_Os04g56400	Os04g0659100	glutamine synthetase2	GS2	Physiological trait	Source activity	Salinity tolerance. Photorespiration capacity.	10.1023/A:1006408712416
LOC_Os04g56430	Os04g0659300	root meander curling	OsRMC	Morphological trait	Root	Root coiling. Number of crown root and lateral root. JA sensitivity.	10.1111/j.1365-3040.2007.01663.x
LOC_Os04g57490	Os04g0670500	cysteine protease 1	OsCP1	Morphological trait	Dwarf	Pollen development. Dwarfism.	10.1023/B:PLAN.0000040904.15329.29
LOC_Os04g57530	Os04g0670900	seed shattering 4	sh4	Morphological trait	Panicle flower	Seed shattering.	10.1126/science.1123604
LOC_Os04g57610	Os04g0671900	AUXIN RESPONSE FACTOR 2	OsARF12	Morphological trait	Root	Root elongation. Fe uptake.	10.1111/j.1469-8137.2011.03910.x
LOC_Os04g57720	Os04g0673300	Response regulator6	OsRR6	Morphological trait	Dwarf	Dwarfism. Root development. Cytokinin metabolism.	10.1093/pcp/pcm022
LOC_Os04g57830	Os04g0674500	Osa-miR396d	OsmiR396d	Morphological trait	Panicle flower	"open husk, long sterile lemma"	10.1104/pp.114.235564
LOC_Os04g57850	Os04g0674700	SLOW ANION CHANNEL-ASSOCIATED 1	SLAC1	Physiological trait	Source activity	Photosynthetic capacity. Stomatal conductance.	10.1093/jxb/ers216
LOC_Os04g58620	Os04g0682800	Albino midrib 1	AM1	Morphological trait	Culm leaf	"green and white variegation, plastid formation, chloroplast development"	10.1007/s00299-014-1639-y
LOC_Os04g59610	Os04g0692600	Stay-Green Rice like	SGRL	Physiological trait	Source activity	Dark induced leaf senescenc. Panicle color.	10.1016/j.jplph.2013.05.016
LOC_Os05g02070	Os05g0111300	metallothionein2b	OsMT2b	Morphological trait	Dwarf	Dwarfism. Crown root formation. Lateral root size. Regulation of cytokinin biosynthesis.	10.1104/pp.107.110304
LOC_Os05g02500	Os05g0115800	Mitogen-Activated Protein Kinase Phosphatase1	OsMKP1	Morphological trait	Dwarf	Dwarfism. Gibberellin and brassinosteroid sensitivity.	10.1093/pcp/pcm007
LOC_Os05g02530	Os05g0116100	DHA reductase 1	OsDHAR1	Physiological trait	Source activity	Photosynthetic capacity. Root development. Culm length. Grain number.	10.1007/s00425-013-1862-8
LOC_Os05g02730	Os05g0118700	depilous	dep	Morphological trait	Seed	Trichome formation.	10.1186/1939-8433-5-28
LOC_Os05g03040	Os05g0121600	Rice Starch Regulator1	rsr1	Physiological trait	Eating quality	Seed amylose content. Grain size.	10.1104/pp.110.159517
LOC_Os05g03430	Os05g0125000	SUMO E3 ligase 1	siz1	Physiological trait	Sterility	Anther dehiscence.	10.1111/j.1469-8137.2010.03538.x
LOC_Os05g03884	Os05g0129700	Oryza sativa homeobox 71	OSH71	Morphological trait	Culm leaf	Shoot organization. Leaf morphology.	10.1006/dbio.2000.9624
LOC_Os05g04510	Os05g0135700	S-Adenosyl-l-methionine synthetase1	OsSAMS1	Morphological trait	Dwarf	Dwarfism. Fertility. Germination rate. Flowering time.	10.1016/j.jplph.2011.05.020
LOC_Os05g04820	Os05g0140100	OsMYB2P-1 1	OsMYB2P-1 1	Morphological trait	Root	Phosphate starvation tolerance. Phosphate responsive root growth.	10.1104/pp.112.194217
LOC_Os05g04850	Os05g0140500	putative EJC core subunits (OsY14)	OsY14a	Morphological trait	Dwarf	"plant height, culm length by controlling internode size"	10.1104/pp.114.237958
LOC_Os05g05240	Os05g0144400	protein phosphatase with Kelch-like repeat domain 2	OsPPKL2	Morphological trait	Seed	Grain length.	10.1073/pnas.1219776110
LOC_Os05g05280	Os05g0145000	POLLEN TUBE BLOCKED 1	PTB1	Physiological trait	Sterility	Seed setting. Pollen tube growth.	10.1038/ncomms3793
LOC_Os05g06280	Os05g0154700	small and round seed 3	srs3	Morphological trait	Seed	Grain length. Grain cell elongation.	10.1093/pcp/pcq092
LOC_Os05g06480	Os05g0156900	vacuolar pyrophosphatase with H+ translocation activity	chalk5	Morphological trait	Seed	grain chalkiness	10.1038/ng.2923
LOC_Os05g06660	Os05g0158500	Grain size 5	GS5	Morphological trait	Seed	Grain size.	10.1038/ng.977
LOC_Os05g07790	Os05g0170000	brittle culm 10	bc10	Morphological trait	Culm leaf	Brittle culm. Culm mechanical strength. Cellulose and arabinogalactan protein levels.	10.1111/j.1365-313X.2008.03703.x
LOC_Os05g08430	Os05g0176800	boron transporter 4	OsBOR4	Physiological trait	Sterility	Seed setting. Pollen tube growth.	10.1093/pcp/pct136
LOC_Os05g10770	Os05g0196500	Jumonji C domain-containing protein 703	JMJ703	Morphological trait	Dwarf	Dwarfism. Panicle size. Grain size. Leaf angle.	10.1073/pnas.1217020110
LOC_Os05g11414	Os05g0203800	mads58	mads58	Morphological trait	Panicle flower	Floral organ identity.	10.1105/tpc.111.087262
LOC_Os05g12260	Os05g0213500	OsPYL/RCAR5	OsPYL/RCAR5	Physiological trait	Germination dormancy	Sensitivity to ABA during germination and early seedling stage.	10.1093/jxb/err338
LOC_Os05g13900	Os05g0226900	REPETITIVE PROLINE-RICH PROTEIN 1.1	RePRP1.1	Morphological trait	Root	Root growth. Root cell elongation. ABA sensitivity.	10.1104/pp.113.217547
LOC_Os05g13940	Os05g0227600	REPETITIVE PROLINE-RICH PROTEIN 1.2	RePRP1.2	Morphological trait	Root	Root growth. Root cell elongation. ABA sensitivity.	10.1104/pp.113.217547
LOC_Os05g15630	Os05g0245300	BL-enhanced 3	OsBLE3	Morphological trait	Culm leaf	Internode elongation. Cell elongation. Leaf angle. Brassinosteroid sensitivity.	10.1016/j.phytochem.2006.05.026
LOC_Os05g19570	Os05g0276500	rice alpha expansin 3	OsEXPA3	Morphological trait	Root	"root architecture, root hair growth, cell size of root vascular bundles by regulating cell expansion"	10.2135/cropsci2013.11.0746
LOC_Os05g24660	Os05g0311801	isopentenyltransferase3	OsIPT3	Morphological trait	Culm leaf	Tiller growth. Root development. Cytokinin biosynthesis.	10.1104/pp.106.085811
LOC_Os05g26890	Os05g0333200	dwarf1	d1	Morphological trait	Dwarf	Dwarfism.	10.1073/pnas.96.18.10284
LOC_Os05g28200	Os05g0349700	yellow-green leaf1	ygl1	Physiological trait	Source activity	Chlorophyll biosynthesis.	10.1104/pp.107.100321
LOC_Os05g28510	Os05g0353400	Importin 1	OsImp尾1	Physiological trait	Sterility	Pollen tube elongation.	10.1007/s10059-011-2321-7
LOC_Os05g32110	Os05g0386800	BRITTLE CULM1-like 4	osbc1l4	Morphological trait	Culm leaf	Brittle culm. Culm mechanical strength.	10.1007/s11103-009-9537-3
LOC_Os05g32270	Os05g0389000	small organ size 1	smos1	Morphological trait	Others	"organ size control, small organs and overall plant architecture by increasing cell number and reduced cell size"	10.1093/pcp/pcu023
LOC_Os05g32710	Os05g0393700	isoamylase2	OsISA2	Physiological trait	Eating quality	Seed starch content.	10.1104/pp.111.173435
LOC_Os05g33570	Os05g0405000	floury endosperm-4	flo4	Physiological trait	Eating quality	Seed protein and lipid content.	10.1111/j.1365-313X.2005.02423.x
LOC_Os05g33730	Os05g0407500	semidwarf gene g	sdg	Morphological trait	Dwarf	Dwarfism. Gibberellin sensitivity.	10.1007/s11105-011-0321-6
LOC_Os05g34940	Os05g0423400	OsMADS4	OsMADS4	Morphological trait	Panicle flower	Floral organ identity.	10.1023/A:1006051911291
LOC_Os05g38000	Os05g0454200	bright green leaf	bgl	Morphological trait	Culm leaf	Small cuticular papillae formation on leaf.	10.1007/s11103-011-9839-0
LOC_Os05g38820	Os05g0463800	-	OsHAP3B	Physiological trait	Source activity	Chloroplast development.	10.1046/j.1365-313X.2003.01897.x
LOC_Os05g39990	Os05g0477600	expansin4	OsEXP4	Morphological trait	Dwarf	Dwarfism. Cell wall extensibility. Flowering time.	10.1105/tpc.011965
LOC_Os05g40180	Os05g0480000	A serine/threo- nine protein kinase 8	OsSTN8	Physiological trait	Source activity	Photosystem II repair during high light HL illumination.	10.1111/tpj.12331
LOC_Os05g40384	Os05g0482400	elongated uppermost internode1	eui1	Morphological trait	Dwarf	Elongation of uppermost internode. Gibberellin catabolism.	10.1093/pcp/pci233
LOC_Os05g40770	Os05g0486100	Leucine-rich-repeat receptor-like kinases	OsRPK1	Morphological trait	Root	"the growth of primary embryonic root, lateral root number, adventitious root number"	10.1016/j.bbagen.2014.01.003
LOC_Os05g41090	Os05g0489900	Ca2 calmodulin-de-pendent protein kinase	OsCCaMK	Physiological trait	Root	"CH4 oxidation, N2 fixation activation"	10.1128/AEM.03646-13.
LOC_Os05g41172	Os05g0490700	SET Domain Group Protein728	SDG728	Morphological trait	Seed	Grain size. Chromatin modification.	10.1093/mp/ssq030
LOC_Os05g41760	Os05g0497200	MULTI-FLORET SPIKELET1	MSF1	Morphological trait	Panicle flower	Spikelet determinacy. Floral organ development.	10.1104/pp.113.216044
LOC_Os05g41880	Os05g0498300	MutS-homolog 5	OsMSH5	Physiological trait	Sterility	Cross over formation during meiosis.	10.1093/mp/sss145
LOC_Os05g45420	Os05g0530500	Snf1-related protein kinases 1a	snrk1a	Physiological trait	Germination dormancy	Seed germination. Seedling growth.	10.1105/tpc.105.037887
LOC_Os05g47840	Os05g0551700	isopentenyltransferase7	OsIPT7	Morphological trait	Culm leaf	Tiller growth. Root development. Cytokinin biosynthesis.	10.1104/pp.106.085811
LOC_Os05g48200	Os05g0555600	glutamate synthase arbuscular	OsGOGAT2	Physiological trait	Root	assimilation of the ammonium	10.1016/j.plaphy.2013.11.029.
LOC_Os05g49780	Os05g0573500	-	OsHAP3C	Physiological trait	Source activity	Chloroplast development.	10.1046/j.1365-313X.2003.01897.x
LOC_Os05g50270	Os05g0578900	NECK LEAF 1	nl1	Physiological trait	Flowering	Floral organ identity. Flowering time. Growth retardation.	10.1038/cr.2009.36
LOC_Os05g50410	Os05g0580500	OsRAD21-4	OsRAD21-4	Physiological trait	Sterility	Germ cell development. Meiosis.	10.1007/s11103-005-4922-z
LOC_Os05g50890	Os05g0586200	jasmonate resistance 1	osjar1	Morphological trait	Panicle flower	Sensitivity to light in coleoptile elongation. Husk closing. JA sensitivity.	10.1111/j.1365-3040.2008.01790.x
LOC_Os05g51360	Os05g0591400	enhancing biomass and spikelet number	OsEBS	Morphological trait	Dwarf	Plant height. Leaf size. Grain number.	10.1111/pbi.12097
LOC_Os05g51670	Os05g0595100	rice Uridine 5`-diphospho-glucose 4-epimerase1	OsUGE1	Physiological trait	Source activity	"sucrose biosynthesis during growth under N-limitation conditions (higher sucrose, lower glucose contents)"	10.1371/journal.pone.0096158
LOC_Os05g51830	Os05g0597100	histone deacetylase 1	OsHDT1	Physiological trait	Flowering	Flowering time in hybrid. Chromatin modification.	10.1371/journal.pone.0021789
LOC_Os06g01920	Os06g0108600	expansin A 17	Osexpa17	Morphological trait	Root	Root hair elongation.	10.1111/j.1365-313X.2011.04533.x
LOC_Os06g02019	Os06g0110000	ent-kaurenoic acid oxidase	oskao	Morphological trait	Dwarf	Dwarfism. Gibberellin biosynthesis.	10.1104/pp.103.033696
LOC_Os06g02580	Os06g0116400	ZEBRA-NECROSIS	zn	Physiological trait	Source activity	Chloroplast biosynthesis.	10.1111/j.1365-313X.2010.04183.x
LOC_Os06g03710	Os06g0127800	dwarf62/DWARF AND LOW-TILLERING	d62/dlt	Morphological trait	Dwarf	Dwarfism. Regulation of gibberellin biosynthesis.	10.1007/s00425-010-1263-1
LOC_Os06g04200	Os06g0133000	waxy	wx	Physiological trait	Eating quality	Seed amylose content.	10.1046/j.1365-313X.1995.7040613.x
LOC_Os06g04280	Os06g0133900	5-enolpyruvoylshikimate-3-phosphate (EPSP) synthase	epsps	Physiological trait	Panicle flower	production of panicle	10.1111/nph.12428
LOC_Os06g04540	Os06g0136900	depressed palea1	dp1	Morphological trait	Panicle flower	Floral organ number. Palea formation.	10.1016/j.ydbio.2011.08.023
LOC_Os06g04690	Os06g0138700	Dwarf and deformed flower 1	DDF1	Morphological trait	Panicle flower	Dwarfism. Floral organ formation.	10.1111/j.1365-313X.2012.05126.x
LOC_Os06g05010	Os06g0142350	-	OsENOD93-1	Morphological trait	Dwarf	Dry biomass. Amino acid nitrogen content.	10.1111/j.1365-3040.2009.02032.x
LOC_Os06g05060	Os06g0142600	Oryza sativa EARLY FLOWERING 3-1	OsELF3-1	Physiological trait	Flowering	Flowering time.	10.1371/journal.pone.0043705
LOC_Os06g06050	Os06g0154200	dwarf 3	d3	Morphological trait	Culm leaf	Tillering dwarf. Tiller bud outgrowth.	10.1093/pcp/pci022
LOC_Os06g06300	Os06g0157500	RICE FLOWERING LOCUS T 1	RFT1	Physiological trait	Flowering	Flowering time under long day condition.	10.1242/dev.040170
LOC_Os06g06320	Os06g0157700	heading date 3a	Hd3a	Physiological trait	Flowering	Flowering time under short day condition.	10.1093/pcp/pcf156
LOC_Os06g06560	Os06g0160700	starch synthase I	OsSSI	Physiological trait	Eating quality	Seed amylopectin content.	10.1104/pp.105.071845
LOC_Os06g06750	Os06g0162800	OsMADS5	OsMADS5	Morphological trait	Panicle flower	Floral organ formation.	10.1111/j.1365-313X.2009.04101.x
LOC_Os06g07210	Os06g0168600	Virescent3	v3	Physiological trait	Source activity	Chloroplast development during seedling stage.	10.1104/pp.109.136648
LOC_Os06g08290	Os06g0181300	anther indehiscence1	aid1	Physiological trait	Sterility	Pollen development. Anther dehiscence.	10.1104/pp.104.041459
LOC_Os06g08510	Os06g0184100	DOPPELGANGER2	DPL2	Physiological trait	Sterility	Hybrid sterility. Pollen germination. Interaction with DPL1	10.1073/pnas.1003124107
LOC_Os06g08670	Os06g0185900	Plant glutathione peroxidases 4	OsGPX4	Physiological trait	Sterility	regeneration fail	10.1007/s10535-014-0394-9
LOC_Os06g09660	Os06g0196700	OsARF16	OsARF16	Morphological trait	Root	Auxin response in roots. Phosphate starvation tolerance.	10.1111/pce.12001
LOC_Os06g10880	Os06g0211200	-	Osabf2	Physiological trait	Germination dormancy	Drought and salinity tolerance. ABA sensitivity during germination and seedling stage	10.1016/j.jplph.2010.05.008
LOC_Os06g10990	Os06g0212900	ORF3	ORF3	Physiological trait	Sterility	Single locus hybrid sterility. S5.	10.1126/science.1223702
LOC_Os06g11010	Os06g0213100	S5	S5	Physiological trait	Sterility	Single locus hybrid sterility.	10.1073/pnas.0804761105
LOC_Os06g11330	Os06g0217300	OsMADS55	OsMADS55	Morphological trait	Culm leaf	Dwarfism. Leaf angle. Brassinosteroid sensitivity.	10.1111/j.1365-313X.2008.03406.x
LOC_Os06g12210	Os06g0226500	BRASSINOSTEROID UPREGULATED1	bu1	Morphological trait	Culm leaf	Leaf angle. Grain size. Brassinosteroid sensitivity.	10.1104/pp.109.140806
LOC_Os06g12330	Os06g0228600	amino acid transporter49	OsAAT49	Physiological trait	Source activity	Nitrogen content.	10.1007/s11738-012-0995-x
LOC_Os06g12400	Os06g0229300	rice homeobox gene 1a	HOX1a	Morphological trait	Dwarf	Elongation of uppermost internode. Gibberellin sensitivity.	10.1111/j.1744-7909.2011.01075.x
LOC_Os06g12450	Os06g0229800	Soluble starch synthase IIa	SSIIa	Physiological trait	Eating quality	Chalky kernel. Amylose content.	10.1139/g11-010
LOC_Os06g14620	Os06g0257450	Stripe1	st1	Physiological trait	Source activity	Chloroplast development during seedling stage.	10.1104/pp.109.136648
LOC_Os06g15620	Os06g0266800	gibberellin-stimulated protein1	OsGSR1	Morphological trait	Culm leaf	Dwarfism. Primary root elongation. Leaf angle. Fertility. Brassinosteroid homeostasis. Gibberellin sensitivity.	10.1111/j.1365-313X.2008.03707.x
LOC_Os06g16370	Os06g0275000	heading date 1	Hd1	Physiological trait	Flowering	Flowering time.	10.1105/tpc.12.12.2473
LOC_Os06g21920	Os06g0324800	OsPHT1;9	OsPT9	Physiological trait	Root	"Pi uptake, Pi translocation"	10.1111/pce.12224
LOC_Os06g21950	Os06g0325200	OsPHT1;10	OsPT10	Physiological trait	Root	"Pi uptake, Pi translocation"	10.1111/pce.12224
LOC_Os06g24070	Os06g0348800	Golden2-like 1	OsGLK1	Physiological trait	Source activity	Chloroplast development.	10.1093/pcp/pcp138
LOC_Os06g24730	Os06g0354700	non-yellow coloring 3	nyc3	Physiological trait	Source activity	Leaf senescence. Chlorophyll degradation.	10.1111/j.1365-313X.2009.03919.x
LOC_Os06g34180	-	FON2-LIKE CLE PROTEIN2	FCP2	Morphological trait	Shoot seedling	Maintainance of shoot apical meristem.	10.1105/tpc.112.103432
LOC_Os06g37300	Os06g0569500	dwarf35	d35	Morphological trait	Dwarf	Dwarfism. Gibberellin biosynthesis.	10.1023/B:PLAN.0000038261.21060.47
LOC_Os06g38470	Os06g0583400	Histone deacetylases 702	HDA702	Morphological trait	Dwarf	Elongated uppermost internode. Fertility.	10.1016/j.bbrc.2009.07.162
LOC_Os06g39590	Os06g0597000	-	OsIAA23	Morphological trait	Root	Root development. Quiescent center identity. Auxin sensitivity.	10.1111/j.1365-313X.2011.04698.x
LOC_Os06g39640	Os06g0597400	pinhead 1	OsPNH1	Morphological trait	Culm leaf	Maintainance of shoot apical meristem. Leaf development.	10.1046/j.1365-313X.2002.01279.x
LOC_Os06g39650	Os06g0597500	shortened pedicels and or secondary branches 1	sped1	Morphological trait	Panicle flower	elongation of pedicels and secondary branches via GA pathway	10.1534/genetics.114.163931
LOC_Os06g39880	Os06g0600400	cytochrome P450 monooxygenase 734A4	CYP734A4	Morphological trait	Dwarf	Brassinosteroid catabolism. Dwarfism. Abnormal leaf morphology.	10.1111/j.1365-313X.2011.04567.x
LOC_Os06g40080	Os06g0603000	photoperiodic sensitivity 5	se5	Physiological trait	Flowering	Flowering time.	10.1046/j.1365-313X.2000.00753.x
LOC_Os06g40120	Os06g0603600	suppressor of yeast gpa1	SPK1(SYG1)	Physiological trait	Others	Pi-dependent inhibitor of Phosphate starvation response regulator 2 (PHR2)	10.1073/pnas.1404680111
LOC_Os06g40150	Os06g0604000	Wax Synthesis Regulatory 2 gene	OsWR2	Morphological trait	Dwarf	dwarfism with enhanced tillers	10.1007/s11105-013-0687-8
LOC_Os06g40550	Os06g0607700	post-meiotic deficient anther1	PDA1	Physiological trait	Sterility	Development of anther cuticle and pollen exine.	10.1007/s12374-013-0902-z
LOC_Os06g40780	Os06g0610350	monoculm 1	moc1	Morphological trait	Culm leaf	Axillary meristemo formation. Tillering.	10.1038/nature01518
LOC_Os06g41010	Os06g0612800	Oryza sativa indica stress Associated protein 1	OsiSAP8	Physiological trait	Germination dormancy	"Cold, drought and salinity tolerance during germination and seedling stage. Drought and salinity tolerance during anthesis stage."	10.1007/s11103-007-9284-2
LOC_Os06g41050	Os06g0613400	Oryza sativa completion of meiosis I	OsCOM1	Physiological trait	Sterility	Synaptonemal complex formation. Homologous pairing.	10.1111/j.1365-313X.2012.05025.x
LOC_Os06g41850	Os06g0623700	THOUSAND-GRAIN WEIGHT 6	TGW6	Morphological trait	Seed	Grain size. Grain yield.	10.1038/ng.2612
LOC_Os06g41990	Os06g0625400	stromal processing peptidase	spp	Morphological trait	Root	Chloroplast development during seedling stage. Root development.	10.1093/pcp/pcq012
LOC_Os06g42020	Os06g0625700	cellulose synthase-like A9	CSLA9	Morphological trait	Dwarf	O.glaberrima Dwarfism to Rice tungro sperical virus (RTVS) infection	10.3389/fmicb.2014.00026
LOC_Os06g44100	Os06g0650300	GW6a; OsglHAT1	Grain weight;GNAT-like Protein	Morphological trait	Grain weight	Grain size.	10.1073/pnas.1421127112
LOC_Os06g44970	Os06g0660200	PIN-FORMED2	OsPIN2	Morphological trait	Culm leaf	Dwarfism. Tillering. Tiller angle. Auxin transport.	10.1111/j.1467-7652.2011.00637.x
LOC_Os06g45460	Os06g0665400	ABERRANT PANICLE ORGANIZATION 1	apo1	Morphological trait	Panicle flower	Floral organ identity. Panicle branching.	10.1111/j.1365-313X.2007.03200.x
LOC_Os06g46270	Os06g0675600	Oryza miR164-targeted NAC gene 4	OMTN4	Morphological trait	Culm leaf	"leaf rolling, wilting during drought stress"	10.1093/jxb/eru072
LOC_Os06g46350	Os06g0677000	dense and erect panicle 3	dep3	Morphological trait	Panicle flower	Dense and erect panicle.	10.1007/s00122-011-1543-6
LOC_Os06g49080	Os06g0704300	leaf and tiller angle increased controller	OsLIC	Morphological trait	Culm leaf	Dwarfism. Leaf angle. Tillering.	10.1371/journal.pone.0003521
LOC_Os06g49250	Os06g0706400	peptide transporter 9	OsPTR9	Morphological trait	Root	Ammonium uptake. Lateral root formation. Grain size. Panicle size.	10.1111/pbi.12031
LOC_Os06g49840	Os06g0712700	SUPERWOMAN1	spw1	Morphological trait	Panicle flower	Floral organ formation.	10.1242/dev.00294
LOC_Os06g50340	Os06g0717200	FLORAL ORGAN NUMBER1	fon1	Morphological trait	Panicle flower	Floral organ number. Floral meristem size.	10.1242/dev.01441
LOC_Os06g50600	Os06g0720900	-	OsFD2	Morphological trait	Culm leaf	Plastochron. Leaf development.	10.1093/pcp/pct005
LOC_Os06g50920	Os06g0724900	increased leaf angle1	ila1	Morphological trait	Culm leaf	Abnormal vascular bundle formation and cell wall composition in the leaf lamina joint.	10.1105/tpc.111.093419
LOC_Os06g51084	Os06g0726400	Branch enzyme isozyme	BE1	Physiological trait	Source activity	"starch granule-binding , amylopectin structure"	10.1186/1471-2229-14-80
LOC_Os07g01240	Os07g0102300	SEMI-ROLLED LEAF1	SRL1	Morphological trait	Culm leaf	Lolled leaf. Bulliform cell formation.	10.1104/pp.112.199968
LOC_Os07g01340	Os07g0103500	Gibberellin 2-Oxidase5	GA2ox5	Morphological trait	Dwarf	Dwarfism. Gibberellin catabolism.	10.1105/tpc.108.060913
LOC_Os07g01820	Os07g0108900	MADS15	MADS15	Morphological trait	Panicle flower	Floral organ formation.	10.1105/tpc.112.097105
LOC_Os07g03250	Os07g0124700	crown rootless 5	crl5	Morphological trait	Root	Crown root development.	10.1111/j.1365-313X.2011.04610.x
LOC_Os07g03770	Os07g0129700	Oryza sativa homeobox 15	OSH15	Morphological trait	Culm leaf	Shoot organization. Leaf morphology.	10.1006/dbio.2000.9624
LOC_Os07g04180	Os07g0134000	amino acid transporter60	OsAAT60	Physiological trait	Source activity	Carbon content.	10.1007/s11738-012-0995-x
LOC_Os07g04670	Os07g0139300	long sterile lemma1	g1	Morphological trait	Panicle flower	Sterile lemma identity.	10.1073/pnas.0907896106
LOC_Os07g05620	Os07g0150700	CBL (Calcineurin B-Like) Interacting Protein Kinase 23	OsCIPK23	Physiological trait	Sterility	Fertility. Salinity tolerance.	10.1016/S1673-8527(08)60073-9
LOC_Os07g05820	Os07g0152900	glycolate oxidase	OsGLO4	Physiological trait	Source activity	"rubisco activation, photosynthesis rate "	10.1111/ppl.12104
LOC_Os07g05900	Os07g0153600	PROSTRATE GROWTH 1	PROG1	Morphological trait	Culm leaf	Tiller angle.	10.1038/ng.197
LOC_Os07g06130	Os07g0155600	-	MHZ7/OsEIN2	Morphological trait	Shoot seedling	Ethylene sensitivity. Grain length.	10.1093/mp/sst087
LOC_Os07g06620	Os07g0160100	YABBY 1	YAB1	Morphological trait	Dwarf	Dwarfism. Regulation of gibberellin level.	10.1104/pp.107.096586
LOC_Os07g06970	Os07g0164000	wavy leaf 1	waf1	Morphological trait	Culm leaf	Shoot organization. Root development. Floral organ development. Leaf morphology.	10.1104/pp.110.160234
LOC_Os07g06980	Os07g0164100	Histone deacetylases 704	HDA704	Morphological trait	Culm leaf	Dwarfism. Twisted flag leaf.	10.1016/j.bbrc.2009.07.162
LOC_Os07g08000	Os07g0176600	NIMA-related kinase 3	OsNek3	Physiological trait	Sterility	Cytoplasmic male sterlity.	10.1093/pcp/pcp026
LOC_Os07g08420	Os07g0182000	basic leucine Zipper factor 1	RISBZ1	Physiological trait	Eating quality	Seed storage protein and starch content.	10.1111/j.1365-313X.2009.03925.x
LOC_Os07g08500	Os07g0182900	METHYLTRANSGERASE 1b	MET1b	Morphological trait	Seed	lethal or early embryonic lethality that deficient in maintenance DNA methylation for development of embryos	10.1007/s11103-014-0178-9
LOC_Os07g08729	Os07g0184900	-	osku70	Morphological trait	Dwarf	Dwarfism. Pollen viability. Growth retardation. Maintenance of chromosome stability.	10.1104/pp.109.150391
LOC_Os07g08840	Os07g0186000	h-type Thioredoxin 1	OsTRXh1	Morphological trait	Dwarf	Dwarfism with fewer tillers. ABA sensitivity during seed germination and seedling stage. Hydrogen peroxide production under salt stress.	10.1104/pp.111.182808
LOC_Os07g10490	Os07g0204900	f-carotene desaturase	OsZDS	Physiological trait	Germination dormancy	Pre-harvest sprouting.	10.1111/j.1365-313X.2008.03411.x
LOC_Os07g10690	Os07g0207700	seed shattering h	sh-h	Morphological trait	Panicle flower	Seed shattering.	10.1111/j.1365-313X.2009.04039.x
LOC_Os07g10830	Os07g0209000	-	OsDGL1	Morphological trait	Root	Root development.	10.1093/pcp/pcs159
LOC_Os07g11020	Os07g0211500	Rc	Rc	Morphological trait	Seed	Red pericarp.	10.1105/tpc.105.038430
LOC_Os07g13170	Os07g0235800	SUPERNUMERARY BRACT	snb	Morphological trait	Panicle flower	Floral meristem formation.	10.1111/j.1365-313X.2006.02941.x
LOC_Os07g14850	Os07g0252400	cellulose synthase A6	CESA6	Morphological trait	Dwarf	O.glaberrima Dwarfism to Rice tungro sperical virus (RTVS) infection	10.3389/fmicb.2014.00026
LOC_Os07g15770	Os07g0261200	"grain number, plant height and heading date 7"	Ghd7	Physiological trait	Flowering	Flowering time under long day condition.	10.1038/ng.143
LOC_Os07g23640	Os07g0418600	REPETITIVE PROLINE-RICH PROTEIN 2.2	RePRP2.2	Morphological trait	Root	Root growth. Root cell elongation. ABA sensitivity.	10.1104/pp.113.217547
LOC_Os07g23660	Os07g0418700	REPETITIVE PROLINE-RICH PROTEIN 2.1	RePRP2.1	Morphological trait	Root	Root growth. Root cell elongation. ABA sensitivity.	10.1104/pp.113.217547
LOC_Os07g25710	Os07g0438800	rice Phosphate Starvation Response 2	OsPHR2	Physiological trait	Others	phosphate uptake efficiency through oxygen supply	10.1007/s10265-014-0628-0
LOC_Os07g30970	Os07g0492000	nucleoside diphosphate kinase	NDP kinase	Morphological trait	Shoot seedling	Coleoptile elongation.	10.1104/pp.122.2.447
LOC_Os07g31450	Os07g0497000	Oryza sativa Chromatin Remodeling 4	OsCHR4	Physiological trait	Source activity	Chloroplast development in adaxial mesophyll	10.1007/s00425-012-1667-1
LOC_Os07g32480	Os07g0508500	Bub1-Related Kinase 1	BRK1	Physiological trait	Sterility	Meiosis.	10.1105/tpc.112.105874
LOC_Os07g36460	Os07g0549600	UNDEVELOPED TAPETUM 1	OsUDT1	Physiological trait	Panicle flower	"stamen development, posttranscriptional splicing target of the EJC subunit"	10.1104/pp.114.237958
LOC_Os07g38130	Os07g0568700	floral organ regulator 1	OsFOR1	Morphological trait	Panicle flower	Regulation of floral organ number.	10.1023/B:PLAN.0000006940.89955.f1
LOC_Os07g39220	Os07g0580500	-	OsBZR1	Morphological trait	Culm leaf	Dwarfism. Leaf angle. Brassinosteroid sensitivity.	10.1073/pnas.0706386104
LOC_Os07g39480	Os07g0583700	oswrky78	oswrky78	Morphological trait	Dwarf	Dwarfism. Grain size. Cell elongation.	10.1007/s00425-011-1423-y
LOC_Os07g39700	Os07g0585700	Seed dormancy 4	Sdr4	Physiological trait	Germination dormancy	Seed dormancy.	10.1073/pnas.0911965107
LOC_Os07g40260	Os07g0592200	Aspartic protease 65	OsAP65	Physiological trait	Sterility	Pollen germination. Pollen tube growth.	10.1093/jxb/ert173
LOC_Os07g40510	Os07g0596300	BENT UPPERMOST INTERNODE1	bui1	Morphological trait	Dwarf	Cell division and expansion. Actin organization.	10.1105/tpc.110.081802
LOC_Os07g41240	Os07g0603700	GIANT EMBRYO	GE	Morphological trait	Seed	Embryo/endosperm size	10.1111/tpj.12223
LOC_Os07g41370	Os07g0605200	OsMADS18	OsMADS18	Physiological trait	Flowering	Flowering time.	10.1104/pp.104.045039
LOC_Os07g42410	Os07g0616000	dense and erect panicle 2	dep2	Morphological trait	Panicle flower	Dense and erect panicle.	10.1038/cr.2010.69
LOC_Os07g44330	Os07g0637300	Pyruvate dehydrogenase kinase1	OsPDK1	Morphological trait	Dwarf	Dwarfism.	10.1093/pcp/pci241
LOC_Os07g45570	Os07g0650600	BL-enhanced 2	OsBLE2	Morphological trait	Culm leaf	Dwarfism. Leaf angle. Brassinosteroid sensitivity.	10.1023/A:1025001304994
LOC_Os07g47300	Os07g0669200	Spo0B-associated GTP-binding protein C	ObgC	Physiological trait	Source activity	Chloroplast development. Plastid ribosome biogenesis	10.1111/j.1365-313X.2012.04976.x
LOC_Os07g47330	Os07g0669500	branched floretless 1	bfl1	Morphological trait	Panicle flower	Floral meristem formation.	10.1186/1471-2229-3-6
LOC_Os07g48430	Os07g0682800	root hairless1	rth1	Morphological trait	Root	Root hair formation.	10.1270/jsbbs.59.13
LOC_Os07g48560	Os07g0684900	WUSCHEL-related Homeobox 11	wox11	Morphological trait	Root	Crown root formation and development. Growth retardation	10.1105/tpc.108.061655
LOC_Os07g48980	Os07g0689600	nicotianamine synthase3	OsNAS3	Physiological trait	Eating quality	"Cu, Fe and Zn content in seed."	10.1073/pnas.0910950106
LOC_Os07g49400	Os07g0694700	Ascorbate peroxidase 2	OsApx2	Morphological trait	Dwarf	Aluminium tolerance. Dwarfism.	10.1016/j.phytochem.2010.01.003
LOC_Os07g49460	Os07g0695100	Oryza sativa Pseudo-Response Regulator37	OsPRR37	Physiological trait	Flowering	Flowering time.	10.1093/mp/sst088
LOC_Os08g01090	Os08g0101000	iron deficiency-responsive cis-acting element1	IDEF1	Physiological trait	Germination dormancy	Germination rate. Seedling growth.	10.1111/j.1365-313X.2011.04772.x
LOC_Os08g01420	Os08g0105000	early heading date 3	ehd3	Physiological trait	Flowering	Flowering time under long day condition.	10.1111/j.1365-313X.2011.04517.x
LOC_Os08g01660	Os08g0107900	putative EJC core subunits (MAGO NASHI)	OsMAGO1	Physiological trait	Panicle flower	"anther development, pollen maturation, maintain entire endothecium and partial tapetum"	10.1104/pp.114.237958
LOC_Os08g02380	Os08g0117000	pollen semi-sterility1	pss1	Physiological trait	Sterility	Pollen fertility. Anther dehiscence.	10.1105/tpc.109.073692
LOC_Os08g03682	Os08g0131100	CYP703A3	cyp703a3	Physiological trait	Sterility	Pollen development. Exine formation.	10.1105/tpc.108.062935
LOC_Os08g04270	Os08g0137100	OsFIE2	OsFIE2	Physiological trait	Germination dormancy	Grain size. Grain filling rate. Seed dormancy.	10.1371/journal.pgen.1003322
LOC_Os08g04290	Os08g0137250	FERTILIZATION-INDEPENDENT ENDOSPERM1	FIE1	Morphological trait	Dwarf	Dwarfism. Floral organ formation.	10.1105/tpc.112.102269
LOC_Os08g04540	Os08g0140300	tryptophan decarboxylase	TDC	Physiological trait	Source activity	Leaf senescence. Serotonin biosynthesis.	10.1104/pp.109.138552
LOC_Os08g05520	Os08g0151300	Oryza sativa transcription factor MYB103 Like	OsMYB103L	Morphological trait	Culm leaf	leaf rolling and mechanical strength through cellulose content (regulation of cellulose synthase (CESA) gene expression)	10.1186/1471-2229-14-158
LOC_Os08g06380	Os08g0160500	Cellulose synthase-like F 6	cslf6	Morphological trait	Culm leaf	Brittle culm. Culm mechanical strength. Culm size. Mixed-linkage glucan content.	10.1104/pp.112.195495
LOC_Os08g06480	Os08g0162100	Lissencephaly type-1-like 1	OsLIS-L1	Physiological trait	Sterility	Dwarfism. Elongation of uppermost internode. Pollen development.	10.1007/s00425-011-1532-7
LOC_Os08g07060	Os08g0167500	CHLORORESPIRATORY REDUCTION 6	crr6	Physiological trait	Source activity	Photosynthetic capacity under low temperature condition.	10.1111/j.1365-313X.2011.04747.x
LOC_Os08g07740	Os08g0174500	days to heading on chromosome 8	DTH8	Physiological trait	Flowering	Flowering time under long day condition.	10.1104/pp.110.156943
LOC_Os08g07760	Os08g0174700	-	OsBAK1	Morphological trait	Culm leaf	Internode elongation. Leaf angle. Brassinosteroid sensitivity.	10.1111/j.1467-7652.2009.00444.x
LOC_Os08g09230	Os08g0191433	Soluble starch synthase IIIa	SSIIIa	Physiological trait	Eating quality	Chalky kernel. Amylose content.	10.1139/g11-010
LOC_Os08g09250	Os08g0191700	glyoxalase 11	OsGLY1-11.2	Physiological trait	Others	"maintenance of glutathione (GSH) levels, Na+/K+ ration, and methylglyoxal under stress conditions, Ni2+-dependent GLY 鈪燼ctivity"	10.1111/tpj.12521
LOC_Os08g10080	Os08g0200600	Oryza miR164-targeted NAC gene 6	OMTN6	Morphological trait	Culm leaf	"leaf rolling, wilting during drought stress"	10.1093/jxb/eru072
LOC_Os08g16610	Os08g0266700	Rad21/Rec8-like protein 3	OsRAD21-3	Physiological trait	Sterility	Pollen development. Pollen meiosis.	10.1111/j.1365-313X.2007.03190.x
LOC_Os08g25734	Os08g0345800	AGP-SSU2	osagps2	Physiological trait	Eating quality	Seed starch content.	10.1007/s11103-007-9153-z
LOC_Os08g27980	-	MICROSPORELESS1	mil1	Physiological trait	Sterility	Pollen formation.	10.1105/tpc.111.093740
LOC_Os08g31219	Os08g0404200	S27-1	S27-1	Physiological trait	Sterility	Hybrid sterility between Oryza sativa and Oryza glaberrima. Pollen development. Interaction with S28	10.1073/pnas.0908283107
LOC_Os08g31228	Os08g0404300	S27-2	S27-2	Physiological trait	Sterility	Hybrid sterility between Oryza sativa and Oryza glaberrima. Pollen development. Interaction with S28	10.1073/pnas.0908283107
LOC_Os08g32870	Os08g0424500	betaine aldehyde dehydrogenase2	Badh2	Physiological trait	Eating quality	Fragrance rice. 2-acetyl-1-pyrroline biosynthesis.	10.1105/tpc.108.058917
LOC_Os08g33370	Os08g0430500	G-box factor 14-3-3c protein	GF14c	Physiological trait	Flowering	Flowering time under short day condition.	10.1093/pcp/pcp012
LOC_Os08g35760	Os08g0460000	germin-like protein1	OsGLP1	Morphological trait	Dwarf	Blast resistance. Semi-dwarf.	10.1016/j.bbrc.2010.02.142
LOC_Os08g39450	Os08g0504700	dwarf ricewithoverexpression ofgibberellin-induced gene	OsDOG	Morphological trait	Dwarf	Dwarfism. Cell elongation. Regulation of gibberellin biosynthesis.	10.1016/j.jplph.2010.12.013
LOC_Os08g39890	Os08g0509600	WEALTHY FARMER PANICLE	WFP	Morphological trait	Culm leaf	Panicle branching. Tillering.	10.1038/ng.592
LOC_Os08g40930	Os08g0520900	isoamylase1	OsISA1	Physiological trait	Eating quality	Seed starch content.	10.1104/pp.111.173435
LOC_Os08g41090	Os08g0522400	ascorbate peroxidase-related	OsAPx-R	Morphological trait	Dwarf	Dwarfism.	10.1111/j.1469-8137.2011.03659.x
LOC_Os08g41880	Os08g0531000	Nucleotide pyrophosphatase/phosphodiesterase 1	NPP1	Physiological trait	Shoot seedling	"control plant growth, reserve carbohydrate accumulation under high CO2 and high temperature"	10.1093/pcp/pct139
LOC_Os08g41940	Os08g0531600	qGW8	qGW8	Morphological trait	Seed	Grain size.	10.1038/ng.2327
LOC_Os08g41950	Os08g0531700	OsMADS7	OsMADS7	Morphological trait	Panicle flower	Floral organ formation.	10.1111/j.1365-313X.2009.04101.x
LOC_Os08g42350	Os08g0535200	xa13	xa13	Physiological trait	Sterility	Resistance to Xanthomonas oryzae pv. oryzae. Pollen development.	10.1101/gad.1416306
LOC_Os08g42750	Os08g0540400	Calcium-dependent protein kinase21	OsCPK21	Morphological trait	Shoot seedling	Salinity tolerance. ABA sensitivity during seedling stage.	10.1007/s11103-010-9717-1
LOC_Os08g44350	Os08g0557700	rice authentic His-containing phosphotransfer 1	OsAHP1	Morphological trait	Dwarf	"dwarfism with reduced internode lengths, "	10.1104/pp.113.232629
LOC_Os08g44510	Os08g0559300	SPINDLY	OsSPY	Morphological trait	Dwarf	Dwarfism. Leaf angle.	10.1111/j.1365-313X.2006.02875.x
LOC_Os08g45190	Os08g0566600	PROTON GRADIENT REGULATION 5	PGR5	Physiological trait	Source activity	Photosynthetic capacity.	10.1093/pcp/pcs153
LOC_Os09g01680	Os09g0104200	Reproductive growth regulator	OsRAD51D	Physiological trait	Panicle flower	"pollen development, affect in meiosis, negative factor pf telomere lengthening"	10.1111/tpj.12558
LOC_Os09g02650	Os09g0114500	brittle culm 12	bc12	Morphological trait	Culm leaf	Brittle culm. Dwarfism.	10.1111/j.1365-313X.2010.04238.x
LOC_Os09g03610	Os09g0123200	-	rFCA	Physiological trait	Flowering	Flowering time.	10.1007/s10540-007-9047-y
LOC_Os09g04890	Os09g0134500	Oryza sativa Trithorax 1	OsTrx1	Physiological trait	Flowering	flowering time	10.1104/pp.113.228049
LOC_Os09g06464	Os09g0240200	CONSTANS-LIKE 3	OsCO3	Physiological trait	Flowering	Flowering time under short day condition.	10.1007/s00425-008-0742-0
LOC_Os09g13630	Os09g0306800	embryonic flower 2b	OsEMF2b	Morphological trait	Dwarf	dwarfism	10.1007/s11105-014-0733-1
LOC_Os09g13740	Os09g0307800	SET domain group protein 724	SDG724	Physiological trait	Flowering	Flowering time independent of day length.	10.1105/tpc.112.101436
LOC_Os09g21250	Os09g0380200	Young Leaf Chlorosis 1	ylc1	Morphological trait	Culm leaf	Chlorophyll and lutein content. Chlorosis during young stage.	10.1007/s00425-012-1756-1
LOC_Os09g23200	Os09g0395300	SHALLOT-LIKE 1	sll1	Morphological trait	Culm leaf	Leaf rolling. Chlorophyll content.	10.1105/tpc.108.061457
LOC_Os09g23300	Os09g0396900	Vacuolar Iron Transporter 2	OsVIT2	Physiological trait	Eating quality	Fe and Zn translocation. Fe and Zn content in seed.	10.1111/j.1365-313X.2012.05088.x
LOC_Os09g24480	Os09g0410500	RETARDED PALEA1	rep1	Morphological trait	Panicle flower	Floral organ formation.	10.1104/pp.108.128231
LOC_Os09g25490	Os09g0422500	brittle culm 6	bc6	Morphological trait	Culm leaf	Brittle culm. cellulose synthesis in secondary cell walls.	10.1093/jxb/erq395
LOC_Os09g25850	Os09g0426800	glaucous1-1	osgl1-1	Morphological trait	Culm leaf	Leaf cuticle and wax. Drought tolerance.	10.1093/mp/ssr028
LOC_Os09g26400	Os09g0434200	Delayed Seed Germination 1	Osdsg1	Morphological trait	Dwarf	Germination rate. Dwarfism. Drought and salinity tolerance.	10.1007/s11103-010-9687-3
LOC_Os09g26840	Os09g0439800	DEEPER ROOTING 1	Dro1	Morphological trait	Root	Root growth angle. Drought avoidance	10.1038/ng.2725
LOC_Os09g26880	Os09g0440300	Aldehyde dehydrogenase 7	osaldh7	Physiological trait	Eating quality	Accumulation of brown pigment in seed.	10.1104/pp.108.130716
LOC_Os09g26999	Os09g0441900	dense and erect panicle 1	DEP1	Morphological trait	Panicle flower	Dense and erect panicle.	10.1038/ng.352
LOC_Os09g27060	Os09g0442700	Oryza sativa Decrease in DNA Methylation a	OsDDM1a	Morphological trait	Dwarf	"Dwarfism, DNA methylation"	10.1007/s00438-012-0717-5
LOC_Os09g27620	Os09g0449000	PERSISTANT TAPETAL CELL1	PTC1	Physiological trait	Sterility	Tapetal cell death.	10.1104/pp.111.175760
LOC_Os09g27750	Os09g0451000	aminocyclopropane-1-carboxylate oxidase1	aco1	Morphological trait	Dwarf	Internode elongation.	10.1111/j.1365-3040.2009.02106.x
LOC_Os09g28400	Os09g0457400	a-amylase 3A	Amy3A	Physiological trait	Eating quality	Seed starch content. High temperature-triggered grain chalkiness.	10.1111/j.1467-7652.2012.00741.x
LOC_Os09g28420	Os09g0457600	a-amylase 3B	Amy3B	Physiological trait	Eating quality	Seed starch content. High temperature-triggered grain chalkiness.	10.1111/j.1467-7652.2012.00741.x
LOC_Os09g28440	Os09g0457900	ERF protein associated with tillering and panicle branching	OsEATB	Morphological trait	Culm leaf	Internode elongation. Panicle branching. Tillering. Salinity tolerance.	10.1104/pp.111.179945
LOC_Os09g28520	Os09g0459200	SHORT GRAIN 1	SG1	Morphological trait	Culm leaf	Culm and rachis internode elongation. Seed development. Cell proliferation. Leaf angle. Brassinolide sensitivity.	10.1104/pp.111.187567
LOC_Os09g29130	Os09g0466400	zinc finger homeodomain class homeobox transcription factor	OsZHD1	Morphological trait	Culm leaf	"abaxially curled and drooping leaf-dominant, leaf rolling, formation and distribution of bulliform cells"	10.1007/s00425-013-2009-7
LOC_Os09g29404	Os09g0469400	isoamylase3	isa3	Physiological trait	Eating quality	Seed starch content.	10.1093/pcp/pcr058
LOC_Os09g29460	Os09g0470500	HOMEOBOX4	Oshox4	Morphological trait	Dwarf	Dwarfism. Regulation of gibberellin level.	10.1007/s11103-007-9270-8
LOC_Os09g31310	Os09g0488000	glucosamine-6-P acetyltransferase 1	gna1	Morphological trait	Root	Root length.	10.1104/pp.104.058248
LOC_Os09g32540	Os09g0502100	LAGGING GROWTH AND DEVELOPMENT?1	LGD1	Morphological trait	Panicle flower	Growth retardation. Tiller number. Panicle length.	10.1111/j.1365-313X.2012.04989.x
LOC_Os09g32930	Os09g0506800	homologous pairing aberration in rice meiosis 2	PAIR2	Physiological trait	Sterility	Germ cell development. Homologous pairing.	10.1007/s00438-003-0934-z
LOC_Os09g32948	Os09g0507200	OsMADS8	OsMADS8	Morphological trait	Panicle flower	Floral organ formation.	10.1111/j.1365-313X.2009.04101.x
LOC_Os09g34070	Os09g0516300	N terminal RNA recognition motifs homologue	OsRRMh	Physiological trait	Flowering	Transition to reproductive phase. Panicle size.	10.1111/jipb.12056
LOC_Os09g35000	Os09g0521900	GEN-like	OsGEN-L	Physiological trait	Sterility	Early microspore development.	10.1093/pcp/pci090
LOC_Os09g35980	Os09g0529300	Tiller Angle Control 1	TAC1	Morphological trait	Culm leaf	Tiller angle.	10.1111/j.1365-313X.2007.03284.x
LOC_Os09g36020	Os09g0529700	OsVPS22	OsVPS22	Physiological trait	Eating quality	Chalky kernel. Seedling lethality.	10.1007/s11033-012-2422-1
LOC_Os09g36200	Os09g0532000	staygreen	sgr	Physiological trait	Source activity	Leaf senescence. Chlorophyll degradation.	10.1105/tpc.106.044891
LOC_Os09g36680	Os09g0537700	S-like Rnase 4	OsRNS4	Morphological trait	Shoot seedling	Salinity tolerance. Seedling growth.	10.1016/j.plantsci.2013.10.003
LOC_Os09g36910	Os09g0540800	FD	OsFD1	Physiological trait	Flowering	Flowering time.	10.1038/nature10272
LOC_Os09g37330	Os09g0545300	small Auxin-up RNA gene 39	SAUR39	Morphological trait	Dwarf	Dwarfism. Leaf angle. Root growth. Regulation of auxin level and transport.	10.1104/pp.109.143875
LOC_Os09g38030	Os09g0553200	UDP-Glucose Pyrophosphorylase1	Ugp1	Morphological trait	Dwarf	Pollen callose deposition. Dwarfism.	10.1105/tpc.106.044123
LOC_Os09g38850	Os09g0561600	DEFECT IN EARLY EMBRYO SAC1	OsDEES1	Physiological trait	Sterility	Female sterility. Embryo sac development.	10.1104/pp.112.203943
LOC_Os09g38980	Os09g0563300	thermo-sensitive chloroplast development 9	TCD9	Morphological trait	Culm leaf	"chloroplast development, thermo-sensitivity albino phenotype"	10.1016/j.plantsci.2013.11.003
LOC_Os09g39400	Os09g0567400	rice authentic His-containing phosphotransfer 2	OsAHP2	Morphological trait	Dwarf	"dwarfism with reduced internode lengths, "	10.1104/pp.113.232629
LOC_Os10g03400	Os10g0122600	Sec14-nodulin domain containing protein 1	OsSNDP1	Morphological trait	Root	Root hair development.	10.1007-s11103-013-0033-4
LOC_Os10g03850	Os10g0127900	OsFbx352	OsFbx352	Physiological trait	Germination dormancy	Glucose-induced suppression of seed germination.	10.1093/jxb/ers206
LOC_Os10g05750	Os10g0148100	Proline-rich protein3	OsPRP3	Morphological trait	Panicle flower	Cold tolerance. Floral organ development.	10.1007/s11103-009-9557-z
LOC_Os10g25030	Os10g0389200	red chlorophyll catabolite reductase 1	OsRCCR1	Physiological trait	Source activity	Lesion mimic. Leaf senescence.	10.1016/j.jplph.2011.05.026
LOC_Os10g25170	Os10g0390800	EREBP1-like gene	EBL1	Morphological trait	Dwarf	Internode elongation.	10.1007/s10529-010-0405-7
LOC_Os10g25780	Os10g0397400	brassinosteroid-deficient dwarf2	brd2	Morphological trait	Culm leaf	Internode elongation. Leaf angle. Brassinosteroid sensitivity.	10.1105/tpc.105.030973
LOC_Os10g26340	Os10g0403000	PLASTOCHRON1	pla1	Morphological trait	Culm leaf	Plastochron and phyllotaxy. Dwarfism.	10.1073/pnas.2636936100
LOC_Os10g26560	Os10g0405500	HOMOLOGOUS PAIRING ABERRATION IN RICE MEIOSIS3	pair3	Physiological trait	Sterility	Germ cell development. Homologous pairing.	10.1111/j.1365-313X.2009.03870.x
LOC_Os10g26940	Os10g0409400	a-subunit of polygalacturonase 1	OsBURP16	Physiological trait	Other stress resistance	"cell adhesion, resistance to cold, salinity and drought stress"	10.1111/pce.12223
LOC_Os10g28330	Os10g0419200	early heading date2	ehd2	Physiological trait	Flowering	Flowering time independent of day length. Panicle size.	10.1104/pp.108.125542
LOC_Os10g32600	Os10g0463400	Early heading date 1	Ehd1	Physiological trait	Flowering	Flowering time independent of day length.	10.1101/gad.1189604
LOC_Os10g32980	Os10g0467800	cellulose synthase catalytic subunit A7	OsCesA7	Morphological trait	Culm leaf	Brittle culm. Secondary cell wall synthesis.	10.1104/pp.103.022442
LOC_Os10g33250	Os10g0471100	Wax-deficient anther1	wda1	Physiological trait	Sterility	Pollen development. Cuticle and wax production in anther wall.	10.1105/tpc.106.042044
LOC_Os10g33310	Os10g0471700	inhibitors of cyclin-dependent kinase6	OsiICK6	Morphological trait	Culm leaf	Internode elongation. Pollen viability. Stomata size. Leaf rolling.	10.1093/aob/mcr057
LOC_Os10g34180	Os10g0483000	Osj10g basal transcription factor 3	Osj10gBTF3	Morphological trait	Dwarf	Dwarfism. Pollen development.	10.1093/pcp/pcs146
LOC_Os10g35200	Os10g0494800	katanin subunit P80a	OsKTN80a	Physiological trait	Root	"cell division in primary root, essential for the complete cytokinesis, cell elongation of root tip by regulating cortical microtubule (CMT), microtubule stabilization"	10.1111/jipb.12170
LOC_Os10g35370	Os10g0496900	faded green leaf	fgl	Physiological trait	Source activity	Chlorophyll synthesis under high light conditions.	10.1111/tpj.12110
LOC_Os10g35436	Os10g0497300	RF1A	RF1A	Physiological trait	Sterility	Boro II cytoplasmic male sterility.	10.1105/tpc.105.038240
LOC_Os10g35440	Os10g0497432	Rf-1	Rf-1	Physiological trait	Sterility	Boro II cytoplasmic male sterility.	10.1046/j.1365-313X.2003.01961.x
LOC_Os10g35640	Os10g0499500	RF1B	RF1B	Physiological trait	Sterility	Boro II cytoplasmic male sterility.	10.1105/tpc.105.038240
LOC_Os10g36924	Os10g0513200	Nod26-like intrinsic protein 3-1	OsNIP3;1	Physiological trait	Shoot seedling	"maintaining growth under boron-deficient conditions, fresh weight, regulation boron distribution among shoot tissues under boron-deficient and -sufficient conditions"	10.1111/tpj.12511
LOC_Os10g37180	Os10g0516100	H subunit of GDC	OsGDCH	Physiological trait	Source activity	Leaf senescence induced by reactive oxygen species.	10.1111/pce.12078
LOC_Os10g38060	Os10g0524400	Phospholipase D 1	PLD1	Physiological trait	Germination dormancy	Sensitivity to ABA during germination stage.	10.1038/cr.2007.77
LOC_Os10g39130	Os10g0536100	OsMADS56	OsMADS56	Physiological trait	Flowering	Flowering time under long day condition.	10.1111/j.1365-3040.2009.02008.x
LOC_Os10g39420	Os10g0539600	seed-specific protein kinase	SPK	Physiological trait	Eating quality	Seed starch content.	10.1093/pcp/pch122
LOC_Os10g40960	Os10g0558900	Rolling-leaf14	rl14	Morphological trait	Culm leaf	Leaf rolling. Cellulose and ligin content. Stomata size. Transpiration rate.	10.1111/j.1467-7652.2012.00679.x
LOC_Os10g41780	Os10g0567400	Chlorophyllide a oxygenase	cao	Physiological trait	Source activity	Chlorophyll content.	10.1270/jsbbs.55.361
LOC_Os10g42320	Os10g0573900	nonsense-mediated mRNA decay 3	OsNMD3	Physiological trait	Dwarf	"dwarfism, slow growth"	10.1093/jxb/eru150
LOC_Os10g42690	Os10g0577600	Jumonji C domain-containing protein 6	jmj6	Morphological trait	Panicle flower	Number and morphology of floral organ.	10.1073/pnas.0805901105
LOC_Os10g42750	Os10g0578200	Oryza sativa cellulose synthase-like D1	OsCSLD1	Morphological trait	Root	Root hair development.	10.1104/pp.106.091546
LOC_Os11g01130	Os11g0102100	WUSCHEL-LIKE HOMEOBOX 3	WOX3	Morphological trait	Culm leaf	Ligule and auricle formation.	10.1104/pp.107.095737
LOC_Os11g01140	Os11g0102200	Phototropin1a	phot1a	Physiological trait	Source activity	Photosynthetic capacity.	10.1007/s11103-008-9442-1
LOC_Os11g01330	Os11g0104300	DWARF 53	D53	Morphological trait	Culm leaf	Tillering dwarf. Tiller bud outgrowth. Strigolactone sensitivity.	"10.1038/nature12870, 10.1038/nature12878"
LOC_Os11g02520	Os11g0117400	OsWRKY89	OsWRKY89	Morphological trait	Dwarf	"Blast, UV and white-backed planthopper resistance. Internode elongation. Growth retardation at the early stage."	10.1007/s11103-007-9244-x
LOC_Os11g05110	Os11g0148500	Pyruvate kinase1	OsPK1	Morphological trait	Dwarf	Elongation of uppermost internode. Dwarfism.	10.1007/s00425-011-1471-3
LOC_Os11g05470	Os11g0152500	RICE TERMINAL FLOWER 1/CENTRORADIALIS HOMOLOG 1	RCN1	Physiological trait	Flowering	Transition to reproductive phase. Panicle branching.	10.1046/j.1365-313X.2002.01255.x
LOC_Os11g05552	Os11g0153600	yellow-green leaf 138 (t)	YGL138(t)	Physiological trait	Source activity	Chloroplast development.	10.1186/1939-8433-6-7
LOC_Os11g08210	Os11g0184900	NAM-ATAF-CUC family 5	OsNAC5	Physiological trait	Germination dormancy	"Cold tolerance. Sensitivity to salt, mannitol and ABA during germination."	10.1007/s00425-011-1403-2
LOC_Os11g09280	Os11g0199200	protein disulphide isomerase-like protein 1	PDIL1	Physiological trait	Eating quality	Starch biosynthesis.	10.1093/jxb/err262
LOC_Os11g10480	Os11g0210300	ALCOHOL DEHYDROGENASE 1	ADH1	Physiological trait	Source activity	"sucrose synthesis, germination and survival rate during submergence"	10.1093/aob/mct305
LOC_Os11g12740	Os11g0235200	short panicle1	sp1	Morphological trait	Panicle flower	Panicle elongation. Grain size.	10.1111/j.1365-313X.2009.03799.x
LOC_Os11g14220	Os11g0247300	Twisted dwarf 1	Tid1	Morphological trait	Culm leaf	Cell division and expansion. Twisted growth. Microtuble arrangement.	10.1266/ggs.84.209
LOC_Os11g16550	Os11g0267000	genomes uncoupled 4	OsGUN4	Physiological trait	Culm leaf	chlorophyll and carotenoid metabolism via methylation	10.1007/s00122-014-2393-9
LOC_Os11g25920	Os11g0446000	RICE SALT SENSITIVE3	RSS3	Morphological trait	Root	Root growth. Salinity tolerance.	10.1105/tpc.113.112052
LOC_Os11g29840	Os11g0490600	lazy1	lazy1	Morphological trait	Culm leaf	Tiller angle. Shoot gravitropism. Polar auxin transport.	10.1038/cr.2007.38
LOC_Os11g32110	Os11g0523800	auxin response factor 1	osarf1	Morphological trait	Dwarf	Root length. Shoot length. Brassinosteroid sensitivity.	10.1007/s11103-009-9474-1
LOC_Os11g32510	Os11g0528700	-	tld1-D	Morphological trait	Culm leaf	Tillering dwarf. Leaf angel. Drought tolerance. Auxin catabolism.	10.1104/pp.109.146803
LOC_Os11g35390	Os11g0558200	R2R3 MYB transcription factor	OsMYB4P	Morphological trait	Root	regulation of Pi-dependent root architecture by facilitating Pi acquisition under Pi deficient conditions	10.1016/j.plaphy.2014.02.024
LOC_Os11g36440	Os11g0572700	carotenoid isomerase	OsCRTISO	Physiological trait	Germination dormancy	Pre-harvest sprouting. Photo bleaching.	10.1111/j.1365-313X.2008.03411.x
LOC_Os11g36470	Os11g0573000	yellow2-like and ubiquitin hydrolase	-	Physiological trait	Others	DNA hypomethylation	10.1111/tpj.12553
LOC_Os11g38040	Os11g0592900	Bright-green leaf 1	BGL11(t)	Physiological trait	Source activity	Chloroplast development.	10.1007/s13258-013-0094-4
LOC_Os11g38270	Os11g0595400	FLORAL ORGAN NUMBER2	fon2	Morphological trait	Panicle flower	Floral organ number. Floral meristem size.	10.1093/pcp/pcl025
LOC_Os11g46230	Os11g0689300	pollen-expressed Calmodulin-binding protein	OsPCBP	Physiological trait	Sterility	Late stage pollen development.	10.1007/s12374-011-9184-5
LOC_Os11g47970	Os11g0707000	Rubisco Activase	rca	Physiological trait	Source activity	Rubisco activity.	10.1093/aob/mcl025
LOC_Os12g01120	Os12g0101600	WUSCHEL-LIKE HOMEOBOX 3	WOX3	Morphological trait	Culm leaf	Ligule and auricle formation.	10.1104/pp.107.095737
LOC_Os12g03822	Os12g0132400	Rice Immature Pollen 1	rip1	Physiological trait	Sterility	Late pollen development.	10.1093/pcp/pcl013
LOC_Os12g04980	Os12g0143800	-	OsDMC1	Physiological trait	Sterility	Pollen sterility. Homologous pairing.	10.1007/s11103-007-9195-2
LOC_Os12g05630	Os12g0152500	MICROSPORELESS2	MIL2	Physiological trait	Sterility	Pollen development.	10.1111/j.1469-8137.2012.04270.x
LOC_Os12g08730	Os12g0188700	thioredoxin m	Ostrxm	Physiological trait	Source activity	Chloroplast development. Growth retardation	10.1104/pp.108.123547
LOC_Os12g08780	Os12g0189500	yellow2-like and ubiquitin hydrolase	OsYUCCA11	Physiological trait	Others	DNA methylation and maternal H3K27me3	10.1111/tpj.12553
LOC_Os12g10540	Os12g0207000	OsMADS13	OsMADS13	Morphological trait	Panicle flower	Ovule identity.	10.1111/j.1365-313X.2007.03272.x
LOC_Os12g17600	Os12g0274700	Rubisco	rbcS	Physiological trait	Source activity	Rubisco content. Photosynthetic capacity.	10.1104/pp.114.2.483
LOC_Os12g17910	Os12g0277500	chaperonin subunit 60	OsCpn60伪1	Morphological trait	Shoot seedling	Chloroplast development. Seedling growth.	10.1007/s10059-013-2337-2
LOC_Os12g18880	Os12g0287200	putative EJC core subunits (MAGO NASHI)	OsMAGO2	Physiological trait	Panicle flower	"anther development, pollen maturation, maintain entire endothecium and partial tapetum"	10.1104/pp.114.237958
LOC_Os12g19381	Os12g0291100	Rubisco small subunit3	OsRBCS3	Physiological trait	Source activity	Rubisco content.	10.1111/j.1365-3040.2011.02434.x
LOC_Os12g19470	Os12g0292400	Rubisco small subunit4	OsRBCS4	Physiological trait	Source activity	Rubisco content.	10.1111/j.1365-3040.2011.02434.x
LOC_Os12g26280	-	origin recognition complex3	OsORC3	Morphological trait	Root	Lateral root development.	10.1111/tpj.12126
LOC_Os12g27994	Os12g0465700	DECUSSATE	DEC	Morphological trait	Culm leaf	Phyllotaxy. Sensitivity to Cytokinin.	10.1111/j.1365-313x.2012.05123.x
LOC_Os12g28750	Os12g0472500	tapetum determinant like 1A	OsTDL1A	Physiological trait	Sterility	Control of sporocyte number in ovule.	10.1111/j.1365-313X.2008.03426.x
LOC_Os12g36030	Os12g0545900	siRNA-long-day?specific male-fertility?associated RNA	Psi?LDMAR	Physiological trait	Sterility	Photoperiod-sensitive male sterility	10.1093/mp/sss095
LOC_Os12g36100	Os12g0547500	kinesins with the calponin-homology domain1	kch1	Morphological trait	Shoot seedling	Coleoptile elongation.	10.1093/jxb/erq164
LOC_Os12g36890	Os12g0555600	narrow leaf and dwarf1	nd1	Morphological trait	Culm leaf	Cell wall component. Narrowed leaf. Dwarfism.	10.1111/j.1365-313X.2009.04022.x
LOC_Os12g37360	Os12g0560300	Sar1b	Sar1b	Physiological trait	Eating quality	Seed storage protein.Pro-gultelin content in seed. Floury endosperm.	10.1093/jxb/ert128
LOC_Os12g38180	Os12g0569700	OsHsp23.7	OsHsp23.7	Physiological trait	Germination dormancy	Drought and salinity tolerance. Sensitivity to mannitol and salt during germination stage.	10.1016/j.jplph.2011.12.014
LOC_Os12g38210	Os12g0570000	SPOTTED LEAF11	spl11	Physiological trait	Flowering	Flowering time under long day condition.	10.1105/tpc.108.058610
LOC_Os12g38460	Os12g0572800	MEIOSIS ARRESTED AT LEPTOTENE2	mel2	Physiological trait	Sterility	Germ cell development. Regulation of premieotic G1/S-phase transition.	10.1371/journal.pgen.1001265
LOC_Os12g40900	Os12g0601400	OsIAA3	OsIAA3	Morphological trait	Culm leaf	Crown root development. Gravitropism. Leaf blade length. Leaf formation.	10.1111/j.1365-313X.2006.02693.x
LOC_Os12g41680	Os12g0610600	Oryza miR164-targeted NAC gene 3	OMTN3	Morphological trait	Culm leaf	"leaf rolling, wilting during drought stress"	10.1093/jxb/eru072
LOC_Os12g41860	Os12g0612700	-	OsHox33	Physiological trait	Source activity	Leaf senescence. Chloroplast degradation.	10.1007/s11427-013-4565-2
LOC_Os12g42020	Os12g0614600	pinoid	OsPID	Morphological trait	Panicle flower	Root development. Root gravitropism. Floral organ development. Auxin transport.	10.1093/pcp/pcm024
LOC_Os12g42310	Os12g0617900	protein phosphatase with Kelch-like repeat domain 3	OsPPKL3	Morphological trait	Seed	Grain length.	10.1073/pnas.1219776110
LOC_Os12g42760	Os12g0622500	-	OsSpo11-4	Physiological trait	Sterility	Male meiosis.	10.1371/journal.pone.0020327
LOC_Os12g43550	Os12g0631100	glutelin precursor accumulation 1	gpa1	Physiological trait	Eating quality	Pro-gultelin content in seed. Floury endosperm.	10.1111/j.1365-313X.2010.04370.x
LOC_Os12g44380	Os12g0641400	sucrose transporter 2	ossut2	Morphological trait	Culm leaf	Sugar export. Growth retardation.	10.1104/pp.111.176982
LOC_Os07g41200	Os07g0603300	Gene encoding a TONNEAU1-recruiting motif	GW7	Increased cell division in the longitudinal direction and decreased cell division in the transverse direction. It is negatively regulated by OsSPL16 (GW8).	-	Grain yield and size	10.1038/ng.3352
LOC_Os05g37690	Os05g0449500	coronatine insensitive 1b, F-box protein 260	OsCOI1b	Degrades OsJAZ1	-	Spikelet Development in Rice	10.1038/ncomms4476
LOC_Os02g34850	Os02g0554000	SET domain group protein. Target genes: Ehd3, Ehd2, OsMADS50, Hd3a, RFT1	SDG725	Epigenomic modifications	-	Flowering time	10.1007/s13238-014-0068-6
LOC_Os05g09520	Os05g0187500	Grain weight 5	GW5	Interacts with polyubiquitin - Regulates cell division in seeds-Grain size	-	Grain size	10.1038/cr.2008.307
LOC_Os03g12660	Os03g0227700	Erect leaf	OsDWARF4	Brassinosteroid deficient mutation-Erect leaves-incerased photosynhesis	-	Grain yield	10.1038/nbt1173
LOC_Os11g45400	Os11g0679700	Glycerol-3-Phosphate Acyltransferase 3	OsGPAT3	osgpat3 mutant display samller, pale yellow anther with defective anther cuticle, degenerated pollen with defective exine, and abnormal tapetum development and degeneration.	-	Anther Development and Male Fertility	doi.org/10.1093/jxb/erw445
LOC_Os12g34850	Os12g0533500	Plant homeo domain (PHD). Target genes: OsLFL1	OsVIL2	Epigenomic modifications	-	Flowering time	10.1007/s13238-014-0068-6
LOC_Os04g08034	Os04g0162100	C2H2 Zinc-finger protein. Target genes: OsLFL1	OsEMF2b	Epigenomic modifications	-	Flowering time	10.1007/s13238-014-0068-6
LOC_Os10g33780	Os10g0478000	TAWAWA1	TAW1	Prolongs the Inflorescence meristem activity	-	Increased Spikelet number	10.1073/pnas.1216151110
LOC_Os03g61050	Os03g0825700	Defective in Exine Formation 1 in rice	OsDEX1	Ca2+ binding protein required for tapetum function and pollen	-	Pollen viability	10.1104/pp.16.01261
LOC_Os04g51070	Os04g0599300	ETERNAL TAPETUM 1 (bHLH TF)	EAT1	EAT1 promotes tapetal cell death by regulating aspartic proteases during Male reproductive development in Rice	-	Male reproductive development	10.1038/ncomms2396
LOC_Os10g42430	Os10g0575000	JAZ-interacting transcription factor	OsMYC2	TF in JA signaling that activates OsMADS1	-	Spikelet Development in Rice	10.1038/ncomms4476
LOC_Os02g47280	Os02g0701300	Allelic to OsGRF4	GL2	interaction with APO	-	Grain size and number	10.1038/nplants.2015.195
LOC_Os04g55920	Os04g0653000	OsJAZ1	EG2	Supressor of JA signaling	-	Spikelet Development in Rice	10.1038/ncomms4476
LOC_Os11g34300	Os11g0545600	MORF-RELATED GENE702	MRG702	from inflorescence meristem to floral meristem through	-	Grain size and number	doi.org/10.1104/pp.114.255737

## Sheet: Table S9
Table S9. Haplotype patterns of 717 agronomically important genes in autotetraploid rice (ATR) and neo-tetraploid rice (NTR) lines
Gene ID	Haplotype Number	Haplotype	Account of ATR	Account of NTR	Accession Name
LOC_Os01g01280	Hap1	C/C	15	15	Huaduo3; Huaduo2; Huaduo1; Huaduo2564; Huaduo2543; Huaduo8; Huaduo25129; Huaduo25112; Huaduo25105; Huaduo251; Huaduo4; Huaduo110; Huaduo25100; 96025; Jackson-4x; 02428-4x; Taichung65-4x; E24-4x; L202-4x; Huanghuazhan-4x; Yuejingsimaio-4x; E45-4x; M18-4x; Wuxuenuo-4x; Linglun-4x; Huagengxian74-4x; Huaduo5; Huaduo2421; Luzhuangwen-4x; Yangeng48-4x
LOC_Os01g01280	Hap2	A/A	3	0	4001-4x; APIV-4x; Aijiaonante-4x
LOC_Os01g01484	Hap1	G/G	11	15	Huaduo3; Huaduo2; Huaduo1; Huaduo2564; Huaduo2543; Huaduo8; Huaduo25129; Huaduo25112; Huaduo25105; Huaduo251; Huaduo4; Huaduo110; Huaduo25100; 96025; Jackson-4x; 02428-4x; Taichung65-4x; E24-4x; L202-4x; Yuejingsimaio-4x; E45-4x; M18-4x; Linglun-4x; Huaduo5; Huaduo2421; Luzhuangwen-4x
LOC_Os01g01484	Hap2	A/A	6	0	4001-4x; APIV-4x; Aijiaonante-4x; Huanghuazhan-4x; Wuxuenuo-4x; Huagengxian74-4x
LOC_Os01g01484	Hap3	G/A	1	0	Yangeng48-4x
LOC_Os01g02890	Hap1	A/A	1	0	APIV-4x
LOC_Os01g02890	Hap2	C/C	17	15	Huaduo3; Huaduo2; Huaduo1; Huaduo2564; Huaduo2543; Huaduo8; Huaduo25129; Huaduo25112; Huaduo25105; Huaduo251; Huaduo4; Huaduo110; Huaduo25100; 96025; Jackson-4x; 02428-4x; Taichung65-4x; E24-4x; 4001-4x; Aijiaonante-4x; L202-4x; Huanghuazhan-4x; Yuejingsimaio-4x; E45-4x; M18-4x; Wuxuenuo-4x; Linglun-4x; Huagengxian74-4x; Huaduo5; Huaduo2421; Luzhuangwen-4x; Yangeng48-4x
LOC_Os01g03510	Hap1	C/C	9	3	Huaduo3; Huaduo2; Huaduo1; 96025; Taichung65-4x; E24-4x; 4001-4x; APIV-4x; Aijiaonante-4x; E45-4x; M18-4x; Wuxuenuo-4x
LOC_Os01g03510	Hap2	T/T	9	12	Huaduo2564; Huaduo2543; Huaduo8; Huaduo25129; Huaduo25112; Huaduo25105; Huaduo251; Huaduo4; Huaduo110; Huaduo25100; Jackson-4x; 02428-4x; L202-4x; Huanghuazhan-4x; Yuejingsimaio-4x; Linglun-4x; Huagengxian74-4x; Huaduo5; Huaduo2421; Luzhuangwen-4x; Yangeng48-4x
LOC_Os01g03840	Hap1	G/G	12	12	Huaduo2564; Huaduo2543; Huaduo8; Huaduo25129; Huaduo25112; Huaduo25105; Huaduo251; Huaduo4; Huaduo110; Huaduo25100; Jackson-4x; 02428-4x; Taichung65-4x; E24-4x; 4001-4x; APIV-4x; Aijiaonante-4x; L202-4x; E45-4x; M18-4x; Wuxuenuo-4x; Linglun-4x; Huaduo5; Huaduo2421
LOC_Os01g03840	Hap2	A/A	6	3	Huaduo3; Huaduo2; Huaduo1; 96025; Huanghuazhan-4x; Yuejingsimaio-4x; Huagengxian74-4x; Luzhuangwen-4x; Yangeng48-4x
LOC_Os01g07500	Hap1	T/T; A/A	1	0	Yuejingsimaio-4x
LOC_Os01g07500	Hap2	T/T; C/C	9	13	Huaduo3; Huaduo2; Huaduo1; Huaduo2564; Huaduo2543; Huaduo8; Huaduo25129; Huaduo25112; Huaduo25105; Huaduo251; Huaduo4; Huaduo110; Huaduo25100; Jackson-4x; 02428-4x; Taichung65-4x; E24-4x; L202-4x; Huanghuazhan-4x; E45-4x; M18-4x; Huagengxian74-4x
LOC_Os01g07500	Hap3	T/C; C/C	1	0	Linglun-4x
LOC_Os01g07500	Hap4	C/C; C/C	5	0	96025; 4001-4x; APIV-4x; Aijiaonante-4x; Wuxuenuo-4x
LOC_Os01g07500	Hap5	T/T; ./.	2	2	Huaduo5; Huaduo2421; Luzhuangwen-4x; Yangeng48-4x
LOC_Os01g08220	Hap1	C/C	4	0	Taichung65-4x; E24-4x; E45-4x; M18-4x
LOC_Os01g08220	Hap2	T/T	12	13	Huaduo3; Huaduo2; Huaduo1; Huaduo2564; Huaduo2543; Huaduo8; Huaduo25129; Huaduo25112; Huaduo25105; Huaduo251; Huaduo4; Huaduo110; Huaduo25100; 96025; Jackson-4x; 02428-4x; 4001-4x; APIV-4x; Aijiaonante-4x; L202-4x; Huanghuazhan-4x; Yuejingsimaio-4x; Wuxuenuo-4x; Linglun-4x; Huagengxian74-4x
LOC_Os01g08320	Hap1	T/T	13	0	96025; Taichung65-4x; E24-4x; 4001-4x; APIV-4x; Aijiaonante-4x; Huanghuazhan-4x; Yuejingsimaio-4x; E45-4x; M18-4x; Wuxuenuo-4x; Huagengxian74-4x; Yangeng48-4x
LOC_Os01g08320	Hap2	TGCG/TGCG	3	13	Huaduo3; Huaduo2; Huaduo1; Huaduo2564; Huaduo2543; Huaduo8; Huaduo25129; Huaduo25112; Huaduo25105; Huaduo251; Huaduo4; Huaduo110; Huaduo25100; Jackson-4x; 02428-4x; L202-4x
LOC_Os01g08320	Hap3	T/TGCG	1	0	Linglun-4x
LOC_Os01g08700	Hap1	T/T; G/G	3	0	Taichung65-4x; E24-4x; E45-4x
LOC_Os01g08700	Hap2	C/C; G/T	1	0	Linglun-4x
LOC_Os01g08700	Hap3	C/C; T/T	9	0	4001-4x; APIV-4x; Aijiaonante-4x; Huanghuazhan-4x; Yuejingsimaio-4x; Wuxuenuo-4x; Huagengxian74-4x; Luzhuangwen-4x; Yangeng48-4x
LOC_Os01g08700	Hap4	C/C; G/G	5	15	Huaduo3; Huaduo2; Huaduo1; Huaduo2564; Huaduo2543; Huaduo8; Huaduo25129; Huaduo25112; Huaduo25105; Huaduo251; Huaduo4; Huaduo110; Huaduo25100; 96025; Jackson-4x; 02428-4x; L202-4x; M18-4x; Huaduo5; Huaduo2421
LOC_Os01g09620	Hap1	C/C; T/T	3	0	Huanghuazhan-4x; Huagengxian74-4x; Yangeng48-4x
LOC_Os01g09620	Hap2	C/T; G/T	1	0	Luzhuangwen-4x
LOC_Os01g09620	Hap3	C/C; G/G	4	5	Huaduo2564; Huaduo25129; Huaduo4; Huaduo25100; 96025; Taichung65-4x; E24-4x; E45-4x; Huaduo5
LOC_Os01g09620	Hap4	T/T; G/G	10	10	Huaduo3; Huaduo2; Huaduo1; Huaduo2543; Huaduo8; Huaduo25112; Huaduo25105; Huaduo251; Huaduo110; Jackson-4x; 02428-4x; 4001-4x; APIV-4x; Aijiaonante-4x; L202-4x; Yuejingsimaio-4x; M18-4x; Wuxuenuo-4x; Linglun-4x; Huaduo2421
LOC_Os01g10040	Hap1	G/G; T/T; T/T; A/A; A/A	3	0	4001-4x; APIV-4x; Yuejingsimaio-4x
LOC_Os01g10040	Hap2	A/A; G/G; C/C; G/G; A/A	7	15	Huaduo3; Huaduo2; Huaduo1; Huaduo2564; Huaduo2543; Huaduo8; Huaduo25129; Huaduo25112; Huaduo25105; Huaduo251; Huaduo4; Huaduo110; Huaduo25100; Jackson-4x; 02428-4x; Taichung65-4x; E24-4x; L202-4x; E45-4x; M18-4x; Huaduo5; Huaduo2421
LOC_Os01g10040	Hap3	A/G; G/G; C/T; G/A; A/A	1	0	Luzhuangwen-4x
LOC_Os01g10040	Hap4	G/G; G/G; T/T; A/A; G/G	3	0	96025; Aijiaonante-4x; Wuxuenuo-4x
LOC_Os01g10040	Hap5	G/G; G/G; T/T; A/A; A/A	3	0	Huanghuazhan-4x; Huagengxian74-4x; Yangeng48-4x
LOC_Os01g10040	Hap6	A/G; G/T; C/T; G/A; A/A	1	0	Linglun-4x
LOC_Os01g10110	Hap1	C/C; C/C; C/C; C/A; ACGGCGGCGGCGG/ACGGCGGCGGCGG; ACGGCGGCGGCGG/ACGGCGGCGGCGG; G/G	1	0	Linglun-4x
LOC_Os01g10110	Hap2	C/C; C/C; C/C; C/C; A/A; A/A; G/G	5	0	4001-4x; APIV-4x; Huanghuazhan-4x; Yuejingsimaio-4x; Huagengxian74-4x
LOC_Os01g10110	Hap3	A/A; C/C; T/T; C/C; ACGGCGG/ACGGCGG; ACGGCGG/ACGGCGG; C/C	3	0	Taichung65-4x; E24-4x; E45-4x
LOC_Os01g10110	Hap4	C/C; C/C; C/C; A/A; ACGGCGGCGGCGG/ACGGCGGCGGCGG; ACGGCGGCGGCGG/ACGGCGGCGGCGG; G/G	4	12	Huaduo3; Huaduo2; Huaduo1; Huaduo2564; Huaduo2543; Huaduo8; Huaduo25112; Huaduo25105; Huaduo251; Huaduo4; Huaduo110; Huaduo25100; Jackson-4x; 02428-4x; L202-4x; M18-4x
LOC_Os01g10110	Hap5	C/C; C/C; C/C; C/C; ACGGCGGCGGCGG/ACGGCGGCGGCGG; ACGGCGGCGGCGG/ACGGCGGCGGCGG; G/G	3	0	96025; Aijiaonante-4x; Wuxuenuo-4x
LOC_Os01g10110	Hap6	C/C; C/C; ./.; ./.; ./.; ./.; ./.	2	2	Huaduo5; Huaduo2421; Luzhuangwen-4x; Yangeng48-4x
LOC_Os01g10110	Hap7	C/C; C/T; C/C; A/A; ACGGCGGCGGCGG/ACGGCGGCGGCGG; ACGGCGGCGGCGG/ACGGCGGCGGCGG; G/G	0	1	Huaduo25129
LOC_Os01g10490	Hap1	C/G; T/TCCGCCG; C/T	0	1	Huaduo25129
LOC_Os01g10490	Hap2	C/C; T/T; C/C	11	12	Huaduo3; Huaduo2; Huaduo1; Huaduo2564; Huaduo2543; Huaduo8; Huaduo25112; Huaduo25105; Huaduo251; Huaduo4; Huaduo110; Huaduo25100; 96025; Jackson-4x; 02428-4x; Taichung65-4x; E24-4x; 4001-4x; APIV-4x; L202-4x; E45-4x; M18-4x; Linglun-4x
LOC_Os01g10490	Hap3	./.; T/T; ./.	0	2	Huaduo5; Huaduo2421
LOC_Os01g10490	Hap4	G/G; TCCGCCG/TCCGCCG; T/T	5	0	Aijiaonante-4x; Huanghuazhan-4x; Yuejingsimaio-4x; Wuxuenuo-4x; Huagengxian74-4x
LOC_Os01g10504	Hap1	T/T	11	14	Huaduo3; Huaduo2; Huaduo1; Huaduo2564; Huaduo2543; Huaduo8; Huaduo25112; Huaduo25105; Huaduo251; Huaduo4; Huaduo110; Huaduo25100; 96025; Jackson-4x; 02428-4x; Taichung65-4x; E24-4x; 4001-4x; APIV-4x; L202-4x; E45-4x; M18-4x; Linglun-4x; Huaduo5; Huaduo2421
LOC_Os01g10504	Hap2	C/C	6	0	Aijiaonante-4x; Huanghuazhan-4x; Yuejingsimaio-4x; Wuxuenuo-4x; Huagengxian74-4x; Yangeng48-4x
LOC_Os01g10504	Hap3	T/C	1	1	Huaduo25129; Luzhuangwen-4x
LOC_Os01g11054	Hap1	G/G; C/C; G/G	1	0	Yuejingsimaio-4x
LOC_Os01g11054	Hap2	A/A; C/C; G/G	2	0	4001-4x; APIV-4x
LOC_Os01g11054	Hap3	A/A; C/C; A/A	1	2	Huaduo8; 02428-4x; Huaduo2421
LOC_Os01g11054	Hap4	G/G; A/A; G/G	13	13	Huaduo3; Huaduo2; Huaduo1; Huaduo2564; Huaduo2543; Huaduo25129; Huaduo25112; Huaduo25105; Huaduo251; Huaduo4; Huaduo110; Huaduo25100; 96025; Jackson-4x; Taichung65-4x; E24-4x; Aijiaonante-4x; L202-4x; Huanghuazhan-4x; E45-4x; M18-4x; Wuxuenuo-4x; Huagengxian74-4x; Huaduo5; Luzhuangwen-4x; Yangeng48-4x
LOC_Os01g11054	Hap5	G/A; A/C; G/A	1	0	Linglun-4x
LOC_Os01g12710	Hap1	C/C; C/T	1	0	Linglun-4x
LOC_Os01g12710	Hap2	C/C; T/T	6	13	Huaduo3; Huaduo2; Huaduo1; Huaduo2564; Huaduo2543; Huaduo8; Huaduo25129; Huaduo25112; Huaduo25105; Huaduo251; Huaduo4; Huaduo110; Huaduo25100; 96025; Jackson-4x; 4001-4x; APIV-4x; Aijiaonante-4x; Wuxuenuo-4x
LOC_Os01g12710	Hap3	./.; T/T	2	2	Huaduo5; Huaduo2421; Luzhuangwen-4x; Yangeng48-4x
LOC_Os01g12710	Hap4	G/G; T/T	3	0	Huanghuazhan-4x; Yuejingsimaio-4x; Huagengxian74-4x
LOC_Os01g12710	Hap5	C/C; C/C	6	0	02428-4x; Taichung65-4x; E24-4x; L202-4x; E45-4x; M18-4x
LOC_Os01g15780	Hap1	A/A; T/T; A/A	9	5	Huaduo2543; Huaduo8; Huaduo25112; Huaduo25105; Huaduo110; Jackson-4x; 02428-4x; Taichung65-4x; E24-4x; L202-4x; E45-4x; M18-4x; Linglun-4x; Huagengxian74-4x
LOC_Os01g15780	Hap2	A/A; C/C; ./.	1	1	Huaduo5; Luzhuangwen-4x
LOC_Os01g15780	Hap3	A/A; C/C; G/G	6	7	Huaduo3; Huaduo2; Huaduo1; Huaduo2564; Huaduo251; Huaduo4; Huaduo25100; 96025; 4001-4x; Aijiaonante-4x; Huanghuazhan-4x; Yuejingsimaio-4x; Wuxuenuo-4x
LOC_Os01g15780	Hap4	A/A; T/T; ./.	1	1	Huaduo2421; Yangeng48-4x
LOC_Os01g15780	Hap5	A/A; T/C; A/G	0	1	Huaduo25129
LOC_Os01g15780	Hap6	T/T; C/C; G/G	1	0	APIV-4x
LOC_Os01g15900	Hap1	T/T; C/C; G/G; C/C; TCCG/TCCG; TCCG/TCCG	1	0	APIV-4x
LOC_Os01g15900	Hap2	T/T; C/C; C/C; A/A; TCCGCCG/TCCGCCG; TCCGCCG/TCCGCCG	11	6	Huaduo2543; Huaduo8; Huaduo25112; Huaduo25105; Huaduo110; Jackson-4x; 02428-4x; Taichung65-4x; E24-4x; L202-4x; E45-4x; M18-4x; Wuxuenuo-4x; Linglun-4x; Huagengxian74-4x; Huaduo2421; Yangeng48-4x
LOC_Os01g15900	Hap3	T/C; T/T; C/C; C/C; T/T; T/T	1	0	Luzhuangwen-4x
LOC_Os01g15900	Hap4	T/T; T/T; C/C; C/C; T/T; T/T	4	8	Huaduo3; Huaduo2; Huaduo1; Huaduo2564; Huaduo251; Huaduo4; Huaduo25100; 96025; 4001-4x; Huanghuazhan-4x; Yuejingsimaio-4x; Huaduo5
LOC_Os01g15900	Hap5	T/T; T/T; C/C; C/C; TCCGCCG/T; TCCGCCG/T	1	0	Aijiaonante-4x
LOC_Os01g15900	Hap6	T/T; C/T; C/C; A/C; TCCGCCG/T; TCCGCCG/T	0	1	Huaduo25129
LOC_Os01g16810	Hap1	G/G; ./.; ./.; C/C	0	1	Huaduo2421
LOC_Os01g16810	Hap2	T/T; ./.; ./.; G/G	2	1	Huaduo5; Luzhuangwen-4x; Yangeng48-4x
LOC_Os01g16810	Hap3	G/G; G/G; C/CGCGGGG; C/C	1	0	96025
LOC_Os01g16810	Hap4	G/G; G/G; CGCGGGG/CGCGGGG; C/C	4	1	Huaduo8; Aijiaonante-4x; Huanghuazhan-4x; Yuejingsimaio-4x; Linglun-4x
LOC_Os01g16810	Hap5	T/T; C/C; C/C; G/G	9	12	Huaduo3; Huaduo2; Huaduo1; Huaduo2564; Huaduo2543; Huaduo25129; Huaduo25112; Huaduo25105; Huaduo251; Huaduo4; Huaduo110; Huaduo25100; Jackson-4x; 02428-4x; Taichung65-4x; E24-4x; L202-4x; E45-4x; M18-4x; Wuxuenuo-4x; Huagengxian74-4x
LOC_Os01g16810	Hap6	G/G; G/G; C/C; C/C	2	0	4001-4x; APIV-4x
LOC_Os01g18870	Hap1	G/G; G/G; T/T; C/C; ./.; ./.; G/G	0	1	Huaduo2421
LOC_Os01g18870	Hap2	A/A; T/T; TCGC/TCGC; T/T; ./.; ./.; C/C	2	1	Huaduo5; Luzhuangwen-4x; Yangeng48-4x
LOC_Os01g18870	Hap3	A/G; G/T; TCGC/T; T/C; T/C; T/T; C/G	1	0	Linglun-4x
LOC_Os01g18870	Hap4	A/A; T/T; TCGC/TCGC; T/T; T/T; G/G; C/C	3	12	Huaduo3; Huaduo2; Huaduo1; Huaduo2564; Huaduo2543; Huaduo25129; Huaduo25112; Huaduo25105; Huaduo251; Huaduo4; Huaduo110; Huaduo25100; Jackson-4x; L202-4x; Huagengxian74-4x
LOC_Os01g18870	Hap5	A/G; G/G; TCGC/T; T/C; T/C; G/T; C/G	1	0	4001-4x
LOC_Os01g18870	Hap6	G/G; G/G; T/T; C/C; C/C; T/T; G/G	5	1	Huaduo8; APIV-4x; Aijiaonante-4x; Huanghuazhan-4x; Yuejingsimaio-4x; Wuxuenuo-4x
LOC_Os01g18870	Hap7	A/A; G/G; TCGC/TCGC; T/T; T/T; G/G; C/C	6	0	96025; 02428-4x; Taichung65-4x; E24-4x; E45-4x; M18-4x
LOC_Os01g19694	Hap1	G/G; C/C	9	15	Huaduo3; Huaduo2; Huaduo1; Huaduo2564; Huaduo2543; Huaduo8; Huaduo25129; Huaduo25112; Huaduo25105; Huaduo251; Huaduo4; Huaduo110; Huaduo25100; Jackson-4x; Aijiaonante-4x; L202-4x; Huanghuazhan-4x; Yuejingsimaio-4x; Wuxuenuo-4x; Linglun-4x; Huagengxian74-4x; Huaduo5; Huaduo2421; Luzhuangwen-4x
LOC_Os01g19694	Hap2	./.; C/C	1	0	Yangeng48-4x
LOC_Os01g19694	Hap3	A/G; C/C	1	0	4001-4x
LOC_Os01g19694	Hap4	G/G; G/G	1	0	APIV-4x
LOC_Os01g19694	Hap5	A/A; C/C	6	0	96025; 02428-4x; Taichung65-4x; E24-4x; E45-4x; M18-4x
LOC_Os01g23620	Hap1	G/G	12	15	Huaduo3; Huaduo2; Huaduo1; Huaduo2564; Huaduo2543; Huaduo8; Huaduo25129; Huaduo25112; Huaduo25105; Huaduo251; Huaduo4; Huaduo110; Huaduo25100; 96025; Jackson-4x; 02428-4x; Taichung65-4x; E24-4x; L202-4x; E45-4x; M18-4x; Linglun-4x; Huagengxian74-4x; Huaduo5; Huaduo2421; Luzhuangwen-4x; Yangeng48-4x
LOC_Os01g23620	Hap2	G/A	1	0	4001-4x
LOC_Os01g23620	Hap3	A/A	5	0	APIV-4x; Aijiaonante-4x; Huanghuazhan-4x; Yuejingsimaio-4x; Wuxuenuo-4x
LOC_Os01g26920	Hap1	GGGGCGA/GGGGCGA	2	0	Aijiaonante-4x; Wuxuenuo-4x
LOC_Os01g26920	Hap2	G/G	13	15	Huaduo3; Huaduo2; Huaduo1; Huaduo2564; Huaduo2543; Huaduo8; Huaduo25129; Huaduo25112; Huaduo25105; Huaduo251; Huaduo4; Huaduo110; Huaduo25100; 96025; Jackson-4x; 02428-4x; Taichung65-4x; E24-4x; 4001-4x; L202-4x; E45-4x; M18-4x; Linglun-4x; Huagengxian74-4x; Huaduo5; Huaduo2421; Luzhuangwen-4x; Yangeng48-4x
LOC_Os01g29150	Hap1	A/T; G/A	1	0	4001-4x
LOC_Os01g29150	Hap2	A/A; G/G	12	15	Huaduo3; Huaduo2; Huaduo1; Huaduo2564; Huaduo2543; Huaduo8; Huaduo25129; Huaduo25112; Huaduo25105; Huaduo251; Huaduo4; Huaduo110; Huaduo25100; 96025; Jackson-4x; 02428-4x; Taichung65-4x; E24-4x; L202-4x; E45-4x; M18-4x; Linglun-4x; Huagengxian74-4x; Huaduo5; Huaduo2421; Luzhuangwen-4x; Yangeng48-4x
LOC_Os01g29150	Hap3	T/T; G/G	5	0	APIV-4x; Aijiaonante-4x; Huanghuazhan-4x; Yuejingsimaio-4x; Wuxuenuo-4x
LOC_Os01g33040	Hap1	A/T; C/G; T/T	1	0	4001-4x
LOC_Os01g33040	Hap2	A/A; C/C; T/T	7	5	Huaduo2564; Huaduo8; Huaduo4; Huaduo25100; Jackson-4x; Taichung65-4x; E24-4x; L202-4x; E45-4x; Huagengxian74-4x; Huaduo5; Yangeng48-4x
LOC_Os01g33040	Hap3	T/T; C/G; T/C	1	0	Yuejingsimaio-4x
LOC_Os01g33040	Hap4	A/A; C/G; T/T	5	10	Huaduo3; Huaduo2; Huaduo1; Huaduo2543; Huaduo25129; Huaduo25112; Huaduo25105; Huaduo251; Huaduo110; 96025; 02428-4x; M18-4x; Linglun-4x; Huaduo2421; Luzhuangwen-4x
LOC_Os01g33040	Hap5	T/T; C/G; T/T	4	0	APIV-4x; Aijiaonante-4x; Huanghuazhan-4x; Wuxuenuo-4x
LOC_Os01g34350	Hap1	T/T; G/G; C/C; C/C; C/C	1	0	Aijiaonante-4x
LOC_Os01g34350	Hap2	C/C; A/A; C/C; T/T; C/C	1	0	Huanghuazhan-4x
LOC_Os01g34350	Hap3	C/C; A/A; C/C; C/C; C/C	15	15	Huaduo3; Huaduo2; Huaduo1; Huaduo2564; Huaduo2543; Huaduo8; Huaduo25129; Huaduo25112; Huaduo25105; Huaduo251; Huaduo4; Huaduo110; Huaduo25100; 96025; Jackson-4x; 02428-4x; Taichung65-4x; E24-4x; APIV-4x; L202-4x; Yuejingsimaio-4x; E45-4x; M18-4x; Wuxuenuo-4x; Linglun-4x; Huagengxian74-4x; Huaduo5; Huaduo2421; Luzhuangwen-4x; Yangeng48-4x
LOC_Os01g34350	Hap4	C/T; A/G; C/A; C/T; C/A	1	0	4001-4x
LOC_Os01g36930	Hap1	A/A; C/C	14	15	Huaduo3; Huaduo2; Huaduo1; Huaduo2564; Huaduo2543; Huaduo8; Huaduo25129; Huaduo25112; Huaduo25105; Huaduo251; Huaduo4; Huaduo110; Huaduo25100; 96025; Jackson-4x; 02428-4x; Taichung65-4x; E24-4x; 4001-4x; L202-4x; Huanghuazhan-4x; E45-4x; M18-4x; Wuxuenuo-4x; Linglun-4x; Huagengxian74-4x; Huaduo5; Huaduo2421; Yangeng48-4x
LOC_Os01g36930	Hap2	A/C; C/T	1	0	Luzhuangwen-4x
LOC_Os01g36930	Hap3	C/C; T/T	2	0	Aijiaonante-4x; Yuejingsimaio-4x
LOC_Os01g36930	Hap4	C/C; C/C	1	0	APIV-4x
LOC_Os01g39630	Hap1	C/C; A/A; A/A	9	15	Huaduo3; Huaduo2; Huaduo1; Huaduo2564; Huaduo2543; Huaduo8; Huaduo25129; Huaduo25112; Huaduo25105; Huaduo251; Huaduo4; Huaduo110; Huaduo25100; 96025; Jackson-4x; 02428-4x; Taichung65-4x; L202-4x; Huanghuazhan-4x; E45-4x; M18-4x; Linglun-4x; Huaduo5; Huaduo2421
LOC_Os01g39630	Hap2	T/T; T/T; G/G	8	0	E24-4x; 4001-4x; APIV-4x; Aijiaonante-4x; Yuejingsimaio-4x; Wuxuenuo-4x; Huagengxian74-4x; Yangeng48-4x
LOC_Os01g39630	Hap3	C/T; A/T; A/G	1	0	Luzhuangwen-4x
LOC_Os01g39670	Hap1	T/T; G/G	3	0	4001-4x; Aijiaonante-4x; Wuxuenuo-4x
LOC_Os01g39670	Hap2	C/C; A/A	9	15	Huaduo3; Huaduo2; Huaduo1; Huaduo2564; Huaduo2543; Huaduo8; Huaduo25129; Huaduo25112; Huaduo25105; Huaduo251; Huaduo4; Huaduo110; Huaduo25100; 96025; Jackson-4x; 02428-4x; Taichung65-4x; L202-4x; Huanghuazhan-4x; E45-4x; M18-4x; Linglun-4x; Huaduo5; Huaduo2421
LOC_Os01g39670	Hap3	T/T; A/A	5	0	E24-4x; APIV-4x; Yuejingsimaio-4x; Huagengxian74-4x; Yangeng48-4x
LOC_Os01g39670	Hap4	C/T; A/G	1	0	Luzhuangwen-4x
LOC_Os01g39680	Hap1	C/C; G/G; C/C; G/G	13	14	Huaduo3; Huaduo2; Huaduo1; Huaduo2564; Huaduo2543; Huaduo8; Huaduo25129; Huaduo25112; Huaduo25105; Huaduo251; Huaduo4; Huaduo110; Huaduo25100; 96025; Jackson-4x; 02428-4x; Taichung65-4x; E24-4x; APIV-4x; L202-4x; Huanghuazhan-4x; Yuejingsimaio-4x; E45-4x; M18-4x; Linglun-4x; Huagengxian74-4x; Huaduo2421
LOC_Os01g39680	Hap2	T/T; ./.; C/T; G/C	1	0	Luzhuangwen-4x
LOC_Os01g39680	Hap3	T/T; GACGGCGCCCCTA/GACGGCGCCCCTA; T/T; C/C	3	0	4001-4x; Aijiaonante-4x; Wuxuenuo-4x
LOC_Os01g39680	Hap4	./.; G/G; C/C; G/G	1	1	Huaduo5; Yangeng48-4x
LOC_Os01g42710	Hap1	T/C; G/G; C/C; G/G; G/G; G/G; T/T; C/C; G/G; A/A; G/G; G/G	1	0	E24-4x
LOC_Os01g42710	Hap2	T/C; A/G; C/G; T/G; A/A; G/G; C/C; C/T; A/A; A/G; G/G; G/A	1	0	Linglun-4x
LOC_Os01g42710	Hap3	T/T; A/A; C/C; T/T; A/A; G/G; C/C; C/C; A/A; A/A; G/G; G/G	5	4	Huaduo8; Huaduo25129; Huaduo110; 96025; 02428-4x; Taichung65-4x; E45-4x; M18-4x; Huaduo2421
LOC_Os01g42710	Hap4	C/C; G/G; G/G; G/G; A/A; G/G; C/C; T/T; A/A; G/G; G/G; A/A	6	0	4001-4x; Aijiaonante-4x; Huanghuazhan-4x; Yuejingsimaio-4x; Wuxuenuo-4x; Huagengxian74-4x
LOC_Os01g42710	Hap5	C/C; G/G; C/C; G/G; G/G; G/G; T/T; C/C; G/G; A/A; G/G; G/G	1	0	APIV-4x
LOC_Os01g42710	Hap6	T/C; A/G; C/C; T/G; A/G; G/A; C/T; C/C; A/G; A/A; G/T; G/G	0	2	Huaduo2543; Huaduo25105
LOC_Os01g42710	Hap7	C/C; G/G; C/C; G/G; G/G; G/A; C/T; C/C; G/G; A/A; T/T; G/G	2	0	Jackson-4x; L202-4x
LOC_Os01g42710	Hap8	C/C; ./.; G/G; G/G; A/A; G/G; C/C; T/T; A/A; G/G; G/G; A/A	1	0	Yangeng48-4x
LOC_Os01g42710	Hap9	T/C; ./.; C/G; T/G; A/A; G/G; C/C; C/T; A/A; A/G; G/G; G/A	1	0	Luzhuangwen-4x
LOC_Os01g42710	Hap10	C/C; G/G; C/C; G/G; G/G; A/A; T/T; C/C; G/G; A/A; T/T; G/G	0	9	Huaduo3; Huaduo2; Huaduo1; Huaduo2564; Huaduo25112; Huaduo251; Huaduo4; Huaduo25100; Huaduo5
LOC_Os01g42850	Hap1	C/C; C/C; C/C; A/A; T/T; T/T	8	0	E24-4x; 4001-4x; Aijiaonante-4x; Huanghuazhan-4x; Yuejingsimaio-4x; Wuxuenuo-4x; Huagengxian74-4x; Yangeng48-4x
LOC_Os01g42850	Hap2	T/C; A/C; T/C; A/G; T/C; T/T	0	2	Huaduo2543; Huaduo25105
LOC_Os01g42850	Hap3	T/C; A/C; T/C; A/A; T/T; T/T	2	0	Linglun-4x; Luzhuangwen-4x
LOC_Os01g42850	Hap4	T/T; A/A; T/T; A/A; T/T; T/T	5	4	Huaduo8; Huaduo25129; Huaduo110; 96025; 02428-4x; Taichung65-4x; E45-4x; M18-4x; Huaduo2421
LOC_Os01g42850	Hap5	C/C; C/C; C/C; A/A; T/T; A/A	1	0	APIV-4x
LOC_Os01g42850	Hap6	C/C; C/C; C/C; G/G; C/C; T/T	2	9	Huaduo3; Huaduo2; Huaduo1; Huaduo2564; Huaduo25112; Huaduo251; Huaduo4; Huaduo25100; Jackson-4x; L202-4x; Huaduo5
LOC_Os01g43040	Hap1	./.; ACGGCGG/ACGGCGG; T/T; A/G; G/A; A/G; G/A; C/T; C/T; C/C; G/A; G/A; G/A; C/C; A/A; T/T; T/T; C/C; C/C; G/G; T/T; C/C; A/A; T/T; G/G; A/A; A/A; CGGT/CGGT; G/G; G/G; */*; */*; */*; */*; T/C; A/A; G/G; G/G	1	0	Yangeng48-4x
LOC_Os01g43040	Hap2	A/A; ACGGCGG/ACGGCGG; C/C; G/G; G/G; A/A; G/G; C/C; C/C; T/T; G/G; G/G; G/G; C/C; A/A; C/C; T/T; T/T; C/C; A/A; A/A; T/T; C/C; C/C; A/A; G/G; G/G; CGGT/CGGT; GTGAGCAAACAAGGTTTGCTCAGAGAAAAAAAACAGAGCAAGTTAACTTTGTAGCTAATGCCTAATGGTGTCAGTCTCACTCACT/GTGAGCAAACAAGGTTTGCTCAGAGAAAAAAAACAGAGCAAGTTAACTTTGTAGCTAATGCCTAATGGTGTCAGTCTCACTCACT; GTGAGCAAACAAGGTTTGCTCAGAGAAAAAAAACAGAGCAAGTTAACTTTGTAGCTAATGCCTAATGG…	3	0	Aijiaonante-4x; Huanghuazhan-4x; Wuxuenuo-4x
LOC_Os01g43040	Hap3	A/A; ACGGCGG/ACGGCGG; C/C; G/G; G/G; A/A; G/G; C/C; C/C; C/T; G/G; G/G; G/G; C/C; A/A; C/C; T/T; T/T; C/C; A/A; A/A; T/T; C/C; C/C; A/A; G/G; G/G; CGGT/CGGT; GTGAGCAAACAAGGTTTGCTCAGAGAAAAAAAACAGAGCAAGTTAACTTTGTAGCTAATGCCTAATGGTGTCAGTCTCACTCACT/GTGAGCAAACAAGGTTTGCTCAGAGAAAAAAAACAGAGCAAGTTAACTTTGTAGCTAATGCCTAATGGTGTCAGTCTCACTCACT; GTGAGCAAACAAGGTTTGCTCAGAGAAAAAAAACAGAGCAAGTTAACTTTGTAGCTAATGCCTAATGG…	1	0	Yuejingsimaio-4x
LOC_Os01g43040	Hap4	A/A; ACGGCGG/ACGGCGG; C/C; G/G; G/G; A/A; G/G; C/C; C/C; C/T; G/A; G/G; G/G; C/C; A/A; C/C; T/A; C/T; C/T; A/A; A/A; T/T; C/C; C/C; G/A; G/G; A/G; CGGT/CGGT; GTGAGCAAACAAGGTTTGCTCAGAGAAAAAAAACAGAGCAAGTTAACTTTGTAGCTAATGCCTAATGGTGTCAGTCTCACTCACT/GTGAGCAAACAAGGTTTGCTCAGAGAAAAAAAACAGAGCAAGTTAACTTTGTAGCTAATGCCTAATGGTGTCAGTCTCACTCACT; GTGAGCAAACAAGGTTTGCTCAGAGAAAAAAAACAGAGCAAGTTAACTTTGTAGCTAATGCCTAATGG…	1	0	4001-4x
LOC_Os01g43040	Hap5	A/A; A/A; C/C; G/G; G/G; A/A; G/G; C/C; C/C; T/T; G/G; G/G; G/G; C/C; A/A; C/C; T/T; C/C; C/C; G/G; A/A; T/T; C/C; C/C; A/A; G/G; A/A; CGGT/CGGT; GTGAGCAAACAAGGTTTGCTCAGAGAAAAAAAACAGAGCAAGTTAACTTTGTAGCTAATGCCTAATGGTGTCAGTCTCACTCACT/GTGAGCAAACAAGGTTTGCTCAGAGAAAAAAAACAGAGCAAGTTAACTTTGTAGCTAATGCCTAATGGTGTCAGTCTCACTCACT; GTGAGCAAACAAGGTTTGCTCAGAGAAAAAAAACAGAGCAAGTTAACTTTGTAGCTAATGCCTAATGGTGTCAGTCTCAC…	2	10	Huaduo3; Huaduo2; Huaduo1; Huaduo2543; Huaduo25112; Huaduo25105; Huaduo251; Huaduo4; Huaduo110; Huaduo25100; Jackson-4x; L202-4x
LOC_Os01g43040	Hap6	./.; ACGGCGG/ACGGCGG; T/T; A/A; G/G; A/A; G/G; C/C; C/C; C/C; G/G; G/G; G/G; T/T; T/T; C/C; T/T; C/C; C/C; G/G; A/A; T/T; C/C; C/C; G/G; G/G; A/A; CGGT/CGGT; GTGAGCAAACAAGGTTTGCTCAGAGAAAAAAAACAGAGCAAGTTAACTTTGTAGCTAATGCCTAATGGTGTCAGTCTCACTCACT/GTGAGCAAACAAGGTTTGCTCAGAGAAAAAAAACAGAGCAAGTTAACTTTGTAGCTAATGCCTAATGGTGTCAGTCTCACTCACT; GTGAGCAAACAAGGTTTGCTCAGAGAAAAAAAACAGAGCAAGTTAACTTTGTAGCTAATGCCTAATGG…	0	1	Huaduo2421
LOC_Os01g43040	Hap7	A/A; A/A; C/C; G/G; G/G; A/A; G/G; C/C; C/C; T/T; G/G; G/G; G/G; C/C; A/A; C/C; T/T; C/C; C/C; G/G; A/A; T/T; C/C; C/C; A/A; G/G; A/A; CGGT/CGGT; GTGAGCAAACAAGGTTTGCTCAGAGAAAAAAAACAGAGCAAGTTAACTTTGTAGCTAATGCCTAATGGTGTCAGTCTCACTCACT/GTGAGCAAACAAGGTTTGCTCAGAGAAAAAAAACAGAGCAAGTTAACTTTGTAGCTAATGCCTAATGGTGTCAGTCTCACTCACT; GTGAGCAAACAAGGTTTGCTCAGAGAAAAAAAACAGAGCAAGTTAACTTTGTAGCTAATGCCTAATGGTGTCAGTCTCAC…	0	1	Huaduo2564
LOC_Os01g43040	Hap8	G/G; ACGGCGG/ACGGCGG; T/T; A/A; G/G; A/A; G/A; T/T; T/T; C/C; G/G; G/A; G/A; C/C; A/A; T/T; T/T; C/C; C/C; G/G; T/T; C/C; A/A; T/T; G/G; A/A; A/A; CGGT/CGGT; G/G; G/G; */*; */*; */*; */*; C/C; A/A; G/G; G/G	1	0	Huagengxian74-4x
LOC_Os01g43040	Hap9	G/A; ACGGCGG/ACGGCGG; T/C; A/G; G/G; A/A; G/G; C/C; C/C; C/C; G/G; G/G; G/G; T/C; T/A; C/C; T/T; C/T; C/C; G/A; A/A; T/T; C/C; C/C; G/A; G/G; A/G; CGGT/CGGT; GTGAGCAAACAAGGTTTGCTCAGAGAAAAAAAACAGAGCAAGTTAACTTTGTAGCTAATGCCTAATGGTGTCAGTCTCACTCACT/GTGAGCAAACAAGGTTTGCTCAGAGAAAAAAAACAGAGCAAGTTAACTTTGTAGCTAATGCCTAATGGTGTCAGTCTCACTCACT; GTGAGCAAACAAGGTTTGCTCAGAGAAAAAAAACAGAGCAAGTTAACTTTGTAGCTAATGCCTAATGG…	1	0	Linglun-4x
LOC_Os01g43040	Hap10	./.; A/A; C/C; G/G; G/A; A/G; G/G; C/C; C/C; C/T; G/A; G/G; G/G; C/C; A/A; C/C; T/A; C/C; C/T; G/G; A/A; T/T; C/C; C/C; A/A; G/G; A/A; CGGT/CGGT; GTGAGCAAACAAGGTTTGCTCAGAGAAAAAAAACAGAGCAAGTTAACTTTGTAGCTAATGCCTAATGGTGTCAGTCTCACTCACT/GTGAGCAAACAAGGTTTGCTCAGAGAAAAAAAACAGAGCAAGTTAACTTTGTAGCTAATGCCTAATGGTGTCAGTCTCACTCACT; GTGAGCAAACAAGGTTTGCTCAGAGAAAAAAAACAGAGCAAGTTAACTTTGTAGCTAATGCCTAATGGTGTCAGTCTCAC…	0	1	Huaduo5
LOC_Os01g43040	Hap11	G/G; ACGGCGG/ACGGCGG; T/T; A/A; G/G; A/A; G/G; C/C; C/C; C/C; G/G; G/G; G/G; T/T; T/T; C/C; T/T; C/C; C/C; G/G; A/A; T/T; C/C; C/C; G/G; G/G; A/A; CGGT/CGGT; GTGAGCAAACAAGGTTTGCTCAGAGAAAAAAAACAGAGCAAGTTAACTTTGTAGCTAATGCCTAATGGTGTCAGTCTCACTCACT/GTGAGCAAACAAGGTTTGCTCAGAGAAAAAAAACAGAGCAAGTTAACTTTGTAGCTAATGCCTAATGGTGTCAGTCTCACTCACT; GTGAGCAAACAAGGTTTGCTCAGAGAAAAAAAACAGAGCAAGTTAACTTTGTAGCTAATGCCTAATGG…	6	2	Huaduo8; Huaduo25129; 96025; 02428-4x; Taichung65-4x; E24-4x; E45-4x; M18-4x
LOC_Os01g43040	Hap12	G/G; ACGGCGG/ACGGCGG; T/T; G/G; G/G; A/A; G/G; C/C; T/T; C/C; G/G; A/A; G/G; C/C; A/A; C/C; T/T; C/C; C/C; G/G; A/A; T/T; C/C; C/T; G/G; G/A; A/A; CGGT/C; GTGAGCAAACAAGGTTTGCTCAGAGAAAAAAAACAGAGCAAGTTAACTTTGTAGCTAATGCCTAATGGTGTCAGTCTCACTCACT/*; GTGAGCAAACAAGGTTTGCTCAGAGAAAAAAAACAGAGCAAGTTAACTTTGTAGCTAATGCCTAATGGTGTCAGTCTCACTCACT/*; AGCAAACAAGGTTTGCTCAGAGAAAAAAAACAGAGCAAGTTAACTTTGTAGCTAATGCCTAATGGT…	1	0	APIV-4x
LOC_Os01g43040	Hap13	./.; ACGGCGG/ACGGCGG; T/C; A/G; G/A; A/G; G/A; C/T; C/T; C/T; G/A; G/A; G/A; C/C; A/A; C/T; T/T; C/C; C/C; G/G; A/T; T/C; C/A; C/T; G/A; G/A; A/A; CGGT/CGGT; GTGAGCAAACAAGGTTTGCTCAGAGAAAAAAAACAGAGCAAGTTAACTTTGTAGCTAATGCCTAATGGTGTCAGTCTCACTCACT/G; GTGAGCAAACAAGGTTTGCTCAGAGAAAAAAAACAGAGCAAGTTAACTTTGTAGCTAATGCCTAATGGTGTCAGTCTCACTCACT/G; AGCAAACAAGGTTTGCTCAGAGAAAAAAAACAGAGCAAGTTAACTTTGTAGCTAATGCCTAAT…	1	0	Luzhuangwen-4x
LOC_Os01g43650	Hap1	T/T; T/T; T/T; C/C; A/A	2	12	Huaduo3; Huaduo2; Huaduo1; Huaduo2564; Huaduo2543; Huaduo25112; Huaduo25105; Huaduo251; Huaduo4; Huaduo110; Huaduo25100; Jackson-4x; L202-4x; Huaduo5
LOC_Os01g43650	Hap2	TGGAGGAGGA/TGGAGGAGGA; TGGAGGAGGA/TGGAGGAGGA; TGGAGGAGGA/TGGAGGAGGA; C/C; A/A	2	0	Aijiaonante-4x; Wuxuenuo-4x
LOC_Os01g43650	Hap3	TGGAGGAGGAGGA/TGGAGGAGGAGGA; TGGAGGAGGAGGA/TGGAGGAGGAGGA; TGGAGGAGGAGGA/TGGAGGAGGAGGA; C/C; A/A	1	0	APIV-4x
LOC_Os01g43650	Hap4	TGGAGGAGGA/T; TGGAGGAGGA/T; TGGAGGAGGA/T; C/C; A/G	1	0	Luzhuangwen-4x
LOC_Os01g43650	Hap5	TGGAGGA/TGGAGGA; TGGAGGA/TGGAGGA; TGGAGGA/TGGAGGA; T/C; A/A	1	0	Linglun-4x
LOC_Os01g43650	Hap6	TGGAGGA/TGGAGGA; TGGAGGA/TGGAGGA; TGGAGGA/TGGAGGA; T/T; A/A	5	2	Huaduo8; 02428-4x; Taichung65-4x; E24-4x; E45-4x; M18-4x; Huaduo2421
LOC_Os01g43650	Hap7	TGGAGGAGGA/TGGAGGAGGA; TGGAGGAGGA/TGGAGGAGGA; TGGAGGAGGA/TGGAGGAGGA; C/C; G/G	5	1	Huaduo25129; 96025; 4001-4x; Huanghuazhan-4x; Yuejingsimaio-4x; Yangeng48-4x
LOC_Os01g43650	Hap8	TGGAGGA/TGGAGGAGGA; TGGAGGA/TGGAGGAGGA; TGGAGGA/TGGAGGAGGA; C/C; G/G	1	0	Huagengxian74-4x
LOC_Os01g44260	Hap1	A/A	8	1	Huaduo25129; 96025; 4001-4x; Aijiaonante-4x; Huanghuazhan-4x; Yuejingsimaio-4x; Wuxuenuo-4x; Huagengxian74-4x; Yangeng48-4x
LOC_Os01g44260	Hap2	G/G	8	14	Huaduo3; Huaduo2; Huaduo1; Huaduo2564; Huaduo2543; Huaduo8; Huaduo25112; Huaduo25105; Huaduo251; Huaduo4; Huaduo110; Huaduo25100; Jackson-4x; 02428-4x; Taichung65-4x; E24-4x; APIV-4x; L202-4x; E45-4x; M18-4x; Huaduo5; Huaduo2421
LOC_Os01g44260	Hap3	G/A	2	0	Linglun-4x; Luzhuangwen-4x
LOC_Os01g45550	Hap1	G/G	17	15	Huaduo3; Huaduo2; Huaduo1; Huaduo2564; Huaduo2543; Huaduo8; Huaduo25129; Huaduo25112; Huaduo25105; Huaduo251; Huaduo4; Huaduo110; Huaduo25100; 96025; Jackson-4x; 02428-4x; Taichung65-4x; E24-4x; 4001-4x; APIV-4x; Aijiaonante-4x; L202-4x; Huanghuazhan-4x; Yuejingsimaio-4x; E45-4x; M18-4x; Linglun-4x; Huagengxian74-4x; Huaduo5; Huaduo2421; Luzhuangwen-4x; Yangeng48-4x
LOC_Os01g45550	Hap2	GAGAA/GAGAA	1	0	Wuxuenuo-4x
LOC_Os01g45760	Hap1	G/G	6	2	Huaduo8; 02428-4x; Taichung65-4x; E24-4x; E45-4x; M18-4x; Wuxuenuo-4x; Huaduo2421
LOC_Os01g45760	Hap2	A/A	11	13	Huaduo3; Huaduo2; Huaduo1; Huaduo2564; Huaduo2543; Huaduo25129; Huaduo25112; Huaduo25105; Huaduo251; Huaduo4; Huaduo110; Huaduo25100; 96025; Jackson-4x; 4001-4x; APIV-4x; Aijiaonante-4x; L202-4x; Huanghuazhan-4x; Yuejingsimaio-4x; Huagengxian74-4x; Huaduo5; Luzhuangwen-4x; Yangeng48-4x
LOC_Os01g45760	Hap3	G/A	1	0	Linglun-4x
LOC_Os01g45860	Hap1	C/C; T/T; C/C; C/C	17	15	Huaduo3; Huaduo2; Huaduo1; Huaduo2564; Huaduo2543; Huaduo8; Huaduo25129; Huaduo25112; Huaduo25105; Huaduo251; Huaduo4; Huaduo110; Huaduo25100; 96025; Jackson-4x; 02428-4x; Taichung65-4x; E24-4x; 4001-4x; APIV-4x; Aijiaonante-4x; L202-4x; Huanghuazhan-4x; Yuejingsimaio-4x; E45-4x; M18-4x; Linglun-4x; Huagengxian74-4x; Huaduo5; Huaduo2421; Luzhuangwen-4x; Yangeng48-4x
LOC_Os01g45860	Hap2	G/G; G/G; G/G; G/G	1	0	Wuxuenuo-4x
LOC_Os01g47710	Hap1	C/C; C/C; T/T; C/C; G/G; CTT/CTT; T/G; G/G; T/T; T/T; T/T; ACGG/ACGG; GGCGATCGACGCC/GGCGATCGACGCC; T/T; ./.; C/C; A/A; G/G; G/G; GCAT/GCAT; GTAC/GTAC; GGCCGCCAAGA/GGCCGCCAAGA; C/C; G/G; G/G; C/C; C/C; T/T; G/A	1	0	Luzhuangwen-4x
LOC_Os01g47710	Hap2	C/C; C/C; T/T; C/C; G/G; CTT/CTT; G/G; G/G; T/T; T/T; T/T; ACGG/ACGG; GGCGATCGACGCC/GGCGATCGACGCC; T/T; G/G; C/C; A/A; G/G; G/G; GCAT/GCAT; GTAC/GTAC; GGCCGCCAAGA/GGCCGCCAAGA; C/C; G/G; G/G; C/C; C/C; T/T; A/A	7	0	96025; 4001-4x; Aijiaonante-4x; Huanghuazhan-4x; Yuejingsimaio-4x; Wuxuenuo-4x; Huagengxian74-4x
LOC_Os01g47710	Hap3	C/C; C/C; T/T; C/C; G/G; CTT/CTT; T/G; G/G; T/T; T/T; T/T; ACGG/ACGG; GGCGATCGACGCC/GGCGATCGACGCC; T/T; G/G; C/C; A/A; G/G; G/G; GCAT/GCAT; GTAC/GTAC; GGCCGCCAAGA/GGCCGCCAAGA; C/C; G/G; G/G; C/C; C/C; T/T; G/A	1	0	Linglun-4x
LOC_Os01g47710	Hap4	C/C; C/C; T/T; C/C; G/G; CTT/CTT; T/T; G/G; T/T; T/T; T/T; ACGG/ACGG; GGCGATCGACGCC/GGCGATCGACGCC; T/T; G/G; C/C; A/A; G/G; G/G; GCAT/GCAT; GTAC/GTAC; GGCCGCCAAGA/GGCCGCCAAGA; C/C; G/G; G/G; C/C; C/C; T/T; G/G	7	15	Huaduo3; Huaduo2; Huaduo1; Huaduo2564; Huaduo2543; Huaduo8; Huaduo25129; Huaduo25112; Huaduo25105; Huaduo251; Huaduo4; Huaduo110; Huaduo25100; Jackson-4x; 02428-4x; Taichung65-4x; E24-4x; L202-4x; E45-4x; M18-4x; Huaduo5; Huaduo2421
LOC_Os01g47710	Hap5	C/T; C/A; T/C; C/T; G/A; CTT/C; T/G; G/A; T/A; T/A; T/A; ACGG/A; GGCGATCGACGCC/G; T/G; G/C; C/CAACGGTG; A/T; G/A; G/GC; GCAT/G; GTAC/G; GGCCGCCAAGA/G; C/T; G/GTCATCCCA; G/T; C/CTGGTG; C/A; T/C; G/G	1	0	APIV-4x
LOC_Os01g47710	Hap6	C/C; C/C; T/T; C/C; G/G; CTT/CTT; G/G; G/G; T/T; T/T; T/T; ACGG/ACGG; GGCGATCGACGCC/GGCGATCGACGCC; T/T; G/G; ./.; ./.; ./.; ./.; GCAT/GCAT; GTAC/GTAC; GGCCGCCAAGA/GGCCGCCAAGA; C/C; G/G; G/G; C/C; C/C; T/T; A/A	1	0	Yangeng48-4x
LOC_Os01g48680	Hap1	C/C; ./.; G/G; T/T; C/C	1	0	Yangeng48-4x
LOC_Os01g48680	Hap2	T/T; C/C; A/A; G/G; T/T	7	8	Huaduo2564; Huaduo2543; Huaduo25129; Huaduo25112; Huaduo25105; Huaduo4; Huaduo25100; Jackson-4x; 02428-4x; Taichung65-4x; E24-4x; L202-4x; E45-4x; M18-4x; Huaduo5
LOC_Os01g48680	Hap3	T/T; C/T; A/G; G/T; T/C	1	0	Linglun-4x
LOC_Os01g48680	Hap4	C/C; ./.; G/G; G/G; C/C	0	1	Huaduo2421
LOC_Os01g48680	Hap5	C/C; C/T; G/G; G/G; C/C	0	1	Huaduo8
LOC_Os01g48680	Hap6	C/C; T/T; G/G; T/T; C/C	9	5	Huaduo3; Huaduo2; Huaduo1; Huaduo251; Huaduo110; 96025; 4001-4x; APIV-4x; Aijiaonante-4x; Huanghuazhan-4x; Yuejingsimaio-4x; Wuxuenuo-4x; Huagengxian74-4x; Luzhuangwen-4x
LOC_Os01g48690	Hap1	C/C	10	7	Huaduo3; Huaduo2; Huaduo1; Huaduo8; Huaduo251; Huaduo110; 96025; 4001-4x; APIV-4x; Aijiaonante-4x; Huanghuazhan-4x; Yuejingsimaio-4x; Wuxuenuo-4x; Huagengxian74-4x; Huaduo2421; Luzhuangwen-4x; Yangeng48-4x
LOC_Os01g48690	Hap2	A/A	7	8	Huaduo2564; Huaduo2543; Huaduo25129; Huaduo25112; Huaduo25105; Huaduo4; Huaduo25100; Jackson-4x; 02428-4x; Taichung65-4x; E24-4x; L202-4x; E45-4x; M18-4x; Huaduo5
LOC_Os01g48690	Hap3	A/C	1	0	Linglun-4x
LOC_Os01g48960	Hap1	T/C; G/C; C/C; T/A; T/C; C/A; C/C; C/T; G/A	1	0	Linglun-4x
LOC_Os01g48960	Hap2	T/T; G/G; C/C; A/A; C/C; A/A; T/T; C/C; G/G	3	0	4001-4x; Aijiaonante-4x; Wuxuenuo-4x
LOC_Os01g48960	Hap3	T/T; G/G; C/C; T/T; T/T; C/C; C/C; C/C; G/G	1	0	02428-4x
LOC_Os01g48960	Hap4	T/T; C/C; C/C; T/T; T/T; C/C; C/C; C/C; G/G	4	0	Taichung65-4x; E24-4x; E45-4x; M18-4x
LOC_Os01g48960	Hap5	T/T; G/G; C/C; A/A; C/C; C/C; C/C; C/C; G/G	0	1	Huaduo8
LOC_Os01g48960	Hap6	C/C; G/G; C/C; A/A; C/C; A/A; C/C; T/T; A/A	5	5	Huaduo3; Huaduo2; Huaduo1; Huaduo251; Huaduo110; 96025; APIV-4x; Huanghuazhan-4x; Yuejingsimaio-4x; Huagengxian74-4x
LOC_Os01g48960	Hap7	C/C; G/G; C/C; A/A; C/C; A/A; C/C; T/T; ./.	2	0	Luzhuangwen-4x; Yangeng48-4x
LOC_Os01g48960	Hap8	T/T; G/G; T/T; T/T; T/T; C/C; C/C; C/C; G/G	2	8	Huaduo2564; Huaduo2543; Huaduo25129; Huaduo25112; Huaduo25105; Huaduo4; Huaduo25100; Jackson-4x; L202-4x; Huaduo5
LOC_Os01g48960	Hap9	T/T; G/G; C/C; A/A; C/C; C/C; C/C; C/C; ./.	0	1	Huaduo2421
LOC_Os01g49000	Hap1	C/C	3	2	Huaduo8; 4001-4x; Aijiaonante-4x; Wuxuenuo-4x; Huaduo2421
LOC_Os01g49000	Hap2	T/T	15	13	Huaduo3; Huaduo2; Huaduo1; Huaduo2564; Huaduo2543; Huaduo25129; Huaduo25112; Huaduo25105; Huaduo251; Huaduo4; Huaduo110; Huaduo25100; 96025; Jackson-4x; 02428-4x; Taichung65-4x; E24-4x; APIV-4x; L202-4x; Huanghuazhan-4x; Yuejingsimaio-4x; E45-4x; M18-4x; Linglun-4x; Huagengxian74-4x; Huaduo5; Luzhuangwen-4x; Yangeng48-4x
LOC_Os01g50770	Hap1	G/G; T/T	8	14	Huaduo3; Huaduo2; Huaduo1; Huaduo2564; Huaduo2543; Huaduo8; Huaduo25129; Huaduo25112; Huaduo25105; Huaduo251; Huaduo4; Huaduo110; Huaduo25100; 96025; Jackson-4x; 02428-4x; Taichung65-4x; E24-4x; L202-4x; E45-4x; M18-4x; Huaduo2421
LOC_Os01g50770	Hap2	G/A; T/T	0	1	Huaduo5
LOC_Os01g50770	Hap3	G/G; T/A	1	0	Linglun-4x
LOC_Os01g50770	Hap4	G/G; A/A	9	0	4001-4x; APIV-4x; Aijiaonante-4x; Huanghuazhan-4x; Yuejingsimaio-4x; Wuxuenuo-4x; Huagengxian74-4x; Luzhuangwen-4x; Yangeng48-4x
LOC_Os01g51610	Hap1	GCCT/GCCT; G/G	9	4	Huaduo3; Huaduo2; Huaduo1; Huaduo251; 4001-4x; APIV-4x; Aijiaonante-4x; Huanghuazhan-4x; Yuejingsimaio-4x; Wuxuenuo-4x; Huagengxian74-4x; Luzhuangwen-4x; Yangeng48-4x
LOC_Os01g51610	Hap2	G/G; T/T	8	11	Huaduo2564; Huaduo2543; Huaduo8; Huaduo25129; Huaduo25112; Huaduo25105; Huaduo4; Huaduo110; Huaduo25100; 96025; Jackson-4x; 02428-4x; Taichung65-4x; E24-4x; L202-4x; E45-4x; M18-4x; Huaduo5; Huaduo2421
LOC_Os01g51610	Hap3	G/G; T/G	1	0	Linglun-4x
LOC_Os01g52050	Hap1	G/G; C/C; C/C; C/C	1	0	Wuxuenuo-4x
LOC_Os01g52050	Hap2	G/G; C/C; C/T; T/C	1	0	Linglun-4x
LOC_Os01g52050	Hap3	G/G; C/C; T/T; C/C	7	9	Huaduo3; Huaduo2; Huaduo1; Huaduo2564; Huaduo25129; Huaduo251; Huaduo4; Huaduo25100; 4001-4x; APIV-4x; Aijiaonante-4x; Huanghuazhan-4x; Yuejingsimaio-4x; Huagengxian74-4x; Huaduo5; Yangeng48-4x
LOC_Os01g52050	Hap4	G/G; C/C; C/T; C/C	1	0	Luzhuangwen-4x
LOC_Os01g52050	Hap5	A/A; C/C; C/C; T/T	1	0	L202-4x
LOC_Os01g52050	Hap6	G/G; G/G; C/C; C/C	1	4	Huaduo2543; Huaduo25112; Huaduo25105; Huaduo110; Jackson-4x
LOC_Os01g52050	Hap7	G/G; C/C; C/C; T/T	6	2	Huaduo8; 96025; 02428-4x; Taichung65-4x; E24-4x; E45-4x; M18-4x; Huaduo2421
LOC_Os01g52110	Hap1	G/G	16	15	Huaduo3; Huaduo2; Huaduo1; Huaduo2564; Huaduo2543; Huaduo8; Huaduo25129; Huaduo25112; Huaduo25105; Huaduo251; Huaduo4; Huaduo110; Huaduo25100; 96025; Jackson-4x; 02428-4x; Taichung65-4x; E24-4x; 4001-4x; APIV-4x; Aijiaonante-4x; L202-4x; Huanghuazhan-4x; Yuejingsimaio-4x; E45-4x; M18-4x; Linglun-4x; Huagengxian74-4x; Huaduo5; Huaduo2421; Yangeng48-4x
LOC_Os01g52110	Hap2	G/A	1	0	Luzhuangwen-4x
LOC_Os01g52110	Hap3	A/A	1	0	Wuxuenuo-4x
LOC_Os01g52680	Hap1	T/T	1	0	Wuxuenuo-4x
LOC_Os01g52680	Hap2	G/G	17	15	Huaduo3; Huaduo2; Huaduo1; Huaduo2564; Huaduo2543; Huaduo8; Huaduo25129; Huaduo25112; Huaduo25105; Huaduo251; Huaduo4; Huaduo110; Huaduo25100; 96025; Jackson-4x; 02428-4x; Taichung65-4x; E24-4x; 4001-4x; APIV-4x; Aijiaonante-4x; L202-4x; Huanghuazhan-4x; Yuejingsimaio-4x; E45-4x; M18-4x; Linglun-4x; Huagengxian74-4x; Huaduo5; Huaduo2421; Luzhuangwen-4x; Yangeng48-4x
LOC_Os01g54270	Hap1	T/T; G/G; A/A; C/C; C/C; T/T; T/T; G/G; T/T; G/G; G/G; T/T; C/C; A/A; C/C; G/G; C/C; A/A; C/C; T/T; T/T	0	1	Huaduo251
LOC_Os01g54270	Hap2	T/T; A/G; A/T; C/C; T/C; C/T; C/T; T/G; C/T; A/G; G/G; A/T; T/C; G/A; C/C; G/G; C/C; G/A; T/C; C/T; T/T	0	1	Huaduo25129
LOC_Os01g54270	Hap3	T/T; A/G; A/A; C/C; T/C; C/T; C/T; T/G; C/T; A/G; G/A; A/T; T/C; G/G; C/C; G/G; C/T; G/G; T/C; C/C; T/T	1	0	Linglun-4x
LOC_Os01g54270	Hap4	T/T; A/A; A/A; C/C; T/T; C/C; C/C; T/T; C/C; A/A; G/G; A/A; T/T; G/G; C/C; G/G; C/C; G/G; T/T; C/C; T/T	8	5	Huaduo2564; Huaduo2543; Huaduo25105; Jackson-4x; 02428-4x; Taichung65-4x; E24-4x; APIV-4x; L202-4x; E45-4x; M18-4x; Huaduo5; Huaduo2421
LOC_Os01g54270	Hap5	T/TGG; G/G; A/T; C/C; C/C; C/T; C/T; G/G; T/T; G/G; G/G; T/T; C/C; G/A; C/C; G/G; C/C; A/A; C/C; T/T; T/T	0	2	Huaduo3; Huaduo1
LOC_Os01g54270	Hap6	T/TGG; A/G; A/T; C/C; T/C; C/C; C/C; T/G; C/C; A/A; G/G; A/A; T/T; G/G; C/C; G/G; C/C; G/G; T/T; C/C; T/T	0	1	Huaduo8
LOC_Os01g54270	Hap7	T/T; G/G; A/T; C/C; C/C; C/T; C/T; G/G; T/T; G/G; G/G; T/T; C/C; G/G; C/C; G/G; C/C; G/G; C/C; C/C; T/T	1	0	Yuejingsimaio-4x
LOC_Os01g54270	Hap8	T/TGG; G/G; A/T; C/T; C/C; C/T; C/T; G/G; T/T; G/G; G/G; T/T; C/C; G/G; C/C; G/G; C/C; G/G; C/C; C/C; C/C	1	0	Wuxuenuo-4x
LOC_Os01g54270	Hap9	T/TGG; G/G; A/A; C/C; C/C; T/T; T/T; G/G; T/T; G/G; G/G; T/T; C/C; G/G; C/T; G/G; C/C; G/G; C/C; C/C; T/T	1	0	Yangeng48-4x
LOC_Os01g54270	Hap10	T/TGG; G/G; A/T; C/C; C/C; C/T; C/T; G/G; T/T; G/G; G/G; T/T; C/C; A/A; C/C; G/G; C/C; A/A; C/C; T/T; T/T	1	3	Huaduo2; Huaduo4; Huaduo25100; 96025
LOC_Os01g54270	Hap11	T/T; G/G; A/A; C/C; C/C; T/T; T/T; G/G; T/T; G/G; G/G; T/T; C/C; G/G; C/C; G/G; C/C; G/G; C/C; C/C; T/T	3	0	Aijiaonante-4x; Huagengxian74-4x; Luzhuangwen-4x
LOC_Os01g54270	Hap12	T/TGG; G/G; A/T; C/C; C/C; C/T; C/T; G/G; T/T; G/G; G/G; T/T; C/C; G/G; C/T; G/G; C/C; G/G; C/C; C/C; T/T	1	0	Huanghuazhan-4x
LOC_Os01g54270	Hap13	T/TGG; G/G; A/A; C/C; C/C; T/T; T/T; G/G; T/T; G/G; G/G; A/T; C/C; G/G; C/T; G/A; C/C; G/G; C/C; C/C; T/T	1	0	4001-4x
LOC_Os01g54270	Hap14	T/TGG; A/G; A/T; C/C; T/C; C/C; C/C; T/T; C/C; A/A; G/G; A/A; T/T; G/G; C/C; G/G; C/C; G/G; T/T; C/C; T/T	0	2	Huaduo25112; Huaduo110
LOC_Os01g54540	Hap1	G/G; C/C	17	15	Huaduo3; Huaduo2; Huaduo1; Huaduo2564; Huaduo2543; Huaduo8; Huaduo25129; Huaduo25112; Huaduo25105; Huaduo251; Huaduo4; Huaduo110; Huaduo25100; 96025; Jackson-4x; 02428-4x; Taichung65-4x; E24-4x; 4001-4x; APIV-4x; Aijiaonante-4x; L202-4x; Huanghuazhan-4x; Yuejingsimaio-4x; E45-4x; M18-4x; Linglun-4x; Huagengxian74-4x; Huaduo5; Huaduo2421; Luzhuangwen-4x; Yangeng48-4x
LOC_Os01g54540	Hap2	T/T; T/T	1	0	Wuxuenuo-4x
LOC_Os01g54620	Hap1	C/C; G/G	8	4	Huaduo2564; Huaduo8; Jackson-4x; 02428-4x; Taichung65-4x; E24-4x; APIV-4x; L202-4x; E45-4x; M18-4x; Huaduo5; Huaduo2421
LOC_Os01g54620	Hap2	T/T; A/A	9	10	Huaduo3; Huaduo2; Huaduo1; Huaduo2543; Huaduo25112; Huaduo25105; Huaduo251; Huaduo4; Huaduo110; Huaduo25100; 96025; 4001-4x; Aijiaonante-4x; Huanghuazhan-4x; Yuejingsimaio-4x; Wuxuenuo-4x; Huagengxian74-4x; Luzhuangwen-4x; Yangeng48-4x
LOC_Os01g54620	Hap3	C/T; G/A	1	1	Huaduo25129; Linglun-4x
LOC_Os01g54810	Hap1	C/C; A/A; ./.	2	0	Luzhuangwen-4x; Yangeng48-4x
LOC_Os01g54810	Hap2	T/T; G/G; A/A	8	4	Huaduo2564; Huaduo8; Jackson-4x; 02428-4x; Taichung65-4x; E24-4x; APIV-4x; L202-4x; E45-4x; M18-4x; Huaduo5; Huaduo2421
LOC_Os01g54810	Hap3	C/C; G/G; AGCGGCGGCGGCGGCG/AGCGGCGGCGGCGGCG	2	10	Huaduo3; Huaduo2; Huaduo1; Huaduo2543; Huaduo25112; Huaduo25105; Huaduo251; Huaduo4; Huaduo110; Huaduo25100; 96025; Wuxuenuo-4x
LOC_Os01g54810	Hap4	C/C; A/A; AGCGGCGGCGGCGGCG/AGCGGCGGCGGCGGCG	5	0	4001-4x; Aijiaonante-4x; Huanghuazhan-4x; Yuejingsimaio-4x; Huagengxian74-4x
LOC_Os01g54810	Hap5	T/C; G/G; A/AGCGGCGGCGGCGGCG	1	1	Huaduo25129; Linglun-4x
LOC_Os01g55240	Hap1	C/C	9	10	Huaduo3; Huaduo2; Huaduo1; Huaduo2543; Huaduo25112; Huaduo25105; Huaduo251; Huaduo4; Huaduo110; Huaduo25100; 96025; 4001-4x; Aijiaonante-4x; Huanghuazhan-4x; Yuejingsimaio-4x; Wuxuenuo-4x; Huagengxian74-4x; Luzhuangwen-4x; Yangeng48-4x
LOC_Os01g55240	Hap2	G/G	8	4	Huaduo2564; Huaduo8; Jackson-4x; 02428-4x; Taichung65-4x; E24-4x; APIV-4x; L202-4x; E45-4x; M18-4x; Huaduo5; Huaduo2421
LOC_Os01g55240	Hap3	G/C	1	1	Huaduo25129; Linglun-4x
LOC_Os01g55690	Hap1	T/T; T/T; T/T; A/A; G/A; A/A	0	1	Huaduo25129
LOC_Os01g55690	Hap2	T/T; T/T; A/A; C/C; G/G; G/G	6	2	Huaduo8; 02428-4x; Taichung65-4x; E24-4x; APIV-4x; E45-4x; M18-4x; Huaduo2421
LOC_Os01g55690	Hap3	T/T; T/T; T/T; A/A; G/G; A/A	4	10	Huaduo3; Huaduo2; Huaduo1; Huaduo2543; Huaduo25112; Huaduo25105; Huaduo251; Huaduo4; Huaduo110; Huaduo25100; 96025; 4001-4x; Aijiaonante-4x; Yuejingsimaio-4x
LOC_Os01g55690	Hap4	T/T; T/T; T/T; A/A; A/A; A/A	2	2	Huaduo2564; Jackson-4x; L202-4x; Huaduo5
LOC_Os01g55690	Hap5	C/C; T/T; T/T; A/A; G/G; A/A	1	0	Wuxuenuo-4x
LOC_Os01g55690	Hap6	T/T; T/T; A/T; C/A; G/G; G/A	1	0	Linglun-4x
LOC_Os01g55690	Hap7	T/T; C/C; T/T; A/A; A/A; A/A	4	0	Huanghuazhan-4x; Huagengxian74-4x; Luzhuangwen-4x; Yangeng48-4x
LOC_Os01g55940	Hap1	G/A	2	1	Huaduo25112; Linglun-4x; Yangeng48-4x
LOC_Os01g55940	Hap2	A/A	7	2	Huaduo2564; Jackson-4x; 4001-4x; Aijiaonante-4x; L202-4x; Huanghuazhan-4x; Huagengxian74-4x; Huaduo5; Luzhuangwen-4x
LOC_Os01g55940	Hap3	G/G	9	12	Huaduo3; Huaduo2; Huaduo1; Huaduo2543; Huaduo8; Huaduo25129; Huaduo25105; Huaduo251; Huaduo4; Huaduo110; Huaduo25100; 96025; 02428-4x; Taichung65-4x; E24-4x; APIV-4x; Yuejingsimaio-4x; E45-4x; M18-4x; Wuxuenuo-4x; Huaduo2421
LOC_Os01g57610	Hap1	G/G; G/G; G/G	13	15	Huaduo3; Huaduo2; Huaduo1; Huaduo2564; Huaduo2543; Huaduo8; Huaduo25129; Huaduo25112; Huaduo25105; Huaduo251; Huaduo4; Huaduo110; Huaduo25100; 96025; Jackson-4x; 02428-4x; Taichung65-4x; E24-4x; 4001-4x; APIV-4x; Aijiaonante-4x; L202-4x; E45-4x; M18-4x; Wuxuenuo-4x; Linglun-4x; Huaduo5; Huaduo2421
LOC_Os01g57610	Hap2	A/A; T/T; T/T	5	0	Huanghuazhan-4x; Yuejingsimaio-4x; Huagengxian74-4x; Luzhuangwen-4x; Yangeng48-4x
LOC_Os01g57854	Hap1	G/G; T/T; G/G	7	10	Huaduo3; Huaduo2; Huaduo1; Huaduo2543; Huaduo25129; Huaduo25105; Huaduo251; Huaduo4; Huaduo110; Huaduo25100; 96025; 4001-4x; Aijiaonante-4x; Huanghuazhan-4x; Yuejingsimaio-4x; Wuxuenuo-4x; Huagengxian74-4x
LOC_Os01g57854	Hap2	T/T; ./.; A/A	0	1	Huaduo2421
LOC_Os01g57854	Hap3	G/G; ./.; G/G	1	0	Yangeng48-4x
LOC_Os01g57854	Hap4	./.; ./.; G/G	1	0	Luzhuangwen-4x
LOC_Os01g57854	Hap5	T/T; C/C; A/A	8	3	Huaduo2564; Huaduo8; Jackson-4x; 02428-4x; Taichung65-4x; E24-4x; APIV-4x; L202-4x; E45-4x; M18-4x; Huaduo5
LOC_Os01g57854	Hap6	T/G; C/T; A/G	1	1	Huaduo25112; Linglun-4x
LOC_Os01g59120	Hap1	G/G; A/A	5	0	Huanghuazhan-4x; Yuejingsimaio-4x; Huagengxian74-4x; Luzhuangwen-4x; Yangeng48-4x
LOC_Os01g59120	Hap2	T/G; A/C	0	1	Huaduo25112
LOC_Os01g59120	Hap3	G/G; C/C	1	10	Huaduo3; Huaduo2; Huaduo1; Huaduo2543; Huaduo25129; Huaduo25105; Huaduo251; Huaduo4; Huaduo110; Huaduo25100; 96025
LOC_Os01g59120	Hap4	T/T; A/A	12	4	Huaduo2564; Huaduo8; Jackson-4x; 02428-4x; Taichung65-4x; E24-4x; 4001-4x; APIV-4x; Aijiaonante-4x; L202-4x; E45-4x; M18-4x; Wuxuenuo-4x; Linglun-4x; Huaduo5; Huaduo2421
LOC_Os01g59660	Hap1	T/T	8	4	Huaduo2564; Huaduo8; Jackson-4x; 02428-4x; Taichung65-4x; E24-4x; APIV-4x; L202-4x; E45-4x; M18-4x; Huaduo5; Huaduo2421
LOC_Os01g59660	Hap2	G/G	9	10	Huaduo3; Huaduo2; Huaduo1; Huaduo2543; Huaduo25129; Huaduo25105; Huaduo251; Huaduo4; Huaduo110; Huaduo25100; 96025; 4001-4x; Aijiaonante-4x; Huanghuazhan-4x; Yuejingsimaio-4x; Wuxuenuo-4x; Huagengxian74-4x; Luzhuangwen-4x; Yangeng48-4x
LOC_Os01g59660	Hap3	T/G	1	1	Huaduo25112; Linglun-4x
LOC_Os01g61044	Hap1	T/T; C/C; C/C; T/T	9	7	Huaduo3; Huaduo2; Huaduo1; Huaduo2543; Huaduo25105; Huaduo251; Huaduo110; 96025; 4001-4x; Aijiaonante-4x; Huanghuazhan-4x; Yuejingsimaio-4x; Wuxuenuo-4x; Huagengxian74-4x; Luzhuangwen-4x; Yangeng48-4x
LOC_Os01g61044	Hap2	C/T; G/C; G/C; G/T	1	0	Linglun-4x
LOC_Os01g61044	Hap3	C/C; G/G; G/G; G/G	8	8	Huaduo2564; Huaduo8; Huaduo25129; Huaduo25112; Huaduo4; Huaduo25100; Jackson-4x; 02428-4x; Taichung65-4x; E24-4x; APIV-4x; L202-4x; E45-4x; M18-4x; Huaduo5; Huaduo2421
LOC_Os01g61480	Hap1	C/C; A/A; G/G	2	0	APIV-4x; Aijiaonante-4x
LOC_Os01g61480	Hap2	C/C; C/C; G/G	6	8	Huaduo3; Huaduo2; Huaduo1; Huaduo2543; Huaduo25112; Huaduo25105; Huaduo251; Huaduo110; 96025; 4001-4x; Huanghuazhan-4x; Yuejingsimaio-4x; Wuxuenuo-4x; Huagengxian74-4x
LOC_Os01g61480	Hap3	./.; ./.; T/G	1	0	Yangeng48-4x
LOC_Os01g61480	Hap4	./.; ./.; T/T	0	1	Huaduo2421
LOC_Os01g61480	Hap5	./.; ./.; G/G	1	0	Luzhuangwen-4x
LOC_Os01g61480	Hap6	C/G; C/C; T/G	1	0	Linglun-4x
LOC_Os01g61480	Hap7	C/C; C/C; T/T	7	6	Huaduo2564; Huaduo8; Huaduo25129; Huaduo4; Huaduo25100; Jackson-4x; 02428-4x; Taichung65-4x; E24-4x; L202-4x; E45-4x; M18-4x; Huaduo5
LOC_Os01g61810	Hap1	C/C; TTACC/T; C/C	1	0	Yangeng48-4x
LOC_Os01g61810	Hap2	G/G; TTACC/TTACC; C/C	1	5	Huaduo2564; Huaduo25129; Huaduo4; Huaduo25100; Jackson-4x; Huaduo5
LOC_Os01g61810	Hap3	C/C; TTACC/T; C/A	2	0	4001-4x; Yuejingsimaio-4x
LOC_Os01g61810	Hap4	C/C; TTACC/TTACC; C/C	14	10	Huaduo3; Huaduo2; Huaduo1; Huaduo2543; Huaduo8; Huaduo25112; Huaduo25105; Huaduo251; Huaduo110; 96025; 02428-4x; Taichung65-4x; E24-4x; APIV-4x; Aijiaonante-4x; L202-4x; Huanghuazhan-4x; E45-4x; M18-4x; Wuxuenuo-4x; Linglun-4x; Huagengxian74-4x; Huaduo2421; Luzhuangwen-4x
LOC_Os01g62920	Hap1	T/T	3	0	APIV-4x; Aijiaonante-4x; Wuxuenuo-4x
LOC_Os01g62920	Hap2	C/C	15	15	Huaduo3; Huaduo2; Huaduo1; Huaduo2564; Huaduo2543; Huaduo8; Huaduo25129; Huaduo25112; Huaduo25105; Huaduo251; Huaduo4; Huaduo110; Huaduo25100; 96025; Jackson-4x; 02428-4x; Taichung65-4x; E24-4x; 4001-4x; L202-4x; Huanghuazhan-4x; Yuejingsimaio-4x; E45-4x; M18-4x; Linglun-4x; Huagengxian74-4x; Huaduo5; Huaduo2421; Luzhuangwen-4x; Yangeng48-4x
LOC_Os01g64000	Hap1	A/A; A/A; G/G; C/C; A/A	10	8	Huaduo3; Huaduo2; Huaduo1; Huaduo2543; Huaduo25112; Huaduo25105; Huaduo251; Huaduo110; 96025; 4001-4x; APIV-4x; Aijiaonante-4x; Huanghuazhan-4x; Yuejingsimaio-4x; Wuxuenuo-4x; Huagengxian74-4x; Luzhuangwen-4x; Yangeng48-4x
LOC_Os01g64000	Hap2	G/A; G/A; A/G; G/C; G/A	1	0	Linglun-4x
LOC_Os01g64000	Hap3	G/G; G/G; A/A; G/G; G/G	7	7	Huaduo2564; Huaduo8; Huaduo25129; Huaduo4; Huaduo25100; Jackson-4x; 02428-4x; Taichung65-4x; E24-4x; L202-4x; E45-4x; M18-4x; Huaduo5; Huaduo2421
LOC_Os01g64990	Hap1	T/T; G/G; AT/AT; G/C; A/G; T/G; C/CATTA; G/GTA; A/A	1	0	Yangeng48-4x
LOC_Os01g64990	Hap2	T/T; G/G; AT/AT; G/G; A/A; T/T; C/C; G/G; A/A	6	10	Huaduo2564; Huaduo2543; Huaduo25129; Huaduo25112; Huaduo25105; Huaduo4; Huaduo110; Huaduo25100; Jackson-4x; Taichung65-4x; E24-4x; L202-4x; E45-4x; M18-4x; Huaduo5; Huaduo2421
LOC_Os01g64990	Hap3	T/T; G/G; AT/A; G/C; A/G; T/G; C/CATTA; G/GTA; A/A	1	0	4001-4x
LOC_Os01g64990	Hap4	T/T; G/G; AT/AT; G/C; A/G; T/G; C/C; G/G; A/A	1	0	Huagengxian74-4x
LOC_Os01g64990	Hap5	T/T; G/G; AT/AT; G/G; G/G; T/T; C/C; G/G; A/A	4	5	Huaduo3; Huaduo2; Huaduo1; Huaduo8; Huaduo251; 96025; Aijiaonante-4x; Huanghuazhan-4x; Luzhuangwen-4x
LOC_Os01g64990	Hap6	T/C; G/T; AT/A; G/C; A/A; T/G; C/CATTA; G/GTA; A/A	1	0	02428-4x
LOC_Os01g64990	Hap7	T/C; G/T; AT/A; G/C; A/G; T/G; C/CATTA; G/GTA; A/A	2	0	APIV-4x; Linglun-4x
LOC_Os01g64990	Hap8	T/T; G/T; AT/A; G/C; A/G; T/G; C/C; G/G; A/A	1	0	Yuejingsimaio-4x
LOC_Os01g64990	Hap9	T/C; G/T; AT/A; G/C; A/G; T/G; C/CATTA; G/GTA; A/AATGTCACGTACATGGACTGTTGTGATGTGTTTCCAGGAGGCTGGACAAGTGGGCTAACTTTGGGCCCATTT	1	0	Wuxuenuo-4x
LOC_Os01g65670	Hap1	T/T	13	4	Huaduo3; Huaduo2; Huaduo1; Huaduo251; 96025; 02428-4x; 4001-4x; APIV-4x; Aijiaonante-4x; Huanghuazhan-4x; Yuejingsimaio-4x; M18-4x; Wuxuenuo-4x; Linglun-4x; Huagengxian74-4x; Luzhuangwen-4x; Yangeng48-4x
LOC_Os01g65670	Hap2	G/G	5	11	Huaduo2564; Huaduo2543; Huaduo8; Huaduo25129; Huaduo25112; Huaduo25105; Huaduo4; Huaduo110; Huaduo25100; Jackson-4x; Taichung65-4x; E24-4x; L202-4x; E45-4x; Huaduo5; Huaduo2421
LOC_Os01g66100	Hap1	./.; ./.; ./.; ./.; ./.; G/G; C/C	5	4	Huaduo3; Huaduo2; Huaduo1; Huaduo251; 02428-4x; L202-4x; Huanghuazhan-4x; Yuejingsimaio-4x; M18-4x
LOC_Os01g66100	Hap2	C/C; C/C; ./.; G/G; ./.; A/G; C/C	1	0	Linglun-4x
LOC_Os01g66100	Hap3	C/C; C/C; G/G; G/G; CCG/CCG; G/G; C/C	2	0	4001-4x; Wuxuenuo-4x
LOC_Os01g66100	Hap4	./.; ./.; ./.; ./.; CCG/CCG; A/A; C/C	0	2	Huaduo5; Huaduo2421
LOC_Os01g66100	Hap5	CAGCGAGGAGATGAAGGAGCTGTCGCTGACGATCATGGAACTCCTGGAGCTGAGCCTGGGCGTGGAG/CAGCGAGGAGATGAAGGAGCTGTCGCTGACGATCATGGAACTCCTGGAGCTGAGCCTGGGCGTGGAG; CAGCGAGGAGATGAAGGAGCTGTCGCTGACGATCATGGAACTCCTGGAGCTGAGCCTGGGCGTGGAG/CAGCGAGGAGATGAAGGAGCTGTCGCTGACGATCATGGAACTCCTGGAGCTGAGCCTGGGCGTGGAG; ./.; ./.; CCG/CCG; G/G; C/C	1	0	96025
LOC_Os01g66100	Hap6	CAG/CAG; CAG/CAG; ./.; GGAGATGAAGGAGCTGTCGCTGACGAT/GGAGATGAAGGAGCTGTCGCTGACGAT; ./.; G/G; C/C	1	0	Huagengxian74-4x
LOC_Os01g66100	Hap7	C/C; C/C; G/G; G/G; CCG/CCG; G/G; G/G	1	0	APIV-4x
LOC_Os01g66100	Hap8	C/C; C/C; A/A; G/G; CCG/CCG; A/A; C/C	4	9	Huaduo2564; Huaduo2543; Huaduo8; Huaduo25129; Huaduo25112; Huaduo25105; Huaduo4; Huaduo110; Huaduo25100; Jackson-4x; Taichung65-4x; E24-4x; E45-4x
LOC_Os01g66100	Hap9	C/C; C/C; G/G; G/G; C/C; G/G; C/C	1	0	Aijiaonante-4x
LOC_Os01g66120	Hap1	C/C; C/C	2	0	4001-4x; Wuxuenuo-4x
LOC_Os01g66120	Hap2	G/G; C/C	4	11	Huaduo2564; Huaduo2543; Huaduo8; Huaduo25129; Huaduo25112; Huaduo25105; Huaduo4; Huaduo110; Huaduo25100; Jackson-4x; Taichung65-4x; E24-4x; E45-4x; Huaduo5; Huaduo2421
LOC_Os01g66120	Hap3	C/C; T/T	12	4	Huaduo3; Huaduo2; Huaduo1; Huaduo251; 96025; 02428-4x; APIV-4x; Aijiaonante-4x; L202-4x; Huanghuazhan-4x; Yuejingsimaio-4x; M18-4x; Linglun-4x; Huagengxian74-4x; Luzhuangwen-4x; Yangeng48-4x
LOC_Os01g67240	Hap1	G/G; G/G	16	15	Huaduo3; Huaduo2; Huaduo1; Huaduo2564; Huaduo2543; Huaduo8; Huaduo25129; Huaduo25112; Huaduo25105; Huaduo251; Huaduo4; Huaduo110; Huaduo25100; 96025; Jackson-4x; 02428-4x; Taichung65-4x; E24-4x; 4001-4x; APIV-4x; Aijiaonante-4x; L202-4x; Huanghuazhan-4x; Yuejingsimaio-4x; E45-4x; M18-4x; Wuxuenuo-4x; Huagengxian74-4x; Huaduo5; Huaduo2421; Luzhuangwen-4x
LOC_Os01g67240	Hap2	G/G; ./.	1	0	Yangeng48-4x
LOC_Os01g67240	Hap3	G/A; G/C	1	0	Linglun-4x
LOC_Os01g67290	Hap1	A/A; G/G; A/A	5	0	02428-4x; Taichung65-4x; E24-4x; E45-4x; M18-4x
LOC_Os01g67290	Hap2	C/C; A/A; G/G	10	15	Huaduo3; Huaduo2; Huaduo1; Huaduo2564; Huaduo2543; Huaduo8; Huaduo25129; Huaduo25112; Huaduo25105; Huaduo251; Huaduo4; Huaduo110; Huaduo25100; 96025; Jackson-4x; L202-4x; Huanghuazhan-4x; Yuejingsimaio-4x; Wuxuenuo-4x; Linglun-4x; Huagengxian74-4x; Huaduo5; Huaduo2421; Luzhuangwen-4x; Yangeng48-4x
LOC_Os01g67290	Hap3	A/A; A/A; G/G	3	0	4001-4x; APIV-4x; Aijiaonante-4x
LOC_Os01g68000	Hap1	C/C; AGGCGGCGGC/AGGCGGCGGC; G/G	5	0	02428-4x; Taichung65-4x; E24-4x; E45-4x; M18-4x
LOC_Os01g68000	Hap2	T/T; A/A; C/C	12	15	Huaduo3; Huaduo2; Huaduo1; Huaduo2564; Huaduo2543; Huaduo8; Huaduo25129; Huaduo25112; Huaduo25105; Huaduo251; Huaduo4; Huaduo110; Huaduo25100; 96025; Jackson-4x; 4001-4x; Aijiaonante-4x; L202-4x; Huanghuazhan-4x; Yuejingsimaio-4x; Wuxuenuo-4x; Linglun-4x; Huagengxian74-4x; Huaduo5; Huaduo2421; Luzhuangwen-4x; Yangeng48-4x
LOC_Os01g68000	Hap3	./.; A/A; C/C	1	0	APIV-4x
LOC_Os01g68120	Hap1	G/G; C/C; T/T; C/C; G/G; G/G; T/T	5	0	02428-4x; Taichung65-4x; E24-4x; E45-4x; M18-4x
LOC_Os01g68120	Hap2	G/C; C/A; T/G; A/A; G/T; G/A; C/C	1	0	Linglun-4x
LOC_Os01g68120	Hap3	C/C; C/C; T/T; A/A; T/T; G/G; C/C	1	0	Wuxuenuo-4x
LOC_Os01g68120	Hap4	G/G; A/A; G/G; A/A; G/G; A/A; C/C	11	15	Huaduo3; Huaduo2; Huaduo1; Huaduo2564; Huaduo2543; Huaduo8; Huaduo25129; Huaduo25112; Huaduo25105; Huaduo251; Huaduo4; Huaduo110; Huaduo25100; 96025; Jackson-4x; 4001-4x; APIV-4x; Aijiaonante-4x; L202-4x; Huanghuazhan-4x; Yuejingsimaio-4x; Huagengxian74-4x; Huaduo5; Huaduo2421; Luzhuangwen-4x; Yangeng48-4x
LOC_Os01g68870	Hap1	C/A; A/A; C/T	1	0	Linglun-4x
LOC_Os01g68870	Hap2	C/C; A/A; C/C	5	15	Huaduo3; Huaduo2; Huaduo1; Huaduo2564; Huaduo2543; Huaduo8; Huaduo25129; Huaduo25112; Huaduo25105; Huaduo251; Huaduo4; Huaduo110; Huaduo25100; 96025; Jackson-4x; Taichung65-4x; E24-4x; E45-4x; Huaduo5; Huaduo2421
LOC_Os01g68870	Hap3	A/A; G/G; T/T	3	0	APIV-4x; Aijiaonante-4x; Luzhuangwen-4x
LOC_Os01g68870	Hap4	A/A; A/A; T/T	9	0	02428-4x; 4001-4x; L202-4x; Huanghuazhan-4x; Yuejingsimaio-4x; M18-4x; Wuxuenuo-4x; Huagengxian74-4x; Yangeng48-4x
LOC_Os01g69030	Hap1	C/C; T/T; C/C	1	0	4001-4x
LOC_Os01g69030	Hap2	T/T; C/C; T/T	5	15	Huaduo3; Huaduo2; Huaduo1; Huaduo2564; Huaduo2543; Huaduo8; Huaduo25129; Huaduo25112; Huaduo25105; Huaduo251; Huaduo4; Huaduo110; Huaduo25100; 96025; Jackson-4x; Taichung65-4x; E24-4x; E45-4x; Huaduo5; Huaduo2421
LOC_Os01g69030	Hap3	T/T; T/T; C/C	12	0	02428-4x; APIV-4x; Aijiaonante-4x; L202-4x; Huanghuazhan-4x; Yuejingsimaio-4x; M18-4x; Wuxuenuo-4x; Linglun-4x; Huagengxian74-4x; Luzhuangwen-4x; Yangeng48-4x
LOC_Os01g69110	Hap1	C/C; A/T	1	0	Linglun-4x
LOC_Os01g69110	Hap2	A/A; T/T	1	0	4001-4x
LOC_Os01g69110	Hap3	C/C; A/A	5	15	Huaduo3; Huaduo2; Huaduo1; Huaduo2564; Huaduo2543; Huaduo8; Huaduo25129; Huaduo25112; Huaduo25105; Huaduo251; Huaduo4; Huaduo110; Huaduo25100; 96025; Jackson-4x; Taichung65-4x; E24-4x; E45-4x; Huaduo5; Huaduo2421
LOC_Os01g69110	Hap4	C/C; T/T	11	0	02428-4x; APIV-4x; Aijiaonante-4x; L202-4x; Huanghuazhan-4x; Yuejingsimaio-4x; M18-4x; Wuxuenuo-4x; Huagengxian74-4x; Luzhuangwen-4x; Yangeng48-4x
LOC_Os01g69210	Hap1	GGCC/GGCC; C/C; C/C	5	13	Huaduo3; Huaduo2; Huaduo1; Huaduo2564; Huaduo2543; Huaduo8; Huaduo25129; Huaduo25112; Huaduo25105; Huaduo251; Huaduo4; Huaduo110; Huaduo25100; 96025; Jackson-4x; Taichung65-4x; E24-4x; E45-4x
LOC_Os01g69210	Hap2	./.; C/C; C/C	0	2	Huaduo5; Huaduo2421
LOC_Os01g69210	Hap3	./.; T/T; A/A	2	0	Luzhuangwen-4x; Yangeng48-4x
LOC_Os01g69210	Hap4	G/G; T/T; A/A	10	0	02428-4x; 4001-4x; APIV-4x; Aijiaonante-4x; L202-4x; Huanghuazhan-4x; Yuejingsimaio-4x; M18-4x; Wuxuenuo-4x; Huagengxian74-4x
LOC_Os01g69210	Hap5	GGCC/G; C/T; C/A	1	0	Linglun-4x
LOC_Os01g69850	Hap1	./.; ./.; ./.; ./.; ./.; ./.; ./.; ./.; ./.; T/T; T/T; G/G; C/C; GAGGA/GAGGA	2	0	Taichung65-4x; E24-4x
LOC_Os01g69850	Hap2	TGGGG/TGGGG; ./.; ./.; ./.; A/A; A/A; G/G; G/G; C/C; C/C; C/C; G/A; A/A; G/G	1	0	Yangeng48-4x
LOC_Os01g69850	Hap3	T/T; GCCC/GCCC; GCCC/GCCC; GCCC/GCCC; C/C; C/C; C/C; C/C; CCCCCCACT/CCCCCCACT; T/T; T/T; G/G; C/C; GAGGA/GAGGA	0	4	Huaduo3; Huaduo25112; Huaduo25100; Huaduo5
LOC_Os01g69850	Hap4	T/T; GCCCCCCC/G; GCCCCCCC/G; GCCCCCCC/G; C/*; C/*; C/C; C/C; CCCCCCACT/CCCCCCACT; T/T; T/T; G/G; C/C; GAGGA/GAGGA	1	0	Jackson-4x
LOC_Os01g69850	Hap5	T/TGGGG; ./.; ./.; ./.; C/A; C/A; C/G; C/G; CCCCCCACT/C; T/C; T/C; G/A; C/A; GAGGA/G	1	0	Linglun-4x
LOC_Os01g69850	Hap6	T/T; GCCC/GCC; GCCC/GCC; GCCC/GCC; C/C; C/C; C/C; C/C; CCCCCCACT/CCCCCCACT; T/T; T/T; G/G; C/C; GAGGA/GAGGA	0	1	Huaduo2
LOC_Os01g69850	Hap7	TGGGG/TGGGG; ./.; ./.; ./.; A/A; A/A; G/G; G/G; C/C; C/C; C/C; A/A; A/A; G/G	11	0	02428-4x; 4001-4x; APIV-4x; Aijiaonante-4x; L202-4x; Huanghuazhan-4x; Yuejingsimaio-4x; M18-4x; Wuxuenuo-4x; Huagengxian74-4x; Luzhuangwen-4x
LOC_Os01g69850	Hap8	T/T; GCCCCCCC/GCC; GCCCCCCC/GCC; GCCCCCCC/GCC; C/C; C/C; C/C; C/C; CCCCCCACT/CCCCCCACT; T/T; T/T; G/G; C/C; GAGGA/GAGGA	0	2	Huaduo2564; Huaduo25129
LOC_Os01g69850	Hap9	T/T; GCCCCCCC/GCCC; GCCCCCCC/GCCC; GCCCCCCC/GCCC; C/C; C/C; C/C; C/C; CCCCCCACT/CCCCCCACT; T/T; T/T; G/G; C/C; GAGGA/GAGGA	1	4	Huaduo1; Huaduo2543; Huaduo25105; Huaduo4; 96025
LOC_Os01g69850	Hap10	T/T; GCCCCCCC/GCCCCCCC; GCCCCCCC/GCCCCCCC; GCCCCCCC/GCCCCCCC; C/C; C/C; C/C; C/C; CCCCCCACT/CCCCCCACT; T/T; T/T; G/G; C/C; GAGGA/GAGGA	1	4	Huaduo8; Huaduo251; Huaduo110; E45-4x; Huaduo2421
LOC_Os01g70220	Hap1	T/T; A/A; C/C	1	15	Huaduo3; Huaduo2; Huaduo1; Huaduo2564; Huaduo2543; Huaduo8; Huaduo25129; Huaduo25112; Huaduo25105; Huaduo251; Huaduo4; Huaduo110; Huaduo25100; 96025; Huaduo5; Huaduo2421
LOC_Os01g70220	Hap2	C/C; A/A; C/C	11	0	02428-4x; 4001-4x; Aijiaonante-4x; L202-4x; Huanghuazhan-4x; Yuejingsimaio-4x; M18-4x; Wuxuenuo-4x; Huagengxian74-4x; Luzhuangwen-4x; Yangeng48-4x
LOC_Os01g70220	Hap3	T/C; A/G; C/C	1	0	Linglun-4x
LOC_Os01g70220	Hap4	T/T; G/G; C/C	4	0	Jackson-4x; Taichung65-4x; E24-4x; E45-4x
LOC_Os01g70220	Hap5	C/C; A/A; T/T	1	0	APIV-4x
LOC_Os01g70440	Hap1	C/C; G/G; G/G; G/G	1	0	APIV-4x
LOC_Os01g70440	Hap2	G/G; G/G; G/G; G/G	1	0	4001-4x
LOC_Os01g70440	Hap3	C/C; ./.; ./.; C/G	1	0	Yangeng48-4x
LOC_Os01g70440	Hap4	C/C; GGCC/GGCCGCCGCCGCC; GGCC/GGCCGCCGCCGCC; C/G	1	0	Linglun-4x
LOC_Os01g70440	Hap5	C/C; ./.; ./.; G/G	1	0	Luzhuangwen-4x
LOC_Os01g70440	Hap6	C/C; GGCC/GGCC; GGCC/GGCC; C/C	5	15	Huaduo3; Huaduo2; Huaduo1; Huaduo2564; Huaduo2543; Huaduo8; Huaduo25129; Huaduo25112; Huaduo25105; Huaduo251; Huaduo4; Huaduo110; Huaduo25100; 96025; Jackson-4x; Taichung65-4x; E24-4x; E45-4x; Huaduo5; Huaduo2421
LOC_Os01g70440	Hap7	C/C; GGCCGCCGCCGCC/GGCCGCCGCCGCC; GGCCGCCGCCGCC/GGCCGCCGCCGCC; G/G	8	0	02428-4x; Aijiaonante-4x; L202-4x; Huanghuazhan-4x; Yuejingsimaio-4x; M18-4x; Wuxuenuo-4x; Huagengxian74-4x
LOC_Os01g71310	Hap1	T/T; T/T	1	0	APIV-4x
LOC_Os01g71310	Hap2	G/G; C/C	17	15	Huaduo3; Huaduo2; Huaduo1; Huaduo2564; Huaduo2543; Huaduo8; Huaduo25129; Huaduo25112; Huaduo25105; Huaduo251; Huaduo4; Huaduo110; Huaduo25100; 96025; Jackson-4x; 02428-4x; Taichung65-4x; E24-4x; 4001-4x; Aijiaonante-4x; L202-4x; Huanghuazhan-4x; Yuejingsimaio-4x; E45-4x; M18-4x; Wuxuenuo-4x; Linglun-4x; Huagengxian74-4x; Huaduo5; Huaduo2421; Luzhuangwen-4x; Yangeng48-4x
LOC_Os01g71930	Hap1	G/G	3	0	Taichung65-4x; E24-4x; E45-4x
LOC_Os01g71930	Hap2	GTACCTCGTGTGTTCTGATCAGAACTCTGTCCTTTCTGCAGGAACAGCCGTTGAGGGTCA/GTACCTCGTGTGTTCTGATCAGAACTCTGTCCTTTCTGCAGGAACAGCCGTTGAGGGTCA	9	15	Huaduo3; Huaduo2; Huaduo1; Huaduo2564; Huaduo2543; Huaduo8; Huaduo25129; Huaduo25112; Huaduo25105; Huaduo251; Huaduo4; Huaduo110; Huaduo25100; 96025; 02428-4x; 4001-4x; L202-4x; Huanghuazhan-4x; Yuejingsimaio-4x; M18-4x; Huagengxian74-4x; Huaduo5; Huaduo2421; Yangeng48-4x
LOC_Os01g72090	Hap1	C/C; G/G; ACGCCGCCGC/ACGCCGCCGC	3	0	Aijiaonante-4x; Wuxuenuo-4x; Luzhuangwen-4x
LOC_Os01g72090	Hap2	G/G; A/A; ACGCCGCCGC/ACGCCGCCGC	5	0	02428-4x; Taichung65-4x; E24-4x; E45-4x; M18-4x
LOC_Os01g72090	Hap3	G/G; G/G; A/A	3	15	Huaduo3; Huaduo2; Huaduo1; Huaduo2564; Huaduo2543; Huaduo8; Huaduo25129; Huaduo25112; Huaduo25105; Huaduo251; Huaduo4; Huaduo110; Huaduo25100; 96025; 4001-4x; L202-4x; Huaduo5; Huaduo2421
LOC_Os01g72090	Hap4	G/G; G/G; ACGCCGCCGC/ACGCCGCCGC	7	0	Jackson-4x; APIV-4x; Huanghuazhan-4x; Yuejingsimaio-4x; Linglun-4x; Huagengxian74-4x; Yangeng48-4x
LOC_Os02g01440	Hap1	C/C; G/G; C/C; A/A; G/G; C/C; G/G; G/G; ./.; ./.; ./.; ./.; ./.; ./.; ./.; C/C; ./.; ./.; ./.; T/T	1	0	Yangeng48-4x
LOC_Os02g01440	Hap2	C/C; G/G; C/C; A/A; G/G; C/C; G/G; G/G; G/G; A/A; G/G; G/G; G/G; G/G; G/G; C/C; G/G; C/C; C/C; G/T	1	0	Linglun-4x
LOC_Os02g01440	Hap3	C/C; G/G; C/C; A/C; G/G; C/C; G/G; G/G; G/G; A/A; G/G; G/G; G/G; G/G; G/G; C/C; G/G; C/C; C/C; G/G	1	1	Huaduo2564; 02428-4x
LOC_Os02g01440	Hap4	C/C; G/G; C/C; A/A; G/G; C/C; G/G; G/G; G/G; A/T; G/A; G/A; G/A; G/G; G/A; C/T; G/G; C/CTCCGCGCTCCCGCACTGATCAGTGGTGGTACTAGTAGAGTGCGTTGAGTCTTG; C/C; T/T	1	0	Aijiaonante-4x
LOC_Os02g01440	Hap5	C/C; G/G; C/C; A/A; G/G; C/C; G/G; ./.; ./.; ./.; ./.; ./.; ./.; ./.; ./.; ./.; G/G; C/C; C/C; G/G	0	1	Huaduo5
LOC_Os02g01440	Hap6	C/C; G/G; C/C; A/A; G/G; C/C; G/G; G/G; G/G; ./.; ./.; ./.; ./.; ./.; ./.; ./.; G/G; C/C; C/C; T/T	0	1	Huaduo2421
LOC_Os02g01440	Hap7	C/C; G/G; C/C; A/A; G/G; C/C; G/G; G/G; ./.; ./.; ./.; ./.; ./.; ./.; ./.; C/C; ./.; ./.; ./.; G/G	1	0	Luzhuangwen-4x
LOC_Os02g01440	Hap8	C/G; G/A; C/T; A/C; G/T; C/T; G/A; G/G; G/A; A/T; G/A; G/A; G/A; G/G; G/A; C/C; G/GCCT; C/C; C/CGCTCCCGCACTGATCAGTGGTGGTACTAGTAGAGTGCGTTGAGTCTTGGCCATGATCGATCTTGCTGTTTGCGTGTGTTGGGAGCGGGAT; T/T	1	0	APIV-4x
LOC_Os02g01440	Hap9	C/C; G/G; C/C; A/A; G/G; C/C; G/G; G/G; G/G; A/A; G/G; G/G; G/G; G/G; G/G; C/C; G/G; C/C; C/C; T/T	0	1	Huaduo8
LOC_Os02g01440	Hap10	C/C; G/G; C/C; A/A; G/G; C/C; G/G; G/G; G/G; A/T; G/A; G/A; G/A; G/G; G/A; C/T; G/G; C/C; C/C; T/T	2	0	Yuejingsimaio-4x; Wuxuenuo-4x
LOC_Os02g01440	Hap11	C/G; G/A; C/T; A/C; G/T; C/T; G/A; G/GC; G/G; A/T; G/A; G/A; G/A; G/G; G/A; C/T; G/G; C/CTCCGCGCTCCCGCACTGATCAGTGGTGGTACTAGTAGAGTGCGTTGAGTCTTG; C/C; T/T	1	0	4001-4x
LOC_Os02g01440	Hap12	C/C; G/G; C/C; A/A; G/G; C/C; G/G; G/G; G/G; A/A; G/G; G/G; G/G; G/G; G/G; C/C; G/G; C/C; C/C; G/G	7	11	Huaduo3; Huaduo2; Huaduo1; Huaduo2543; Huaduo25129; Huaduo25112; Huaduo25105; Huaduo251; Huaduo4; Huaduo110; Huaduo25100; 96025; Jackson-4x; Taichung65-4x; E24-4x; L202-4x; E45-4x; M18-4x
LOC_Os02g01440	Hap13	C/C; G/G; C/C; A/A; G/G; C/C; G/G; G/G; G/G; A/T; G/A; G/A; G/A; G/A; G/A; C/C; G/G; C/C; C/C; T/T	2	0	Huanghuazhan-4x; Huagengxian74-4x
LOC_Os02g02860	Hap1	C/G; G/A; T/T	1	0	Linglun-4x
LOC_Os02g02860	Hap2	C/C; G/G; T/T	11	14	Huaduo3; Huaduo2; Huaduo1; Huaduo2564; Huaduo2543; Huaduo8; Huaduo25129; Huaduo25112; Huaduo25105; Huaduo251; Huaduo4; Huaduo110; Huaduo25100; 96025; Jackson-4x; 02428-4x; Taichung65-4x; E24-4x; L202-4x; E45-4x; M18-4x; Huagengxian74-4x; Huaduo5; Luzhuangwen-4x; Yangeng48-4x
LOC_Os02g02860	Hap3	G/G; A/A; C/C	6	1	4001-4x; APIV-4x; Aijiaonante-4x; Huanghuazhan-4x; Yuejingsimaio-4x; Wuxuenuo-4x; Huaduo2421
LOC_Os02g04840	Hap1	C/C; A/A; C/C; C/C; A/A; A/A; GATTTCAAA/GATTTCAAA; G/G; T/T; C/C; C/C; T/T; CATG/CATG; T/G; C/C	0	1	Huaduo2421
LOC_Os02g04840	Hap2	C/C; A/A; C/C; C/C; A/A; A/A; GATTTCAAA/GATTTCAAA; G/G; T/T; C/C; C/C; T/T; CATG/CATG; T/T; C/C	1	0	APIV-4x
LOC_Os02g04840	Hap3	C/C; A/A; C/C; C/C; A/A; A/A; GATTTCAAA/GATTTCAAA; G/G; T/T; C/C; T/T; C/C; CATG/CATG; T/T; C/C	7	0	02428-4x; Taichung65-4x; E24-4x; L202-4x; E45-4x; M18-4x; Linglun-4x
LOC_Os02g04840	Hap4	C/C; A/A; C/C; C/C; A/A; A/A; GATTTCAAA/GATTTCAAA; G/G; T/T; C/C; T/C; C/C; CATG/C; T/G; C/C	1	0	Luzhuangwen-4x
LOC_Os02g04840	Hap5	C/C; A/A; C/C; C/C; A/A; A/A; GATTTCAAA/GATTTCAAA; G/G; T/T; T/T; T/C; C/C; CATG/CATG; T/T; A/A	1	0	Yangeng48-4x
LOC_Os02g04840	Hap6	A/A; A/ATTTTTTAATG; C/A; C/A; A/G; A/ACC; GATTTCAAA/G; G/G; T/T; C/C; C/C; C/C; CATG/CATG; T/T; C/C	1	0	Aijiaonante-4x
LOC_Os02g04840	Hap7	C/C; A/A; C/C; C/C; A/A; A/A; GATTTCAAA/GATTTCAAA; G/G; T/T; C/C; T/T; C/C; C/C; G/G; C/C	1	14	Huaduo3; Huaduo2; Huaduo1; Huaduo2564; Huaduo2543; Huaduo8; Huaduo25129; Huaduo25112; Huaduo25105; Huaduo251; Huaduo4; Huaduo110; Huaduo25100; Jackson-4x; Huaduo5
LOC_Os02g04840	Hap8	C/C; A/A; C/C; C/C; A/A; A/A; GATTTCAAA/GATTTCAAA; T/T; C/C; C/C; C/C; C/C; CATG/CATG; T/T; C/C	2	0	96025; Wuxuenuo-4x
LOC_Os02g04840	Hap9	C/C; A/A; C/C; C/C; A/A; A/A; GATTTCAAA/GATTTCAAA; G/G; T/T; T/T; C/C; C/C; CATG/CATG; T/T; A/A	4	0	4001-4x; Huanghuazhan-4x; Yuejingsimaio-4x; Huagengxian74-4x
LOC_Os02g05480	Hap1	A/A	5	14	Huaduo3; Huaduo2; Huaduo1; Huaduo2564; Huaduo2543; Huaduo8; Huaduo25129; Huaduo25112; Huaduo25105; Huaduo251; Huaduo4; Huaduo110; Huaduo25100; Jackson-4x; 02428-4x; L202-4x; M18-4x; Linglun-4x; Huaduo5
LOC_Os02g05480	Hap2	G/G	12	1	96025; Taichung65-4x; E24-4x; 4001-4x; APIV-4x; Aijiaonante-4x; Huanghuazhan-4x; Yuejingsimaio-4x; E45-4x; Wuxuenuo-4x; Huagengxian74-4x; Huaduo2421; Yangeng48-4x
LOC_Os02g05480	Hap3	A/G	1	0	Luzhuangwen-4x
LOC_Os02g05840	Hap1	T/T; G/G; G/G; G/G	3	1	96025; APIV-4x; Wuxuenuo-4x; Huaduo2421
LOC_Os02g05840	Hap2	C/C; T/T; G/G; A/A	1	14	Huaduo3; Huaduo2; Huaduo1; Huaduo2564; Huaduo2543; Huaduo8; Huaduo25129; Huaduo25112; Huaduo25105; Huaduo251; Huaduo4; Huaduo110; Huaduo25100; Jackson-4x; Huaduo5
LOC_Os02g05840	Hap3	C/T; T/G; G/G; A/G	1	0	Luzhuangwen-4x
LOC_Os02g05840	Hap4	C/C; T/T; A/A; A/A	13	0	02428-4x; Taichung65-4x; E24-4x; 4001-4x; Aijiaonante-4x; L202-4x; Huanghuazhan-4x; Yuejingsimaio-4x; E45-4x; M18-4x; Linglun-4x; Huagengxian74-4x; Yangeng48-4x
LOC_Os02g05980	Hap1	./.; ./.; ./.; ./.; ./.; ./.; ./.; ./.; ./.; ./.; ./.; A/A; G/G; C/C; G/G; G/G; A/A; T/T; T/T; C/C; T/T; C/C; T/T; A/A; C/C; A/A; C/C; T/T; GC/GC; G/G; C/C; T/T; G/G; T/T; T/T; G/G; T/T; G/G; C/C; G/G; G/G	3	8	Huaduo1; Huaduo2543; Huaduo25129; Huaduo25112; Huaduo25105; Huaduo251; Huaduo4; Jackson-4x; 4001-4x; Huanghuazhan-4x; Huaduo5
LOC_Os02g05980	Hap2	./.; ./.; ./.; A/A; C/C; C/C; T/T; A/A; A/A; A/A; G/G; ./.; ./.; C/C; G/G; G/G; A/A; T/T; T/T; C/C; T/T; C/C; T/T; A/A; C/C; A/A; C/C; T/T; GC/GC; G/G; C/C; T/T; G/G; T/T; T/T; G/G; T/T; G/G; C/C; G/G; G/G	1	1	Huaduo110; Yangeng48-4x
LOC_Os02g05980	Hap3	A/A; T/T; T/T; A/T; C/G; C/T; T/G; A/G; A/T; A/T; G/C; G/G; A/A; G/C; T/G; A/G; G/A; G/T; A/T; T/C; C/T; T/C; C/T; T/A; T/C; G/A; G/C; TC/T; G/GC; A/G; T/C; A/T; A/G; C/T; G/T; A/G; G/T; T/G; G/C; T/G; A/G	1	0	Luzhuangwen-4x
LOC_Os02g05980	Hap4	./.; ./.; ./.; ./.; ./.; ./.; ./.; ./.; ./.; ./.; ./.; ./.; ./.; C/C; G/G; G/G; A/A; T/T; T/T; C/C; T/T; C/C; T/T; A/A; C/C; A/A; C/C; T/T; GC/GC; G/G; C/C; T/T; G/G; T/T; T/T; G/G; T/T; G/G; C/C; G/G; G/G	1	1	Huaduo2; Aijiaonante-4x
LOC_Os02g05980	Hap5	./.; ./.; ./.; ./.; ./.; ./.; ./.; ./.; ./.; ./.; ./.; ./.; G/G; C/C; G/G; G/G; A/A; T/T; T/T; C/C; T/T; C/C; T/T; A/A; C/C; A/A; C/C; T/T; GC/GC; G/G; C/C; T/T; G/G; T/T; T/T; G/G; T/T; G/G; C/C; G/G; G/G	0	1	Huaduo3
LOC_Os02g05980	Hap6	./.; ./.; ./.; ./.; ./.; C/C; T/T; A/A; A/A; A/A; G/G; A/A; G/G; C/C; G/G; G/G; A/A; T/T; T/T; C/C; T/T; C/C; T/T; A/A; C/C; A/A; C/C; T/T; GC/GC; G/G; C/C; T/T; G/G; T/T; T/T; G/G; T/T; G/G; C/C; G/G; G/G	0	1	Huaduo2564
LOC_Os02g05980	Hap7	C/C; G/G; ./.; ./.; ./.; ./.; ./.; ./.; ./.; ./.; ./.; A/A; G/G; C/C; G/G; G/G; A/A; T/T; T/T; C/C; T/T; C/C; T/T; A/A; C/C; A/A; C/C; T/T; GC/GC; G/G; C/C; T/T; G/G; T/T; T/T; G/G; T/T; G/G; C/C; G/G; G/G	0	1	Huaduo25100
LOC_Os02g05980	Hap8	C/C; G/G; C/C; A/A; C/C; C/C; T/T; A/A; A/A; A/A; G/G; G/G; A/A; G/G; T/T; A/A; G/G; G/G; A/A; T/T; C/C; T/T; C/C; T/T; T/T; G/G; G/G; TC/TC; G/G; A/A; T/T; A/A; A/A; C/C; G/G; A/A; G/G; T/T; G/G; T/T; A/A	7	0	02428-4x; Taichung65-4x; E24-4x; L202-4x; E45-4x; M18-4x; Linglun-4x
LOC_Os02g05980	Hap9	./.; ./.; ./.; ./.; ./.; ./.; ./.; ./.; ./.; ./.; ./.; A/A; G/G; C/C; G/G; G/G; A/A; T/T; T/T; C/C; T/T; T/C; C/T; T/A; T/C; G/A; G/C; TC/T; G/GC; A/G; T/C; A/T; A/G; C/T; T/T; G/G; T/T; G/G; C/C; G/G; G/G	1	0	Huagengxian74-4x
LOC_Os02g05980	Hap10	./.; ./.; ./.; ./.; ./.; ./.; ./.; ./.; ./.; A/A; G/G; A/A; G/G; C/C; G/G; G/G; A/A; T/T; T/T; C/C; T/T; C/C; T/T; A/A; C/C; A/A; C/C; T/T; GC/GC; G/G; C/C; T/T; G/G; T/T; T/T; G/G; T/T; G/G; C/C; G/G; G/G	0	1	Huaduo8
LOC_Os02g05980	Hap11	./.; ./.; C/C; A/A; C/C; C/C; T/T; A/A; A/A; ./.; ./.; A/A; G/G; C/C; G/G; G/G; A/A; T/T; T/T; C/C; T/T; C/C; T/T; A/A; C/C; A/A; C/C; T/T; GC/GC; G/G; C/C; T/T; G/G; T/T; T/T; G/G; T/T; G/G; C/C; G/G; G/G	1	0	Yuejingsimaio-4x
LOC_Os02g05980	Hap12	A/A; T/T; T/T; A/A; C/C; C/C; T/T; A/A; A/A; A/A; G/G; G/G; A/A; G/G; T/T; A/A; G/G; G/G; A/A; T/T; C/C; T/T; C/C; T/T; T/T; G/G; G/G; TC/TC; G/G; A/A; T/T; A/A; A/A; C/C; G/G; A/A; G/G; T/T; G/G; T/T; A/A	3	1	96025; APIV-4x; Wuxuenuo-4x; Huaduo2421
LOC_Os02g07120	Hap1	T/T; A/A	17	13	Huaduo3; Huaduo2; Huaduo1; Huaduo2564; Huaduo2543; Huaduo25129; Huaduo25112; Huaduo25105; Huaduo251; Huaduo4; Huaduo110; Huaduo25100; 96025; Jackson-4x; 02428-4x; Taichung65-4x; E24-4x; 4001-4x; Aijiaonante-4x; L202-4x; Huanghuazhan-4x; Yuejingsimaio-4x; E45-4x; M18-4x; Wuxuenuo-4x; Linglun-4x; Huagengxian74-4x; Huaduo5; Luzhuangwen-4x; Yangeng48-4x
LOC_Os02g07120	Hap2	C/C; AGAG/AGAG	1	2	Huaduo8; APIV-4x; Huaduo2421
LOC_Os02g07430	Hap1	C/C; A/A	1	2	Huaduo8; APIV-4x; Huaduo2421
LOC_Os02g07430	Hap2	./.; A/A	1	0	Yangeng48-4x
LOC_Os02g07430	Hap3	CCGGCGG/CCGGCGG; A/A	11	0	02428-4x; Taichung65-4x; E24-4x; 4001-4x; L202-4x; Huanghuazhan-4x; Yuejingsimaio-4x; E45-4x; M18-4x; Linglun-4x; Huagengxian74-4x
LOC_Os02g07430	Hap4	./.; G/G	0	1	Huaduo5
LOC_Os02g07430	Hap5	./.; A/G	1	0	Luzhuangwen-4x
LOC_Os02g07430	Hap6	CCGGCGG/CCGGCGG; G/G	4	12	Huaduo3; Huaduo2; Huaduo1; Huaduo2564; Huaduo2543; Huaduo25129; Huaduo25112; Huaduo25105; Huaduo251; Huaduo4; Huaduo110; Huaduo25100; 96025; Jackson-4x; Aijiaonante-4x; Wuxuenuo-4x
LOC_Os02g08100	Hap1	A/A	9	15	Huaduo3; Huaduo2; Huaduo1; Huaduo2564; Huaduo2543; Huaduo8; Huaduo25129; Huaduo25112; Huaduo25105; Huaduo251; Huaduo4; Huaduo110; Huaduo25100; Jackson-4x; 02428-4x; Taichung65-4x; E24-4x; APIV-4x; L202-4x; E45-4x; M18-4x; Linglun-4x; Huaduo5; Huaduo2421
LOC_Os02g08100	Hap2	A/G	1	0	Luzhuangwen-4x
LOC_Os02g08100	Hap3	G/G	8	0	96025; 4001-4x; Aijiaonante-4x; Huanghuazhan-4x; Yuejingsimaio-4x; Wuxuenuo-4x; Huagengxian74-4x; Yangeng48-4x
LOC_Os02g08230	Hap1	T/T; T/T	1	0	4001-4x
LOC_Os02g08230	Hap2	T/A; G/G	0	2	Huaduo1; Huaduo110
LOC_Os02g08230	Hap3	T/T; G/G	17	13	Huaduo3; Huaduo2; Huaduo2564; Huaduo2543; Huaduo8; Huaduo25129; Huaduo25112; Huaduo25105; Huaduo251; Huaduo4; Huaduo25100; 96025; Jackson-4x; 02428-4x; Taichung65-4x; E24-4x; APIV-4x; Aijiaonante-4x; L202-4x; Huanghuazhan-4x; Yuejingsimaio-4x; E45-4x; M18-4x; Wuxuenuo-4x; Linglun-4x; Huagengxian74-4x; Huaduo5; Huaduo2421; Luzhuangwen-4x; Yangeng48-4x
LOC_Os02g09750	Hap1	G/G; C/C; C/C; C/C; G/G	11	12	Huaduo3; Huaduo2; Huaduo1; Huaduo2564; Huaduo2543; Huaduo8; Huaduo25129; Huaduo25112; Huaduo25105; Huaduo251; Huaduo110; Huaduo25100; 96025; Jackson-4x; 02428-4x; Taichung65-4x; E24-4x; Aijiaonante-4x; L202-4x; Yuejingsimaio-4x; E45-4x; M18-4x; Huagengxian74-4x
LOC_Os02g09750	Hap2	G/G; C/C; C/C; ./.; ./.	1	1	Huaduo2421; Yangeng48-4x
LOC_Os02g09750	Hap3	G/A; C/T; T/T; T/T; T/T	1	0	Luzhuangwen-4x
LOC_Os02g09750	Hap4	G/A; C/T; C/C; C/C; G/G	2	0	4001-4x; Linglun-4x
LOC_Os02g09750	Hap5	G/A; C/T; C/C; C/T; G/T	0	1	Huaduo4
LOC_Os02g09750	Hap6	G/G; C/C; ./.; ./.; ./.	1	0	APIV-4x
LOC_Os02g09750	Hap7	G/A; C/T; C/T; C/T; G/T	1	0	Huanghuazhan-4x
LOC_Os02g09750	Hap8	G/A; C/T; C/T; C/C; G/G	1	0	Wuxuenuo-4x
LOC_Os02g10480	Hap1	G/G; C/C	9	5	Huaduo2564; Huaduo8; Huaduo251; 02428-4x; 4001-4x; Aijiaonante-4x; Huanghuazhan-4x; Yuejingsimaio-4x; M18-4x; Wuxuenuo-4x; Linglun-4x; Huaduo5; Huaduo2421; Luzhuangwen-4x
LOC_Os02g10480	Hap2	G/G; T/T	3	0	96025; APIV-4x; Huagengxian74-4x
LOC_Os02g10480	Hap3	A/A; T/T	5	10	Huaduo3; Huaduo2; Huaduo1; Huaduo2543; Huaduo25129; Huaduo25112; Huaduo25105; Huaduo4; Huaduo110; Huaduo25100; Jackson-4x; Taichung65-4x; E24-4x; L202-4x; E45-4x
LOC_Os02g10480	Hap4	A/G; T/T	1	0	Yangeng48-4x
LOC_Os02g10780	Hap1	A/A; A/A	12	5	Huaduo2564; Huaduo8; Huaduo251; 02428-4x; 4001-4x; APIV-4x; Aijiaonante-4x; L202-4x; Huanghuazhan-4x; Yuejingsimaio-4x; M18-4x; Wuxuenuo-4x; Huagengxian74-4x; Huaduo5; Huaduo2421; Luzhuangwen-4x; Yangeng48-4x
LOC_Os02g10780	Hap2	ACGG/ACGG; A/A	1	0	Linglun-4x
LOC_Os02g10780	Hap3	A/A; AGAGGCC/AGAGGCC	5	10	Huaduo3; Huaduo2; Huaduo1; Huaduo2543; Huaduo25129; Huaduo25112; Huaduo25105; Huaduo4; Huaduo110; Huaduo25100; 96025; Jackson-4x; Taichung65-4x; E24-4x; E45-4x
LOC_Os02g11020	Hap1	GAGGGGGCT/GAGGGGGCT; CTAGGGGCCCG/CTAGGGGCCCG; CTAGGGGCCCG/CTAGGGGCCCG; AGGGGC/AGGGGC; AGGGGC/AGGGGC; CG/CG; TCGG/TCGG; G/G; G/G; GT/GT; A/A; CGCCGCCGGCGTT/CGCCGCCGGCGTT; T/T; GCCGCCGCCA/GCCGCCGCCA	4	10	Huaduo3; Huaduo2; Huaduo1; Huaduo2543; Huaduo25129; Huaduo25112; Huaduo25105; Huaduo4; Huaduo110; Huaduo25100; 96025; Jackson-4x; Taichung65-4x; E45-4x
LOC_Os02g11020	Hap2	G/G; */*; */*; ./.; ./.; CG/CG; TCGG/TCGG; G/G; G/G; GT/GT; C/C; C/C; C/C; GCCGCCGCCA/GCCGCCGCCA	1	0	L202-4x
LOC_Os02g11020	Hap3	./.; C/C; C/C; */*; */*; CG/CG; TCGG/TCGG; G/G; G/G; GT/GT; A/A; CGCCGCCGGCGTT/CGCCGCCGGCGTT; C/C; GCCGCCGCCA/GCCGCCGCCA	1	0	02428-4x
LOC_Os02g11020	Hap4	GAGGGGGCT/GAGGGGGCT; C/C; C/C; */*; */*; CG/CG; TCGG/TCGG; G/G; G/G; GT/GT; A/A; CGCCGCCGGCGTT/CGCCGCCGGCGTT; C/C; GCCGCCGCCA/GCCGCCGCCA	3	1	Huaduo8; Huanghuazhan-4x; M18-4x; Wuxuenuo-4x
LOC_Os02g11020	Hap5	GAGGGGGCT/GAGGGGGCT; C/C; C/C; */*; */*; CG/CG; TCGG/TCGG; G/G; G/G; GT/GT; A/A; CGCCGCCGGCGTT/CGCCGCCGGCGTT; ./.; ./.	1	1	4001-4x; Huaduo2421
LOC_Os02g11020	Hap6	GAGGGGGCT/GAGGGGGCT; C/C; C/C; */*; */*; ./.; TCGG/TCGG; G/G; G/G; GT/GT; A/A; CGCCGCCGGCGTT/CGCCGCCGGCGTT; C/C; GCCGCCGCCA/GCCGCCGCCA	1	0	Aijiaonante-4x
LOC_Os02g11020	Hap7	GAGGGGGCT/GAGGGGGCT; C/C; C/C; */*; */*; CG/CG; TCGG/TCGG; G/G; G/G; GT/GT; A/A; C/C; C/C; GCCGCCGCCA/GCCGCCGCCA	1	0	Linglun-4x
LOC_Os02g11020	Hap8	*/*; ./.; ./.; A/A; A/A; C/C; T/T; T/T; GACA/GACA; G/G; A/A; CGCCGCCGGCGTT/CGCCGCCGGCGTT; ./.; GCCGCCGCCA/GCCGCCGCCA	0	1	Huaduo5
LOC_Os02g11020	Hap9	GAGGGGGCT/GAGGGGGCT; CTAGGGGCCCG/CTAGGGGCCCG; CTAGGGGCCCG/CTAGGGGCCCG; AGGGGC/AGGGGC; AGGGGC/AGGGGC; CG/CG; TCGG/TCGG; G/G; G/G; GT/GT; A/A; CGCCGCCGGCGTT/CGCCGCCGGCGTT; T/T; G/G	1	0	E24-4x
LOC_Os02g11020	Hap10	*/*; ./.; ./.; A/A; A/A; C/C; T/T; T/T; GACA/GACA; G/G; A/A; CGCCGCCGGCGTT/CGCCGCCGGCGTT; C/C; GCCGCCGCCA/GCCGCCGCCA	1	2	Huaduo2564; Huaduo251; Yuejingsimaio-4x
LOC_Os02g11020	Hap11	*/*; ./.; ./.; A/A; A/A; C/C; T/T; T/T; GACA/GACA; G/G; A/A; CGCCGCCGGCGTT/CGCCGCCGGCGTT; ./.; ./.	2	0	Luzhuangwen-4x; Yangeng48-4x
LOC_Os02g11020	Hap12	G/G; */*; */*; ./.; ./.; CG/CG; TCGG/TCGG; G/G; G/G; GT/GT; C/C; C/C; ./.; GCCGCCGCCA/GCCGCCGCCA	1	0	APIV-4x
LOC_Os02g11020	Hap13	*/*; CTAGGGGCCCG/CTAGGGGCCCG; CTAGGGGCCCG/CTAGGGGCCCG; A/A; A/A; C/C; T/T; T/T; GACA/GACA; G/G; A/A; CGCCGCCGGCGTT/CGCCGCCGGCGTT; C/C; GCCGCCGCCA/GCCGCCGCCA	1	0	Huagengxian74-4x
LOC_Os02g12290	Hap1	G/G; A/A; G/G; G/G; C/C; C/C	1	0	APIV-4x
LOC_Os02g12290	Hap2	T/T; G/G; C/C; A/A; T/T; T/T	6	2	Huaduo8; 4001-4x; Aijiaonante-4x; Wuxuenuo-4x; Linglun-4x; Huagengxian74-4x; Huaduo2421; Yangeng48-4x
LOC_Os02g12290	Hap3	G/G; G/G; C/C; A/A; T/T; T/T	11	13	Huaduo3; Huaduo2; Huaduo1; Huaduo2564; Huaduo2543; Huaduo25129; Huaduo25112; Huaduo25105; Huaduo251; Huaduo4; Huaduo110; Huaduo25100; 96025; Jackson-4x; 02428-4x; Taichung65-4x; E24-4x; L202-4x; Huanghuazhan-4x; Yuejingsimaio-4x; E45-4x; M18-4x; Huaduo5; Luzhuangwen-4x
LOC_Os02g12350	Hap1	C/G; T/T; C/T; T/T; G/A; G/T; C/C; G/C; T/A; T/C	1	0	Yangeng48-4x
LOC_Os02g12350	Hap2	C/C; T/A; C/T; T/C; G/A; G/T; C/C; C/C; T/A; T/C	1	0	Linglun-4x
LOC_Os02g12350	Hap3	C/G; T/T; C/C; T/T; G/A; G/T; C/C; C/C; T/A; T/C	0	1	Huaduo2421
LOC_Os02g12350	Hap4	C/C; T/A; C/T; T/T; G/A; G/T; C/C; G/C; T/A; T/C	2	0	Aijiaonante-4x; Wuxuenuo-4x
LOC_Os02g12350	Hap5	C/C; T/A; C/T; T/T; G/A; G/T; C/C; G/C; T/A; T/T	1	0	Huagengxian74-4x
LOC_Os02g12350	Hap6	C/C; T/T; C/C; T/T; G/G; G/G; G/G; G/G; T/T; T/T	5	10	Huaduo3; Huaduo2; Huaduo1; Huaduo2543; Huaduo25129; Huaduo25112; Huaduo25105; Huaduo4; Huaduo110; Huaduo25100; 96025; Jackson-4x; Taichung65-4x; L202-4x; E45-4x
LOC_Os02g12350	Hap7	C/G; T/A; C/T; T/T; G/A; G/T; C/C; G/C; T/A; T/C	2	1	Huaduo8; 4001-4x; APIV-4x
LOC_Os02g12350	Hap8	C/C; T/T; C/C; T/T; G/G; G/G; G/G; G/C; T/T; T/T	1	0	E24-4x
LOC_Os02g12350	Hap9	C/G; T/A; C/T; T/C; G/A; G/T; C/C; G/C; T/T; T/T	0	1	Huaduo5
LOC_Os02g12350	Hap10	C/G; T/A; C/T; T/C; G/A; G/T; C/C; G/C; T/A; T/C	2	2	Huaduo2564; Huaduo251; 02428-4x; Luzhuangwen-4x
LOC_Os02g12350	Hap11	C/C; T/A; C/T; T/C; G/A; G/T; C/C; G/C; T/A; T/C	3	0	Huanghuazhan-4x; Yuejingsimaio-4x; M18-4x
LOC_Os02g12380	Hap1	ATCCGGAGGTGGGCAACTACTACTACGGGCAGGGTCACCCGATGAAGC/A; C/T; C/T; CT/C; T/A; T/C; G/G; C/C	2	1	Huaduo2421; Luzhuangwen-4x; Yangeng48-4x
LOC_Os02g12380	Hap2	ATCCGGAGGTGGGCAACTACTACTACGGGCAGGGTCACCCGATGAAGC/ATCCGGAGGTGGGCAACTACTACTACGGGCAGGGTCACCCGATGAAGC; C/C; C/C; CT/CT; T/T; C/C; G/G; C/C	3	1	Yuejingsimaio-4x; M18-4x; Wuxuenuo-4x; Huaduo5
LOC_Os02g12380	Hap3	ATCCGGAGGTGGGCAACTACTACTACGGGCAGGGTCACCCGATGAAGC/ATCCGGAGGTGGGCAACTACTACTACGGGCAGGGTCACCCGATGAAGC; C/C; C/C; CT/CT; T/T; C/C; T/G; T/C	1	1	Huaduo251; 02428-4x
LOC_Os02g12380	Hap4	ATCCGGAGGTGGGCAACTACTACTACGGGCAGGGTCACCCGATGAAGC/ATCCGGAGGTGGGCAACTACTACTACGGGCAGGGTCACCCGATGAAGC; C/T; C/T; CT/C; T/A; C/C; G/G; C/C	2	0	Linglun-4x; Huagengxian74-4x
LOC_Os02g12380	Hap5	ATCCGGAGGTGGGCAACTACTACTACGGGCAGGGTCACCCGATGAAGC/ATCCGGAGGTGGGCAACTACTACTACGGGCAGGGTCACCCGATGAAGC; C/C; C/C; CT/CT; T/T; C/C; T/G; C/C	0	1	Huaduo2564
LOC_Os02g12380	Hap6	ATCCGGAGGTGGGCAACTACTACTACGGGCAGGGTCACCCGATGAAGC/ATCCGGAGGTGGGCAACTACTACTACGGGCAGGGTCACCCGATGAAGC; C/T; C/T; CT/CT; T/T; C/C; T/G; C/C	0	1	Huaduo8
LOC_Os02g12380	Hap7	ATCCGGAGGTGGGCAACTACTACTACGGGCAGGGTCACCCGATGAAGC/ATCCGGAGGTGGGCAACTACTACTACGGGCAGGGTCACCCGATGAAGC; C/T; C/T; CT/CT; T/T; T/T; T/T; T/T	0	1	Huaduo2
LOC_Os02g12380	Hap8	ATCCGGAGGTGGGCAACTACTACTACGGGCAGGGTCACCCGATGAAGC/ATCCGGAGGTGGGCAACTACTACTACGGGCAGGGTCACCCGATGAAGC; C/T; C/T; CT/C; T/A; T/C; G/G; C/C	3	0	APIV-4x; Aijiaonante-4x; Huanghuazhan-4x
LOC_Os02g12380	Hap9	ATCCGGAGGTGGGCAACTACTACTACGGGCAGGGTCACCCGATGAAGC/ATCCGGAGGTGGGCAACTACTACTACGGGCAGGGTCACCCGATGAAGC; C/C; C/C; CT/CT; T/T; T/T; T/T; T/T	6	9	Huaduo3; Huaduo1; Huaduo2543; Huaduo25129; Huaduo25112; Huaduo25105; Huaduo4; Huaduo110; Huaduo25100; 96025; Jackson-4x; Taichung65-4x; E24-4x; L202-4x; E45-4x
LOC_Os02g12380	Hap10	./.; C/T; C/T; CT/C; T/A; T/C; G/G; C/C	1	0	4001-4x
LOC_Os02g12790	Hap1	./.; C/C; C/C; C/C; A/A	4	0	4001-4x; APIV-4x; Aijiaonante-4x; Huanghuazhan-4x
LOC_Os02g12790	Hap2	CGGCGGCGGCAGCGGCGGT/C; CAGCGGCGGT/C; CAGCGGCGGT/C; CGTCGACATCCACTTGCTG/C; G/A	1	0	Luzhuangwen-4x
LOC_Os02g12790	Hap3	C/C; */*; */*; CGTCGACATCCACTTGCTG/CGTCGACATCCACTTGCTG; G/G	7	5	Huaduo2564; Huaduo8; Huaduo251; 02428-4x; Yuejingsimaio-4x; M18-4x; Wuxuenuo-4x; Linglun-4x; Huagengxian74-4x; Huaduo5; Huaduo2421; Yangeng48-4x
LOC_Os02g12790	Hap4	CGGCGGCGGCAGCGGCGGT/CGGCGGCGGCAGCGGCGGT; CAGCGGCGGT/CAGCGGCGGT; CAGCGGCGGT/CAGCGGCGGT; CGTCGACATCCACTTGCTG/CGTCGACATCCACTTGCTG; G/G	6	10	Huaduo3; Huaduo2; Huaduo1; Huaduo2543; Huaduo25129; Huaduo25112; Huaduo25105; Huaduo4; Huaduo110; Huaduo25100; 96025; Jackson-4x; Taichung65-4x; E24-4x; L202-4x; E45-4x
LOC_Os02g14120	Hap1	C/C; C/C; G/G	1	0	APIV-4x
LOC_Os02g14120	Hap2	C/C; T/T; G/G	12	8	Huaduo2543; Huaduo25129; Huaduo25112; Huaduo25105; Huaduo251; Huaduo4; Huaduo110; Huaduo25100; 96025; 02428-4x; 4001-4x; Aijiaonante-4x; Huanghuazhan-4x; Yuejingsimaio-4x; M18-4x; Wuxuenuo-4x; Linglun-4x; Huagengxian74-4x; Luzhuangwen-4x; Yangeng48-4x
LOC_Os02g14120	Hap3	A/A; C/C; T/T	4	2	Huaduo8; Taichung65-4x; E24-4x; L202-4x; E45-4x; Huaduo2421
LOC_Os02g14120	Hap4	C/C; C/C; T/T	1	5	Huaduo3; Huaduo2; Huaduo1; Huaduo2564; Jackson-4x; Huaduo5
LOC_Os02g15350	Hap1	G/G; A/A; A/A; T/T; C/C; T/T	1	0	Wuxuenuo-4x
LOC_Os02g15350	Hap2	G/G; A/A; G/G; G/G; T/T; C/C	9	8	Huaduo3; Huaduo2; Huaduo1; Huaduo2564; Huaduo8; Huaduo4; Jackson-4x; Taichung65-4x; E24-4x; Aijiaonante-4x; L202-4x; E45-4x; Linglun-4x; Huagengxian74-4x; Huaduo5; Huaduo2421; Yangeng48-4x
LOC_Os02g15350	Hap3	A/A; T/T; G/G; T/T; C/C; C/C	7	7	Huaduo2543; Huaduo25129; Huaduo25112; Huaduo25105; Huaduo251; Huaduo110; Huaduo25100; 96025; 02428-4x; 4001-4x; Huanghuazhan-4x; Yuejingsimaio-4x; M18-4x; Luzhuangwen-4x
LOC_Os02g15350	Hap4	G/G; A/A; G/G; T/T; C/C; C/C	1	0	APIV-4x
LOC_Os02g15594	Hap1	TA/TA	10	15	Huaduo3; Huaduo2; Huaduo1; Huaduo2564; Huaduo2543; Huaduo8; Huaduo25129; Huaduo25112; Huaduo25105; Huaduo251; Huaduo4; Huaduo110; Huaduo25100; 96025; Jackson-4x; Taichung65-4x; E24-4x; Aijiaonante-4x; L202-4x; E45-4x; Linglun-4x; Huagengxian74-4x; Huaduo5; Huaduo2421; Yangeng48-4x
LOC_Os02g15594	Hap2	T/T	8	0	02428-4x; 4001-4x; APIV-4x; Huanghuazhan-4x; Yuejingsimaio-4x; M18-4x; Wuxuenuo-4x; Luzhuangwen-4x
LOC_Os02g15700	Hap1	CG/CG; CGGCGG/CGGCGG; AGGTGGTGGT/AGGTGGTGGT; AGGTGGTGGT/AGGTGGTGGT; G/G; ACTC/ACTC; C/C; C/C; T/T; C/C; CGTG/CGTG; G/G; G/G; C/C; C/C; T/T; TGATGATGGTGGTGGC/TGATGATGGTGGTGGC; G/G; A/A; G/G; C/C; G/G; CGGTAGCGGCAGT/CGGTAGCGGCAGT; G/G; G/G; C/C; ./.; ./.; ./.; ./.; ./.; ./.; ./.; ./.; ./.; ./.; ./.; C/C; C/C; A/A; G/G; A/A	0	1	Huaduo2421
LOC_Os02g15700	Hap2	CG/CG; CGGCGG/CGGCGG; AGGTGGTGGTGGT/AGGTGGTGGTGGT; AGGTGGTGGTGGT/AGGTGGTGGTGGT; G/G; ACTC/ACTC; C/C; C/C; T/T; C/C; CGTG/CGTG; G/G; G/G; C/C; C/C; G/G; T/T; G/G; A/A; G/G; C/C; G/G; CGGTAGCGGCAGT/CGGTAGCGGCAGT; T/T; T/T; C/C; G/G; C/C; CGCG/CGCG; T/T; CG/CG; CGG/CGG; T/T; G/G; ACGTAGGCTTCACGGTTGG/ACGTAGGCTTCACGGTTGG; G/G; T/T; C/C; C/C; A/A; G/G; A/A	5	6	Huaduo2543; Huaduo25129; Huaduo25112; Huaduo25105; Huaduo110; Huaduo25100; 96025; APIV-4x; Aijiaonante-4x; Wuxuenuo-4x; Yangeng48-4x
LOC_Os02g15700	Hap3	C/C; C/C; A/A; A/A; T/T; A/A; G/G; A/A; TGTTGGC/TGTTGGC; T/T; C/C; C/C; C/C; T/T; G/G; G/G; TGATGATGGTGGTGGC/TGATGATGGTGGTGGC; T/T; C/C; T/T; CATG/CATG; GGCGGTAGAA/GGCGGTAGAA; C/C; G/G; G/G; A/A; ./.; ./.; C/C; A/A; ./.; ./.; ./.; ./.; ./.; ./.; ./.; ./.; ./.; ./.; ./.; T/T	1	0	Luzhuangwen-4x
LOC_Os02g15700	Hap4	CG/CG; CGGCGG/CGGCGG; AGGTGGTGGT/AGGTGGTGGTGGT; AGGTGGTGGT/AGGTGGTGGTGGT; G/G; ACTC/ACTC; C/C; C/C; T/T; C/C; CGTG/CGTG; G/G; G/G; C/C; C/C; G/G; T/T; G/G; A/A; G/G; C/C; G/G; CGGTAGCGGCAGT/CGGTAGCGGCAGT; T/T; T/T; C/C; G/G; C/C; CGCG/CGCG; T/T; CG/CG; CGG/CGG; T/T; G/G; ACGTAGGCTTCACGGTTGG/ACGTAGGCTTCACGGTTGG; G/G; T/T; C/C; C/C; A/A; G/G; A/A	1	1	Huaduo251; Huagengxian74-4x
LOC_Os02g15700	Hap5	C/C; C/C; A/A; A/A; T/T; A/A; G/G; A/A; TGTTGGC/TGTTGGC; T/T; C/C; C/C; C/C; T/T; G/G; G/G; TGATGATGGTGGTGGC/TGATGATGGTGGTGGC; T/T; C/C; T/T; CATG/CATG; GGCGGTAGAA/GGCGGTAGAA; C/C; G/G; G/G; A/A; GCCA/GCCA; CGGCAAGTAACTCTTGGCG/CGGCAAGTAACTCTTGGCG; CGCG/CGCG; T/T; C/C; C/C; C/C; A/A; A/A; A/A; C/C; T/T; G/G; T/T; A/A; T/T	5	0	02428-4x; 4001-4x; Huanghuazhan-4x; Yuejingsimaio-4x; M18-4x
LOC_Os02g15700	Hap6	CG/CG; CGGCGG/CGGCGG; AGGTGGTGGT/AGGTGGTGGT; AGGTGGTGGT/AGGTGGTGGT; G/G; ACTC/ACTC; C/C; C/C; T/T; C/C; CGTG/CGTG; G/G; G/G; C/C; C/C; T/T; TGATGATGGTGGTGGC/TGATGATGGTGGTGGC; G/G; A/A; G/G; C/C; G/G; CGGTAGCGGCAGT/CGGTAGCGGCAGT; G/G; G/G; C/C; ./.; ./.; ./.; ./.; CG/CG; CGG/CGG; T/T; G/G; ACGTAGGCTTCACGGTTGG/ACGTAGGCTTCACGGTTGG; G/G; T/T; C/C; C/C; A/A; G/G; A/A	0	1	Huaduo5
LOC_Os02g15700	Hap7	CG/CG; CGGCGG/CGGCGG; AGGTGGTGGT/AGGTGGTGGT; AGGTGGTGGT/AGGTGGTGGT; G/G; ACTC/ACTC; C/C; C/C; T/T; C/C; CGTG/CGTG; G/G; G/G; C/C; C/C; T/T; TGATGATGGTGGTGGC/TGATGATGGTGGTGGC; G/G; A/A; G/G; C/C; G/G; CGGTAGCGGCAGT/CGGTAGCGGCAGT; G/G; G/G; C/C; G/G; C/C; CGCG/CGCG; T/T; CG/CG; CGG/CGG; T/T; G/G; ACGTAGGCTTCACGGTTGG/ACGTAGGCTTCACGGTTGG; G/G; T/T; C/C; C/C; A/A; G/G; A/A	6	6	Huaduo3; Huaduo2; Huaduo1; Huaduo2564; Huaduo8; Huaduo4; Jackson-4x; Taichung65-4x; E24-4x; L202-4x; E45-4x; Linglun-4x
LOC_Os02g15950	Hap1	C/C; CCT/CCT; CCT/CCT; CCT/CCT; C/C; T/T; CG/CG	1	0	Yangeng48-4x
LOC_Os02g15950	Hap2	C/C; CCT/C; CCT/C; CCT/C; C/C; G/G; CG/CG	0	1	Huaduo4
LOC_Os02g15950	Hap3	CCCCCTCCTCTAGCAACCTAA/CCCCCTCCTCTAGCAACCTAA; CCT/CCTCT; CCT/CCTCT; CCT/CCTCT; A/A; G/G; CG/CG	1	4	Huaduo1; Huaduo25129; Huaduo25112; Huaduo25105; Aijiaonante-4x
LOC_Os02g15950	Hap4	C/C; CCTCTCTCT/CCTCTCTCT; CCTCTCTCT/CCTCTCTCT; CCTCTCTCT/CCTCTCTCT; C/C; G/G; CG/CG	3	0	Taichung65-4x; E24-4x; E45-4x
LOC_Os02g15950	Hap5	CCCCCTCCTCTAGCAACCTAA/CCCCCTCCTCTAGCAACCTAA; CCT/C; CCT/C; CCT/C; C/C; T/T; CG/CG	1	0	Huagengxian74-4x
LOC_Os02g15950	Hap6	C/C; CCT/CCT; CCT/CCT; CCT/CCT; C/C; G/G; CG/CG	2	3	Huaduo2564; Huaduo8; Jackson-4x; L202-4x; Huaduo2421
LOC_Os02g15950	Hap7	CCCCCTCCTCTAGCAACCTAA/CCCCCTCCTCTAGCAACCTAA; CCTCT/CCTCT; CCTCT/CCTCT; CCTCT/CCTCT; A/A; G/G; CG/CG	3	6	Huaduo3; Huaduo2; Huaduo2543; Huaduo251; Huaduo110; Huaduo25100; 96025; 4001-4x; Wuxuenuo-4x
LOC_Os02g15950	Hap8	CCCCCTCCTCTAGCAACCTAA/CCCCCTCCTCTAGCAACCTAA; CCT/CCT; CCT/CCT; CCT/CCT; C/C; G/G; C/C	1	0	APIV-4x
LOC_Os02g15950	Hap9	CCCCCTCCTCTAGCAACCTAA/CCCCCTCCTCTAGCAACCTAA; ./.; ./.; ./.; C/C; G/G; CG/CG	1	0	Luzhuangwen-4x
LOC_Os02g15950	Hap10	C/C; ./.; ./.; ./.; C/C; G/G; CG/CG	0	1	Huaduo5
LOC_Os02g15950	Hap11	CCCCCTCCTCTAGCAACCTAA/CCCCCTCCTCTAGCAACCTAA; CCT/CCT; CCT/CCT; CCT/CCT; C/C; T/T; CG/CG	1	0	Yuejingsimaio-4x
LOC_Os02g15950	Hap12	CCCCCTCCTCTAGCAACCTAA/CCCCCTCCTCTAGCAACCTAA; C/C; C/C; C/C; C/C; G/G; CG/CG	4	0	02428-4x; Huanghuazhan-4x; M18-4x; Linglun-4x
LOC_Os02g17380	Hap1	C/C	10	0	96025; 4001-4x; APIV-4x; Huanghuazhan-4x; Yuejingsimaio-4x; Wuxuenuo-4x; Linglun-4x; Huagengxian74-4x; Luzhuangwen-4x; Yangeng48-4x
LOC_Os02g17380	Hap2	T/T	8	15	Huaduo3; Huaduo2; Huaduo1; Huaduo2564; Huaduo2543; Huaduo8; Huaduo25129; Huaduo25112; Huaduo25105; Huaduo251; Huaduo4; Huaduo110; Huaduo25100; Jackson-4x; 02428-4x; Taichung65-4x; E24-4x; Aijiaonante-4x; L202-4x; E45-4x; M18-4x; Huaduo5; Huaduo2421
LOC_Os02g17780	Hap1	G/G; A/A; A/A; C/C; A/A; C/C; CCGCCGCCGCCGTCGGCGTGATGATCCT/CCGCCGCCGCCGTCGGCGTGATGATCCT; ACCACCGCCG/ACCACCGCCG	2	0	96025; Aijiaonante-4x
LOC_Os02g17780	Hap2	C/C; A/A; G/G; T/T; G/G; G/G; CCGCCGCCGCCGTCGGCGTGATGATCCT/CCGCCGCCGCCGTCGGCGTGATGATCCT; ./.	0	1	Huaduo2421
LOC_Os02g17780	Hap3	C/C; G/G; G/G; C/C; G/G; G/G; C/C; ACCACCGCCG/ACCACCGCCG	2	0	4001-4x; Linglun-4x
LOC_Os02g17780	Hap4	G/G; A/A; A/A; C/C; A/A; C/C; CCGCCGCCGCCGTCGGCGTGATGATCCT/CCGCCGCCGCCGTCGGCGTGATGATCCT; A/A	4	0	APIV-4x; Huanghuazhan-4x; Yuejingsimaio-4x; Huagengxian74-4x
LOC_Os02g17780	Hap5	G/G; A/A; A/A; C/C; A/A; C/C; ./.; ./.	2	0	Luzhuangwen-4x; Yangeng48-4x
LOC_Os02g17780	Hap6	C/C; A/A; G/G; T/T; G/G; G/G; CCGCCGCCGCCGTCGGCGTGATGATCCT/CCGCCGCCGCCGTCGGCGTGATGATCCT; ACCACCGCCG/ACCACCGCCG	8	14	Huaduo3; Huaduo2; Huaduo1; Huaduo2564; Huaduo2543; Huaduo8; Huaduo25129; Huaduo25112; Huaduo25105; Huaduo251; Huaduo4; Huaduo110; Huaduo25100; Jackson-4x; 02428-4x; Taichung65-4x; E24-4x; L202-4x; E45-4x; M18-4x; Wuxuenuo-4x; Huaduo5
LOC_Os02g18080	Hap1	GCA/GCA; A/A; T/T; T/T; T/T; G/G; T/T; C/C; A/A; G/G; C/C; A/A; C/C; A/A; T/T; G/G; C/G; C/A; G/A; T/A; T/A; C/T; T/C; G/A; A/G; G/A; G/A; A/G; G/A; C/T; G/A; A/G; A/AGAGT; AT/A; GA/G; GAA/G; C/C; A/G; G/C; A/T; A/A; G/A; A/A; T/T; G/G; C/C; G/G; T/T; T/T; A/A; AT/AT; GA/GA; A/A; A/A; A/A; G/G; C/C; AT/AT; A/A; TC/TC; C/C; T/T; A/A; G/G; C/C; A/A; G/G; G/G; A/A; T/T; G/G; G/G; C/C; G/G; T/T; T/T;…	1	0	96025
LOC_Os02g18080	Hap2	GCA/GCA; A/A; T/T; T/T; T/T; G/G; T/T; C/C; A/A; G/G; C/C; A/A; C/C; A/A; T/T; G/G; C/C; C/C; G/G; T/T; T/T; C/C; T/T; G/G; A/A; G/G; G/G; A/A; G/G; C/C; G/G; A/A; A/A; AT/AT; GA/GA; GAA/GAA; C/C; A/A; G/G; A/A; A/A; G/G; A/A; T/T; G/G; C/C; G/G; T/T; T/T; A/A; AT/AT; GA/GA; A/A; A/A; A/A; G/G; C/C; AT/AT; A/A; TC/TC; C/C; T/T; A/A; G/G; C/C; A/A; A/A; G/G; A/A; T/T; G/G; G/G; C/C; G/G; T/T; T/T;…	2	13	Huaduo3; Huaduo2; Huaduo1; Huaduo2564; Huaduo2543; Huaduo25129; Huaduo25112; Huaduo25105; Huaduo251; Huaduo4; Huaduo110; Huaduo25100; Jackson-4x; Aijiaonante-4x; Huaduo5
LOC_Os02g18080	Hap3	GCA/G; A/A; T/T; T/T; T/T; G/G; T/T; C/C; A/A; G/G; C/C; G/G; T/T; A/A; T/T; G/G; C/G; C/A; G/A; T/A; T/A; C/T; T/C; G/A; A/G; G/A; G/A; A/G; G/A; C/T; G/A; A/G; A/AGAGT; AT/A; GA/G; GAA/G; C/C; A/G; G/C; A/T; A/A; G/A; A/A; T/T; G/G; C/C; G/G; T/T; T/T; A/A; AT/AT; GA/GA; A/A; A/A; A/A; G/G; C/C; AT/AT; A/A; TC/TC; C/C; T/T; A/A; G/G; C/C; A/A; G/G; G/G; A/T; T/T; G/A; G/A; C/T; G/T; T/A; T/TGC;…	1	0	Luzhuangwen-4x
LOC_Os02g18080	Hap4	G/G; A/A; T/G; T/T; T/T; G/G; T/G; C/C; A/A; G/G; C/C; G/G; T/T; A/A; T/T; G/G; C/G; C/A; G/A; T/A; T/A; C/T; T/C; G/A; A/G; G/A; G/A; A/G; G/A; C/T; G/A; A/G; A/AGAGT; AT/A; GA/G; GAA/G; C/C; A/G; G/C; A/A; A/A; G/G; A/T; T/G; G/C; C/G; G/A; T/A; T/G; A/A; AT/AT; GA/GA; A/A; A/A; A/A; G/G; C/C; AT/AT; A/A; TC/TC; C/C; T/T; A/A; G/G; C/C; A/A; G/G; G/G; A/T; T/T; A/A; G/G; C/C; G/G; T/T; T/T; TC/…	1	0	Huanghuazhan-4x
LOC_Os02g18080	Hap5	G/G; A/A; T/T; T/T; T/T; G/G; T/T; C/C; A/A; G/G; C/C; G/G; T/T; A/A; A/A; G/G; C/C; C/C; G/G; T/T; T/T; C/C; T/T; G/G; A/A; G/G; G/G; A/A; G/G; C/C; G/G; A/A; A/A; AT/AT; GA/GA; GAA/GAA; C/C; A/A; G/G; A/A; A/A; G/G; A/A; T/T; G/G; C/C; G/G; T/T; T/T; A/A; AT/AT; GA/GA; A/A; A/A; A/A; G/G; C/C; AT/AT; A/A; TC/TC; C/C; T/T; A/A; G/G; C/C; A/A; G/G; G/G; A/A; T/T; G/G; G/G; C/C; G/G; T/T; T/T; TC/…	3	0	Yuejingsimaio-4x; Huagengxian74-4x; Yangeng48-4x
LOC_Os02g18080	Hap6	G/G; A/A; T/T; T/T; T/T; C/C; G/G; T/T; G/G; A/A; T/T; G/G; C/C; ATGC/ATGC; ./.; G/G; C/G; C/A; G/A; A/G; A/G; C/T; T/C; G/A; A/G; G/A; G/A; A/G; G/A; C/T; G/A; A/G; A/AGAGT; AT/A; GA/G; GAA/G; C/T; A/G; G/C; T/T; A/G; G/A; A/A; T/G; G/C; C/G; G/A; T/A; T/G; A/ACC; AT/A; GA/G; A/T; A/T; A/T; G/A; C/A; AT/A; A/AT; TC/T; C/G; T/TTG; A/G; G/A; C/G; A/G; G/G; G/A; A/A; A/A; G/G; G/G; C/C; T/T; T/T; T…	1	0	Linglun-4x
LOC_Os02g18080	Hap7	GCA/GCA; A/A; T/T; T/T; T/T; G/G; T/T; C/C; A/A; G/G; C/C; A/A; C/C; A/A; T/T; G/G; C/C; C/C; G/G; T/T; T/T; C/C; T/T; G/G; A/A; G/G; G/G; A/A; G/G; C/C; G/G; A/A; A/A; AT/AT; GA/GA; GAA/GAA; C/C; A/A; G/G; A/A; A/A; G/G; A/A; T/T; G/G; C/C; G/G; T/T; T/T; A/A; AT/AT; GA/GA; A/A; A/A; A/A; G/G; C/C; AT/AT; A/A; TC/TC; C/C; T/T; A/A; G/G; C/C; A/A; G/G; G/G; A/A; T/T; G/G; G/G; C/C; G/G; T/T; T/T;…	7	2	Huaduo8; 02428-4x; Taichung65-4x; E24-4x; L202-4x; E45-4x; M18-4x; Wuxuenuo-4x; Huaduo2421
LOC_Os02g18080	Hap8	G/G; A/A; T/T; T/T; T/T; C/C; G/G; T/T; G/G; A/A; T/T; G/G; C/C; ATGC/ATGC; ./.; G/C; C/G; C/A; G/A; A/G; A/G; C/T; T/C; G/A; A/G; G/A; G/A; A/G; G/A; C/T; G/A; A/G; A/AGAGT; AT/A; GA/G; GAA/G; C/T; A/G; G/C; T/T; A/G; G/A; A/T; T/G; G/C; C/G; G/A; T/A; T/G; A/ACC; AT/A; GA/G; A/A; T/T; T/T; A/A; C/C; AT/AT; A/A; TC/TC; C/C; T/T; A/A; G/G; C/C; A/A; G/G; G/G; A/A; A/A; G/G; G/G; C/C; T/T; T/T; T/…	1	0	4001-4x
LOC_Os02g18080	Hap9	G/G; G/G; G/G; A/A; A/A; G/G; T/T; C/C; A/A; G/G; C/C; G/G; T/T; A/A; T/T; G/G; C/C; C/C; G/G; T/T; T/T; C/C; T/T; G/G; A/A; G/G; G/G; A/A; G/G; C/C; G/G; A/A; A/A; AT/AT; GA/GA; GAA/GAA; C/C; A/A; G/G; A/A; A/A; G/G; A/A; T/T; G/G; C/C; G/G; T/T; T/T; A/A; AT/AT; GA/GA; A/A; A/A; A/A; G/G; C/C; AT/AT; A/A; TC/TC; C/C; T/T; A/A; G/G; C/C; A/A; G/G; G/G; A/A; T/T; G/G; G/G; C/C; G/G; T/T; T/T; TC/…	1	0	APIV-4x
LOC_Os02g20930	Hap1	C/C	10	0	96025; 4001-4x; APIV-4x; Aijiaonante-4x; Huanghuazhan-4x; Yuejingsimaio-4x; Linglun-4x; Huagengxian74-4x; Luzhuangwen-4x; Yangeng48-4x
LOC_Os02g20930	Hap2	T/T	8	15	Huaduo3; Huaduo2; Huaduo1; Huaduo2564; Huaduo2543; Huaduo8; Huaduo25129; Huaduo25112; Huaduo25105; Huaduo251; Huaduo4; Huaduo110; Huaduo25100; Jackson-4x; 02428-4x; Taichung65-4x; E24-4x; L202-4x; E45-4x; M18-4x; Wuxuenuo-4x; Huaduo5; Huaduo2421
LOC_Os02g26430	Hap1	./.; C/C	2	0	Luzhuangwen-4x; Yangeng48-4x
LOC_Os02g26430	Hap2	T/T; A/A	8	13	Huaduo3; Huaduo2; Huaduo1; Huaduo2564; Huaduo2543; Huaduo8; Huaduo25129; Huaduo25112; Huaduo25105; Huaduo251; Huaduo4; Huaduo110; Huaduo25100; Jackson-4x; 02428-4x; Taichung65-4x; E24-4x; L202-4x; E45-4x; M18-4x; Wuxuenuo-4x
LOC_Os02g26430	Hap3	G/G; C/C	8	0	96025; 4001-4x; APIV-4x; Aijiaonante-4x; Huanghuazhan-4x; Yuejingsimaio-4x; Linglun-4x; Huagengxian74-4x
LOC_Os02g26430	Hap4	./.; A/A	0	2	Huaduo5; Huaduo2421
LOC_Os02g28970	Hap1	C/C; C/C; T/T; C/C; C/C; C/C; C/C; A/A; G/G; G/G; TCGACGA/TCGACGA; ACGGCGACGG/ACGGCGACGG; CGACGG/CGACGG; TGACAGCG/TGACAGCG; GACA/GACA; C/C; C/C; C/C; GCCACGACCACGA/GCCACGACCACGA; C/C; C/C; C/C; C/C; A/A; CCCT/CCCT; T/T; G/G; C/C; G/G; C/C; T/T; G/G	1	0	Aijiaonante-4x
LOC_Os02g28970	Hap2	C/T; C/T; T/C; C/C; C/T; C/C; C/C; A/C; G/G; G/A; TCGACGA/TCGACGA; ACGGCGACGG/ACGGCGACGG; CGACGG/CGACGG; TGACAGCG/TGACAGCG; GACA/GACA; C/C; C/C; C/C; GCCACGACCACGA/GCCACGACCACGA; C/C; C/C; C/C; C/C; A/A; CCCT/CCCT; C/C; G/G; C/C; A/A; A/A; C/C; G/G	1	0	M18-4x
LOC_Os02g28970	Hap3	C/T; C/T; T/C; C/T; C/T; C/T; C/T; A/C; G/A; G/A; TCGACGA/T; ACGGCGACGG/A; CGACGG/C; TGACAGCG/T; GACA/G; C/T; C/T; C/A; GCCACGACCACGA/G; C/T; C/T; C/T; C/T; A/T; CCCT/C; ./.; G/A; C/T; A/A; C/C; T/T; A/A	1	0	Yangeng48-4x
LOC_Os02g28970	Hap4	C/C; C/C; T/T; C/C; C/C; C/C; C/C; A/A; G/G; G/G; TCGACGA/TCGACGA; ACGGCGACGG/ACGGCGACGG; CGACGG/CGACGG; TGACAGCG/TGACAGCG; GACA/GACA; C/C; C/C; C/C; GCCACGACCACGA/GCCACGACCACGA; C/C; C/C; C/C; T/T; A/A; CCCT/CCCT; C/C; G/G; C/C; A/A; C/C; T/T; A/A	3	0	Huanghuazhan-4x; Yuejingsimaio-4x; Luzhuangwen-4x
LOC_Os02g28970	Hap5	C/T; C/T; T/C; C/C; C/T; C/C; C/C; A/C; G/G; G/A; TCGACGA/T; ACGGCGACGG/ACGGCGACGG; CGACGG/C; TGACAGCG/TGACAGCG; GACA/GACA; C/C; C/C; C/C; GCCACGACCACGA/GCCACGACCACGA; C/C; C/C; C/C; C/C; A/A; CCCT/CCCT; C/C; G/G; C/C; A/A; A/A; C/C; G/G	1	0	E45-4x
LOC_Os02g28970	Hap6	C/C; C/C; T/T; C/T; C/C; C/T; C/T; A/C; G/A; G/A; TCGACGA/T; ACGGCGACGG/A; CGACGG/CGACGG; TGACAGCG/TGACAGCG; GACA/G; C/T; C/C; C/A; GCCACGACCACGA/G; C/C; C/T; C/C; C/T; A/A; CCCT/CCCT; C/C; G/G; C/C; A/A; C/C; T/T; A/A	1	0	APIV-4x
LOC_Os02g28970	Hap7	C/C; C/C; T/T; C/C; C/C; C/C; C/C; A/A; G/G; G/G; TCGACGA/TCGACGA; ACGGCGACGG/ACGGCGACGG; CGACGG/CGACGG; TGACAGCG/TGACAGCG; GACA/GACA; C/C; C/C; C/C; GCCACGACCACGA/GCCACGACCACGA; C/C; C/C; C/C; C/C; A/A; CCCT/CCCT; C/C; G/G; C/C; A/A; C/C; T/T; G/G	1	0	Wuxuenuo-4x
LOC_Os02g28970	Hap8	C/T; C/T; T/C; C/C; C/T; C/C; C/C; A/A; G/G; G/A; TCGACGA/TCGACGA; ACGGCGACGG/ACGGCGACGG; CGACGG/CGACGG; TGACAGCG/TGACAGCG; GACA/GACA; C/C; C/C; C/C; GCCACGACCACGA/GCCACGACCACGA; C/C; C/C; C/C; T/T; A/A; CCCT/CCCT; C/C; G/G; C/C; A/A; C/C; T/T; A/A	1	0	Huagengxian74-4x
LOC_Os02g28970	Hap9	C/C; C/C; T/T; C/C; C/C; C/C; C/C; A/A; G/G; G/G; TCGACGA/TCGACGA; ACGGCGACGG/ACGGCGACGG; CGACGG/CGACGG; TGACAGCG/TGACAGCG; GACA/GACA; C/C; C/C; C/C; GCCACGACCACGA/GCCACGACCACGA; C/C; C/C; C/C; C/C; A/A; CCCT/CCCT; C/C; G/G; C/C; A/A; C/C; T/T; A/A	1	0	Linglun-4x
LOC_Os02g28970	Hap10	C/C; C/C; T/T; C/C; C/C; C/C; C/C; A/A; G/G; G/G; TCGACGA/TCGACGA; ACGGCGACGG/ACGGCGACGG; CGACGG/CGACGG; TGACAGCG/TGACAGCG; GACA/GACA; C/C; C/C; C/C; GCCACGACCACGA/GCCACGACCACGA; C/C; C/C; C/C; C/C; A/A; CCCT/CCCT; C/C; G/G; C/C; A/A; A/A; C/C; G/G	6	15	Huaduo3; Huaduo2; Huaduo1; Huaduo2564; Huaduo2543; Huaduo8; Huaduo25129; Huaduo25112; Huaduo25105; Huaduo251; Huaduo4; Huaduo110; Huaduo25100; 96025; Jackson-4x; 02428-4x; Taichung65-4x; E24-4x; L202-4x; Huaduo5; Huaduo2421
LOC_Os02g28970	Hap11	C/C; C/C; T/T; C/C; C/C; C/C; C/C; A/A; G/A; G/A; TCGACGA/T; ACGGCGACGG/ACGGCGACGG; CGACGG/CGACGG; TGACAGCG/TGACAGCG; GACA/GACA; C/C; C/C; C/C; GCCACGACCACGA/GCCACGACCACGA; C/C; C/C; C/C; C/C; A/A; CCCT/CCCT; C/C; G/G; C/C; A/A; A/A; C/C; G/G	1	0	4001-4x
LOC_Os02g31140	Hap1	CGCTGCT/CGCT; CGCTGCT/CGCT; T/T	1	0	Linglun-4x
LOC_Os02g31140	Hap2	CGCT/C; CGCT/C; T/T	2	0	Aijiaonante-4x; Huagengxian74-4x
LOC_Os02g31140	Hap3	CGCT/CGCT; CGCT/CGCT; T/T	3	1	Huaduo8; 02428-4x; APIV-4x; Yuejingsimaio-4x
LOC_Os02g31140	Hap4	CGCT/CGCT; CGCT/CGCT; TGCCGTAGCCGTA/TGCCGTAGCCGTA	6	0	96025; Taichung65-4x; E24-4x; 4001-4x; M18-4x; Wuxuenuo-4x
LOC_Os02g31140	Hap5	CGCTGCT/CGCTGCT; CGCTGCT/CGCTGCT; TGCCGTAGCCGTA/TGCCGTAGCCGTA	2	13	Huaduo3; Huaduo2; Huaduo1; Huaduo2564; Huaduo2543; Huaduo25129; Huaduo25112; Huaduo25105; Huaduo251; Huaduo4; Huaduo110; Huaduo25100; Jackson-4x; L202-4x; Huaduo5
LOC_Os02g31140	Hap6	CGCT/C; CGCT/C; TGCCGTAGCCGTA/TGCCGTAGCCGTA	1	0	E45-4x
LOC_Os02g31140	Hap7	CGCTGCT/CGCTGCT; CGCTGCT/CGCTGCT; T/T	1	0	Huanghuazhan-4x
LOC_Os02g31140	Hap8	CGCT/CGCT; CGCT/CGCT; ./.	0	1	Huaduo2421
LOC_Os02g32350	Hap1	T/T	12	2	Huaduo8; 02428-4x; 4001-4x; APIV-4x; Aijiaonante-4x; Huanghuazhan-4x; Yuejingsimaio-4x; M18-4x; Wuxuenuo-4x; Linglun-4x; Huagengxian74-4x; Huaduo2421; Luzhuangwen-4x; Yangeng48-4x
LOC_Os02g32350	Hap2	A/A	6	13	Huaduo3; Huaduo2; Huaduo1; Huaduo2564; Huaduo2543; Huaduo25129; Huaduo25112; Huaduo25105; Huaduo251; Huaduo4; Huaduo110; Huaduo25100; 96025; Jackson-4x; Taichung65-4x; E24-4x; L202-4x; E45-4x; Huaduo5
LOC_Os02g32610	Hap1	C/C; ./.; C/C	0	1	Huaduo5
LOC_Os02g32610	Hap2	C/G; ./.; ./.	1	0	Luzhuangwen-4x
LOC_Os02g32610	Hap3	G/G; ./.; ./.	1	1	Huaduo2421; Yangeng48-4x
LOC_Os02g32610	Hap4	C/C; A/A; C/C	5	12	Huaduo3; Huaduo2; Huaduo1; Huaduo2564; Huaduo2543; Huaduo25129; Huaduo25112; Huaduo25105; Huaduo251; Huaduo4; Huaduo110; Huaduo25100; 96025; Jackson-4x; Taichung65-4x; E24-4x; E45-4x
LOC_Os02g32610	Hap5	G/G; G/G; A/A	11	1	Huaduo8; 02428-4x; 4001-4x; APIV-4x; Aijiaonante-4x; L202-4x; Huanghuazhan-4x; Yuejingsimaio-4x; M18-4x; Wuxuenuo-4x; Linglun-4x; Huagengxian74-4x
LOC_Os02g32660	Hap1	G/T; G/G; AGG/AGG; ./.; T/C; A/G; T/C; T/T; C/C; C/C	1	0	Yangeng48-4x
LOC_Os02g32660	Hap2	G/G; G/GCA; AGG/A; G/G; T/T; A/A; T/T; T/A; T/T; A/A	0	1	Huaduo110
LOC_Os02g32660	Hap3	G/T; G/GCA; AGG/A; G/A; T/C; A/G; T/C; T/T; T/T; A/A	0	2	Huaduo2564; Huaduo25112
LOC_Os02g32660	Hap4	G/T; G/G; AGG/AGG; G/A; T/C; A/G; T/C; T/A; T/T; A/A	0	1	Huaduo25100
LOC_Os02g32660	Hap5	G/G; G/GCA; AGG/A; G/G; T/T; A/G; T/C; T/T; C/C; C/C	1	0	L202-4x
LOC_Os02g32660	Hap6	G/T; G/GCA; AGG/A; G/G; T/T; A/A; T/T; T/T; T/T; A/A	0	1	Huaduo3
LOC_Os02g32660	Hap7	G/T; G/G; AGG/AGG; G/A; T/C; A/G; T/C; T/T; T/T; A/A	0	1	Huaduo25105
LOC_Os02g32660	Hap8	G/T; G/G; AGG/AGG; G/G; T/T; A/G; T/C; T/T; C/C; C/C	1	0	M18-4x
LOC_Os02g32660	Hap9	G/G; G/G; AGG/AGG; G/G; T/T; A/A; T/T; T/T; T/T; A/A	1	0	96025
LOC_Os02g32660	Hap10	G/G; G/GCA; AGG/A; G/A; T/T; A/A; T/T; T/T; T/T; A/A	1	0	Taichung65-4x
LOC_Os02g32660	Hap11	G/G; G/GCA; AGG/A; G/A; ./.; A/G; T/C; T/T; C/C; C/C	1	0	Aijiaonante-4x
LOC_Os02g32660	Hap12	G/T; G/G; AGG/AGG; G/A; T/T; A/A; T/T; T/T; T/T; A/A	0	1	Huaduo251
LOC_Os02g32660	Hap13	G/G; G/GCA; AGG/A; G/A; T/C; A/G; T/C; T/T; C/C; C/C	0	1	Huaduo8
LOC_Os02g32660	Hap14	G/G; G/G; AGG/AGG; G/G; T/T; A/G; T/C; T/T; C/C; C/C	1	0	Yuejingsimaio-4x
LOC_Os02g32660	Hap15	G/T; G/GCA; AGG/A; G/G; T/C; A/G; T/C; T/T; T/T; A/A	0	1	Huaduo25129
LOC_Os02g32660	Hap16	G/T; G/G; AGG/AGG; G/A; T/C; A/G; T/C; ./.; T/T; A/A	0	1	Huaduo4
LOC_Os02g32660	Hap17	G/G; G/G; AGG/AGG; G/A; T/T; A/G; T/C; T/T; C/C; C/C	1	0	Huanghuazhan-4x
LOC_Os02g32660	Hap18	G/G; G/G; AGG/AGG; G/A; T/C; A/G; T/C; ./.; T/T; A/A	1	0	E45-4x
LOC_Os02g32660	Hap19	G/G; G/GCA; AGG/A; G/G; T/T; A/A; T/T; T/T; T/T; A/A	1	1	Huaduo1; Jackson-4x
LOC_Os02g32660	Hap20	G/T; G/G; AGG/AGG; G/G; T/T; A/G; T/C; T/T; T/T; A/A	0	1	Huaduo2543
LOC_Os02g32660	Hap21	G/T; G/GCA; AGG/A; G/A; T/C; A/G; T/C; T/T; C/C; C/C	3	1	4001-4x; Huagengxian74-4x; Huaduo2421; Luzhuangwen-4x
LOC_Os02g32660	Hap22	G/T; G/GCA; AGG/A; G/A; T/C; A/G; T/C; ./.; T/T; A/A	0	1	Huaduo5
LOC_Os02g32660	Hap23	G/G; G/GCA; AGG/A; G/G; T/C; A/G; T/C; T/T; T/T; A/A	0	1	Huaduo2
LOC_Os02g32660	Hap24	./.; G/G; AGG/AGG; G/A; T/T; A/G; T/C; T/T; C/C; C/C	1	0	Wuxuenuo-4x
LOC_Os02g32660	Hap25	G/T; G/G; AGG/AGG; G/A; T/C; A/G; T/C; T/T; C/C; C/C	1	0	APIV-4x
LOC_Os02g32660	Hap26	G/T; G/GCA; AGG/A; G/A; T/T; A/A; T/T; ./.; T/T; A/A	1	0	E24-4x
LOC_Os02g32660	Hap27	G/T; G/GCA; AGG/A; G/G; T/C; A/G; T/C; T/T; C/C; C/C	2	0	02428-4x; Linglun-4x
LOC_Os02g34810	Hap1	G/C; A/A	1	0	Linglun-4x
LOC_Os02g34810	Hap2	C/C; A/C	1	0	02428-4x
LOC_Os02g34810	Hap3	G/G; A/A	6	4	Huaduo3; Huaduo2; Huaduo1; Huaduo251; Jackson-4x; Taichung65-4x; E24-4x; L202-4x; E45-4x; M18-4x
LOC_Os02g34810	Hap4	C/C; A/A	8	8	Huaduo2543; Huaduo8; Huaduo25129; Huaduo25112; Huaduo25105; Huaduo4; Huaduo110; Huaduo25100; 96025; 4001-4x; APIV-4x; Aijiaonante-4x; Huanghuazhan-4x; Yuejingsimaio-4x; Wuxuenuo-4x; Huagengxian74-4x
LOC_Os02g34810	Hap5	C/C; ./.	2	3	Huaduo2564; Huaduo5; Huaduo2421; Luzhuangwen-4x; Yangeng48-4x
LOC_Os02g34850	Hap1	C/C; C/C; A/A; T/T; T/T; A/A; T/T	7	13	Huaduo3; Huaduo2; Huaduo1; Huaduo2564; Huaduo2543; Huaduo25129; Huaduo25112; Huaduo25105; Huaduo251; Huaduo4; Huaduo110; Huaduo25100; 96025; Jackson-4x; Taichung65-4x; E24-4x; L202-4x; E45-4x; M18-4x; Huaduo5
LOC_Os02g34850	Hap2	C/T; C/T; A/G; T/A; T/A; A/T; T/C	1	0	Linglun-4x
LOC_Os02g34850	Hap3	T/T; C/C; G/G; A/A; T/T; T/T; C/C	6	2	Huaduo8; 02428-4x; 4001-4x; APIV-4x; Aijiaonante-4x; Wuxuenuo-4x; Huagengxian74-4x; Huaduo2421
LOC_Os02g34850	Hap4	T/T; T/T; G/G; A/A; A/A; T/T; C/C	3	0	Huanghuazhan-4x; Yuejingsimaio-4x; Luzhuangwen-4x
LOC_Os02g34850	Hap5	C/T; C/C; G/G; A/A; T/T; T/T; C/C	1	0	Yangeng48-4x
LOC_Os02g35970	Hap1	A/A; ./.	2	1	Huaduo2421; Luzhuangwen-4x; Yangeng48-4x
LOC_Os02g35970	Hap2	A/A; G/G	7	1	Huaduo8; 02428-4x; 4001-4x; APIV-4x; Aijiaonante-4x; Huanghuazhan-4x; Yuejingsimaio-4x; Huagengxian74-4x
LOC_Os02g35970	Hap3	T/T; C/C	1	2	Huaduo2; Huaduo251; Jackson-4x
LOC_Os02g35970	Hap4	T/T; ./.	0	1	Huaduo5
LOC_Os02g35970	Hap5	T/T; G/C	0	2	Huaduo3; Huaduo1
LOC_Os02g35970	Hap6	T/T; G/G	7	8	Huaduo2564; Huaduo2543; Huaduo25129; Huaduo25112; Huaduo25105; Huaduo4; Huaduo110; Huaduo25100; 96025; Taichung65-4x; E24-4x; L202-4x; E45-4x; M18-4x; Wuxuenuo-4x
LOC_Os02g35970	Hap7	T/A; G/C	1	0	Linglun-4x
LOC_Os02g36570	Hap1	A/A; A/A	9	14	Huaduo3; Huaduo2; Huaduo1; Huaduo2564; Huaduo2543; Huaduo8; Huaduo25129; Huaduo25112; Huaduo25105; Huaduo251; Huaduo4; Huaduo110; Huaduo25100; 96025; Jackson-4x; 02428-4x; Taichung65-4x; E24-4x; Huanghuazhan-4x; E45-4x; M18-4x; Linglun-4x; Huaduo5
LOC_Os02g36570	Hap2	./.; G/G	2	0	Luzhuangwen-4x; Yangeng48-4x
LOC_Os02g36570	Hap3	./.; A/A	0	1	Huaduo2421
LOC_Os02g36570	Hap4	T/T; G/G	7	0	4001-4x; APIV-4x; Aijiaonante-4x; L202-4x; Yuejingsimaio-4x; Wuxuenuo-4x; Huagengxian74-4x
LOC_Os02g39340	Hap1	C/C; G/G	7	2	Huaduo8; 02428-4x; Taichung65-4x; E24-4x; 4001-4x; E45-4x; M18-4x; Huaduo2421; Luzhuangwen-4x
LOC_Os02g39340	Hap2	C/C; G/A	1	0	Linglun-4x
LOC_Os02g39340	Hap3	C/C; A/A	3	13	Huaduo3; Huaduo2; Huaduo1; Huaduo2564; Huaduo2543; Huaduo25129; Huaduo25112; Huaduo25105; Huaduo251; Huaduo4; Huaduo110; Huaduo25100; 96025; APIV-4x; Aijiaonante-4x; Huaduo5
LOC_Os02g39340	Hap4	T/T; G/G	7	0	Jackson-4x; L202-4x; Huanghuazhan-4x; Yuejingsimaio-4x; Wuxuenuo-4x; Huagengxian74-4x; Yangeng48-4x
LOC_Os02g39710	Hap1	C/C; A/A; T/T; G/G; G/G; A/A	3	12	Huaduo3; Huaduo2; Huaduo1; Huaduo2564; Huaduo2543; Huaduo25129; Huaduo25112; Huaduo25105; Huaduo251; Huaduo4; Huaduo110; Huaduo25100; 96025; APIV-4x; Aijiaonante-4x
LOC_Os02g39710	Hap2	C/C; A/A; T/T; G/G; G/G; C/C	3	0	4001-4x; Huanghuazhan-4x; Yuejingsimaio-4x
LOC_Os02g39710	Hap3	./.; ./.; T/T; G/G; G/G; A/A	0	1	Huaduo5
LOC_Os02g39710	Hap4	C/C; C/A; T/T; T/G; G/G; C/A	1	0	Linglun-4x
LOC_Os02g39710	Hap5	T/T; A/A; T/T; G/G; C/C; C/C	3	0	Jackson-4x; L202-4x; Wuxuenuo-4x
LOC_Os02g39710	Hap6	./.; C/C; T/T; T/T; G/G; C/C	0	1	Huaduo2421
LOC_Os02g39710	Hap7	./.; ./.; C/C; G/G; G/G; C/C	1	0	Yangeng48-4x
LOC_Os02g39710	Hap8	C/C; C/C; C/C; G/G; G/G; C/C	1	0	Huagengxian74-4x
LOC_Os02g39710	Hap9	./.; ./.; T/T; G/G; C/C; C/C	1	0	Luzhuangwen-4x
LOC_Os02g39710	Hap10	C/C; C/C; T/T; T/T; G/G; C/C	5	1	Huaduo8; 02428-4x; Taichung65-4x; E24-4x; E45-4x; M18-4x
LOC_Os02g39890	Hap1	T/T	2	0	Huagengxian74-4x; Yangeng48-4x
LOC_Os02g39890	Hap2	C/C	16	15	Huaduo3; Huaduo2; Huaduo1; Huaduo2564; Huaduo2543; Huaduo8; Huaduo25129; Huaduo25112; Huaduo25105; Huaduo251; Huaduo4; Huaduo110; Huaduo25100; 96025; Jackson-4x; 02428-4x; Taichung65-4x; E24-4x; 4001-4x; APIV-4x; Aijiaonante-4x; L202-4x; Huanghuazhan-4x; Yuejingsimaio-4x; E45-4x; M18-4x; Wuxuenuo-4x; Linglun-4x; Huaduo5; Huaduo2421; Luzhuangwen-4x
LOC_Os02g40030	Hap1	T/T	2	0	Huagengxian74-4x; Yangeng48-4x
LOC_Os02g40030	Hap2	C/C	16	15	Huaduo3; Huaduo2; Huaduo1; Huaduo2564; Huaduo2543; Huaduo8; Huaduo25129; Huaduo25112; Huaduo25105; Huaduo251; Huaduo4; Huaduo110; Huaduo25100; 96025; Jackson-4x; 02428-4x; Taichung65-4x; E24-4x; 4001-4x; APIV-4x; Aijiaonante-4x; L202-4x; Huanghuazhan-4x; Yuejingsimaio-4x; E45-4x; M18-4x; Wuxuenuo-4x; Linglun-4x; Huaduo5; Huaduo2421; Luzhuangwen-4x
LOC_Os02g40450	Hap1	C/C; G/G; A/A; A/A; A/A; T/T; A/A; T/T; A/A	5	0	Jackson-4x; L202-4x; Huanghuazhan-4x; Yuejingsimaio-4x; Wuxuenuo-4x
LOC_Os02g40450	Hap2	C/C; A/A; A/A; A/A; T/T; T/T; C/C; G/G; C/C	1	2	Huaduo8; 02428-4x; Huaduo2421
LOC_Os02g40450	Hap3	T/T; G/G; A/A; A/A; A/A; T/T; C/C; G/G; C/C	2	0	Huagengxian74-4x; Yangeng48-4x
LOC_Os02g40450	Hap4	C/C; G/G; G/G; A/A; A/A; T/T; C/C; G/G; C/C	1	0	4001-4x
LOC_Os02g40450	Hap5	C/C; A/A; A/A; G/G; A/A; C/C; C/C; G/G; C/C	3	13	Huaduo3; Huaduo2; Huaduo1; Huaduo2564; Huaduo2543; Huaduo25129; Huaduo25112; Huaduo25105; Huaduo251; Huaduo4; Huaduo110; Huaduo25100; 96025; APIV-4x; Aijiaonante-4x; Huaduo5
LOC_Os02g40450	Hap6	C/C; G/G; A/A; A/A; A/A; T/T; C/C; G/G; C/C	5	0	Taichung65-4x; E24-4x; E45-4x; M18-4x; Luzhuangwen-4x
LOC_Os02g40450	Hap7	C/C; A/A; A/A; A/G; A/T; T/C; C/C; G/G; C/C	1	0	Linglun-4x
LOC_Os02g40530	Hap1	G/G; C/C	3	0	Jackson-4x; L202-4x; Wuxuenuo-4x
LOC_Os02g40530	Hap2	G/G; A/A	15	15	Huaduo3; Huaduo2; Huaduo1; Huaduo2564; Huaduo2543; Huaduo8; Huaduo25129; Huaduo25112; Huaduo25105; Huaduo251; Huaduo4; Huaduo110; Huaduo25100; 96025; 02428-4x; Taichung65-4x; E24-4x; 4001-4x; APIV-4x; Aijiaonante-4x; Huanghuazhan-4x; Yuejingsimaio-4x; E45-4x; M18-4x; Linglun-4x; Huagengxian74-4x; Huaduo5; Huaduo2421; Luzhuangwen-4x; Yangeng48-4x
LOC_Os02g40860	Hap1	A/A; A/A	1	0	4001-4x
LOC_Os02g40860	Hap2	G/G; A/G	1	0	Linglun-4x
LOC_Os02g40860	Hap3	G/G; G/G	7	13	Huaduo3; Huaduo2; Huaduo1; Huaduo2564; Huaduo2543; Huaduo25129; Huaduo25112; Huaduo25105; Huaduo251; Huaduo4; Huaduo110; Huaduo25100; 96025; APIV-4x; Aijiaonante-4x; Yuejingsimaio-4x; Huagengxian74-4x; Huaduo5; Luzhuangwen-4x; Yangeng48-4x
LOC_Os02g40860	Hap4	G/G; A/A	9	2	Huaduo8; Jackson-4x; 02428-4x; Taichung65-4x; E24-4x; L202-4x; Huanghuazhan-4x; E45-4x; M18-4x; Wuxuenuo-4x; Huaduo2421
LOC_Os02g41550	Hap1	T/T; C/C; G/G; C/C; T/T; T/T; T/T; A/A; A/A	5	2	Huaduo8; 02428-4x; Taichung65-4x; E24-4x; E45-4x; M18-4x; Huaduo2421
LOC_Os02g41550	Hap2	T/T; C/C; G/G; C/C; T/T; G/G; A/A; T/T; A/A	1	0	4001-4x
LOC_Os02g41550	Hap3	T/T; C/C; G/G; T/T; T/T; G/G; T/T; A/A; G/G	5	0	Jackson-4x; L202-4x; Huanghuazhan-4x; Wuxuenuo-4x; Luzhuangwen-4x
LOC_Os02g41550	Hap4	G/G; T/T; G/G; T/T; T/T; G/G; T/T; A/A; G/G	1	0	Yuejingsimaio-4x
LOC_Os02g41550	Hap5	G/G; T/T; A/A; T/T; C/C; G/G; T/T; A/A; G/G	5	12	Huaduo3; Huaduo2; Huaduo1; Huaduo2564; Huaduo2543; Huaduo25129; Huaduo25112; Huaduo25105; Huaduo251; Huaduo4; Huaduo110; Huaduo25100; 96025; APIV-4x; Aijiaonante-4x; Huagengxian74-4x; Yangeng48-4x
LOC_Os02g41550	Hap6	G/G; T/T; G/A; C/T; T/C; G/G; T/T; A/A; G/G	0	1	Huaduo5
LOC_Os02g41550	Hap7	T/G; C/T; G/A; C/T; T/C; T/G; T/T; A/A; A/G	1	0	Linglun-4x
LOC_Os02g41954	Hap1	C/C; T/C; G/C	1	0	Linglun-4x
LOC_Os02g41954	Hap2	C/C; T/T; G/G	5	2	Huaduo8; 02428-4x; Taichung65-4x; E24-4x; E45-4x; M18-4x; Huaduo2421
LOC_Os02g41954	Hap3	C/C; C/C; C/C	11	13	Huaduo3; Huaduo2; Huaduo1; Huaduo2564; Huaduo2543; Huaduo25129; Huaduo25112; Huaduo25105; Huaduo251; Huaduo4; Huaduo110; Huaduo25100; 96025; Jackson-4x; 4001-4x; APIV-4x; Aijiaonante-4x; L202-4x; Huanghuazhan-4x; Wuxuenuo-4x; Huagengxian74-4x; Huaduo5; Luzhuangwen-4x; Yangeng48-4x
LOC_Os02g41954	Hap4	G/G; T/T; G/G	1	0	Yuejingsimaio-4x
LOC_Os02g43330	Hap1	A/A; C/C; C/C	7	12	Huaduo3; Huaduo2; Huaduo1; Huaduo2564; Huaduo2543; Huaduo25129; Huaduo25112; Huaduo25105; Huaduo251; Huaduo4; Huaduo110; Huaduo25100; 96025; 4001-4x; APIV-4x; Aijiaonante-4x; Huanghuazhan-4x; Huagengxian74-4x; Yangeng48-4x
LOC_Os02g43330	Hap2	ACGG/ACGG; C/C; C/C	1	0	Yuejingsimaio-4x
LOC_Os02g43330	Hap3	./.; A/A; T/T	0	1	Huaduo2421
LOC_Os02g43330	Hap4	A/A; A/C; T/C	1	0	Linglun-4x
LOC_Os02g43330	Hap5	./.; C/C; C/C	1	1	Huaduo5; Luzhuangwen-4x
LOC_Os02g43330	Hap6	A/A; A/A; T/T	8	1	Huaduo8; Jackson-4x; 02428-4x; Taichung65-4x; E24-4x; L202-4x; E45-4x; M18-4x; Wuxuenuo-4x
LOC_Os02g43370	Hap1	G/G	8	2	Huaduo8; Jackson-4x; 02428-4x; Taichung65-4x; E24-4x; L202-4x; E45-4x; M18-4x; Wuxuenuo-4x; Huaduo2421
LOC_Os02g43370	Hap2	G/A	1	0	Linglun-4x
LOC_Os02g43370	Hap3	A/A	9	13	Huaduo3; Huaduo2; Huaduo1; Huaduo2564; Huaduo2543; Huaduo25129; Huaduo25112; Huaduo25105; Huaduo251; Huaduo4; Huaduo110; Huaduo25100; 96025; 4001-4x; APIV-4x; Aijiaonante-4x; Huanghuazhan-4x; Yuejingsimaio-4x; Huagengxian74-4x; Huaduo5; Luzhuangwen-4x; Yangeng48-4x
LOC_Os02g43410	Hap1	G/G; ./.; ./.; ./.; T/T	0	1	Huaduo2421
LOC_Os02g43410	Hap2	C/C; A/A; A/A; A/A; C/C	6	12	Huaduo3; Huaduo2; Huaduo1; Huaduo2564; Huaduo2543; Huaduo25129; Huaduo25112; Huaduo25105; Huaduo251; Huaduo4; Huaduo110; Huaduo25100; 96025; 4001-4x; APIV-4x; Aijiaonante-4x; Huanghuazhan-4x; Huagengxian74-4x
LOC_Os02g43410	Hap3	G/C; A/A; A/A; C/C; T/C	1	0	Linglun-4x
LOC_Os02g43410	Hap4	C/C; G/G; G/G; C/C; C/C	1	0	Yuejingsimaio-4x
LOC_Os02g43410	Hap5	C/C; ./.; ./.; ./.; C/C	2	0	Luzhuangwen-4x; Yangeng48-4x
LOC_Os02g43410	Hap6	C/C; A/A; A/A; ./.; C/C	0	1	Huaduo5
LOC_Os02g43410	Hap7	G/G; A/A; A/A; C/C; T/T	8	1	Huaduo8; Jackson-4x; 02428-4x; Taichung65-4x; E24-4x; L202-4x; E45-4x; M18-4x; Wuxuenuo-4x
LOC_Os02g43970	Hap1	C/C; G/G; C/C; C/C; A/A	9	1	Huaduo8; Jackson-4x; 02428-4x; Taichung65-4x; E24-4x; L202-4x; Yuejingsimaio-4x; E45-4x; M18-4x; Wuxuenuo-4x
LOC_Os02g43970	Hap2	C/C; G/G; C/C; C/C; T/T	6	12	Huaduo3; Huaduo2; Huaduo1; Huaduo2564; Huaduo2543; Huaduo25129; Huaduo25112; Huaduo25105; Huaduo251; Huaduo4; Huaduo110; Huaduo25100; 96025; 4001-4x; APIV-4x; Aijiaonante-4x; Huanghuazhan-4x; Huagengxian74-4x
LOC_Os02g43970	Hap3	C/T; G/A; C/A; C/A; A/T	1	0	Linglun-4x
LOC_Os02g44500	Hap1	GCCCTCTCCC/GCCCTCTCCC; GTTCTC/GTTCTC; GTC/GTC; G/G; T/T; A/A	6	0	4001-4x; APIV-4x; Aijiaonante-4x; Huanghuazhan-4x; Huagengxian74-4x; Yangeng48-4x
LOC_Os02g44500	Hap2	G/G; G/G; G/G; T/T; G/G; T/T	10	15	Huaduo3; Huaduo2; Huaduo1; Huaduo2564; Huaduo2543; Huaduo8; Huaduo25129; Huaduo25112; Huaduo25105; Huaduo251; Huaduo4; Huaduo110; Huaduo25100; 96025; Jackson-4x; 02428-4x; Taichung65-4x; E24-4x; L202-4x; E45-4x; M18-4x; Wuxuenuo-4x; Linglun-4x; Huaduo5; Huaduo2421
LOC_Os02g44500	Hap3	G/G; G/G; G/G; ./.; T/T; A/A	1	0	Luzhuangwen-4x
LOC_Os02g44500	Hap4	G/G; G/G; G/G; G/G; T/T; A/A	1	0	Yuejingsimaio-4x
LOC_Os02g44990	Hap1	./.; A/A; C/C	0	2	Huaduo5; Huaduo2421
LOC_Os02g44990	Hap2	A/A; G/G; G/G	6	0	4001-4x; APIV-4x; Aijiaonante-4x; Huanghuazhan-4x; Yuejingsimaio-4x; Huagengxian74-4x
LOC_Os02g44990	Hap3	C/C; A/A; C/C	10	13	Huaduo3; Huaduo2; Huaduo1; Huaduo2564; Huaduo2543; Huaduo8; Huaduo25129; Huaduo25112; Huaduo25105; Huaduo251; Huaduo4; Huaduo110; Huaduo25100; 96025; Jackson-4x; 02428-4x; Taichung65-4x; E24-4x; L202-4x; E45-4x; M18-4x; Wuxuenuo-4x; Linglun-4x
LOC_Os02g44990	Hap4	./.; G/G; G/G	2	0	Luzhuangwen-4x; Yangeng48-4x
LOC_Os02g45250	Hap1	C/C	11	15	Huaduo3; Huaduo2; Huaduo1; Huaduo2564; Huaduo2543; Huaduo8; Huaduo25129; Huaduo25112; Huaduo25105; Huaduo251; Huaduo4; Huaduo110; Huaduo25100; 96025; Jackson-4x; 02428-4x; Taichung65-4x; E24-4x; 4001-4x; L202-4x; E45-4x; M18-4x; Wuxuenuo-4x; Linglun-4x; Huaduo5; Huaduo2421
LOC_Os02g45250	Hap2	T/T	7	0	APIV-4x; Aijiaonante-4x; Huanghuazhan-4x; Yuejingsimaio-4x; Huagengxian74-4x; Luzhuangwen-4x; Yangeng48-4x
LOC_Os02g45770	Hap1	T/T; C/C	5	0	Huanghuazhan-4x; Yuejingsimaio-4x; Huagengxian74-4x; Luzhuangwen-4x; Yangeng48-4x
LOC_Os02g45770	Hap2	T/T; T/T	2	0	APIV-4x; Aijiaonante-4x
LOC_Os02g45770	Hap3	A/A; C/C	11	15	Huaduo3; Huaduo2; Huaduo1; Huaduo2564; Huaduo2543; Huaduo8; Huaduo25129; Huaduo25112; Huaduo25105; Huaduo251; Huaduo4; Huaduo110; Huaduo25100; 96025; Jackson-4x; 02428-4x; Taichung65-4x; E24-4x; 4001-4x; L202-4x; E45-4x; M18-4x; Wuxuenuo-4x; Linglun-4x; Huaduo5; Huaduo2421
LOC_Os02g47280	Hap1	C/C; C/C	11	15	Huaduo3; Huaduo2; Huaduo1; Huaduo2564; Huaduo2543; Huaduo8; Huaduo25129; Huaduo25112; Huaduo25105; Huaduo251; Huaduo4; Huaduo110; Huaduo25100; 96025; Jackson-4x; 02428-4x; Taichung65-4x; E24-4x; L202-4x; Yuejingsimaio-4x; E45-4x; M18-4x; Wuxuenuo-4x; Linglun-4x; Huaduo5; Huaduo2421
LOC_Os02g47280	Hap2	A/A; T/T	7	0	4001-4x; APIV-4x; Aijiaonante-4x; Huanghuazhan-4x; Huagengxian74-4x; Luzhuangwen-4x; Yangeng48-4x
LOC_Os02g47360	Hap1	T/T; C/C; G/G; G/G; C/C; A/A	7	0	4001-4x; APIV-4x; Aijiaonante-4x; Huanghuazhan-4x; Huagengxian74-4x; Luzhuangwen-4x; Yangeng48-4x
LOC_Os02g47360	Hap2	TCTC/TCTC; G/G; A/A; T/T; T/T; T/T	11	15	Huaduo3; Huaduo2; Huaduo1; Huaduo2564; Huaduo2543; Huaduo8; Huaduo25129; Huaduo25112; Huaduo25105; Huaduo251; Huaduo4; Huaduo110; Huaduo25100; 96025; Jackson-4x; 02428-4x; Taichung65-4x; E24-4x; L202-4x; Yuejingsimaio-4x; E45-4x; M18-4x; Wuxuenuo-4x; Linglun-4x; Huaduo5; Huaduo2421
LOC_Os02g47970	Hap1	G/G; G/G; T/T; G/G; G/A; A/A; A/A; A/A	1	0	Luzhuangwen-4x
LOC_Os02g47970	Hap2	G/G; A/A; C/C; G/G; A/A; A/A; A/A; A/A	2	0	Huagengxian74-4x; Yangeng48-4x
LOC_Os02g47970	Hap3	G/G; G/G; C/C; G/G; A/A; A/A; A/A; A/A	1	0	Huanghuazhan-4x
LOC_Os02g47970	Hap4	G/G; G/G; T/T; G/G; A/A; A/A; A/A; A/A	4	0	4001-4x; APIV-4x; Aijiaonante-4x; Yuejingsimaio-4x
LOC_Os02g47970	Hap5	A/A; G/G; C/C; T/T; G/G; C/C; C/C; G/G	2	0	L202-4x; Wuxuenuo-4x
LOC_Os02g47970	Hap6	G/G; G/G; C/C; T/T; G/G; C/C; C/C; G/G	8	15	Huaduo3; Huaduo2; Huaduo1; Huaduo2564; Huaduo2543; Huaduo8; Huaduo25129; Huaduo25112; Huaduo25105; Huaduo251; Huaduo4; Huaduo110; Huaduo25100; 96025; Jackson-4x; 02428-4x; Taichung65-4x; E24-4x; E45-4x; M18-4x; Linglun-4x; Huaduo5; Huaduo2421
LOC_Os02g49060	Hap1	A/A; G/G; A/A	8	0	4001-4x; APIV-4x; Aijiaonante-4x; Huanghuazhan-4x; Yuejingsimaio-4x; Huagengxian74-4x; Luzhuangwen-4x; Yangeng48-4x
LOC_Os02g49060	Hap2	T/T; A/A; T/T	10	15	Huaduo3; Huaduo2; Huaduo1; Huaduo2564; Huaduo2543; Huaduo8; Huaduo25129; Huaduo25112; Huaduo25105; Huaduo251; Huaduo4; Huaduo110; Huaduo25100; 96025; Jackson-4x; 02428-4x; Taichung65-4x; E24-4x; L202-4x; E45-4x; M18-4x; Wuxuenuo-4x; Linglun-4x; Huaduo5; Huaduo2421
LOC_Os02g49230	Hap1	C/C; G/G; T/T; G/G	8	0	4001-4x; APIV-4x; Aijiaonante-4x; Huanghuazhan-4x; Yuejingsimaio-4x; Huagengxian74-4x; Luzhuangwen-4x; Yangeng48-4x
LOC_Os02g49230	Hap2	T/T; A/A; C/C; T/G	1	1	Huaduo25129; Linglun-4x
LOC_Os02g49230	Hap3	T/T; A/A; C/C; T/T	8	10	Huaduo3; Huaduo2; Huaduo1; Huaduo2543; Huaduo25112; Huaduo25105; Huaduo251; Huaduo4; Huaduo110; Huaduo25100; 96025; 02428-4x; Taichung65-4x; E24-4x; L202-4x; E45-4x; M18-4x; Wuxuenuo-4x
LOC_Os02g49230	Hap4	T/T; A/A; C/C; G/G	1	4	Huaduo2564; Huaduo8; Jackson-4x; Huaduo5; Huaduo2421
LOC_Os02g49370	Hap1	G/A; T/T	1	1	Huaduo25129; Linglun-4x
LOC_Os02g49370	Hap2	A/A; T/T	8	8	Huaduo3; Huaduo2; Huaduo1; Huaduo2543; Huaduo25112; Huaduo25105; Huaduo251; Huaduo110; 96025; 02428-4x; Taichung65-4x; E24-4x; L202-4x; E45-4x; M18-4x; Wuxuenuo-4x
LOC_Os02g49370	Hap3	G/G; C/C	7	0	4001-4x; APIV-4x; Aijiaonante-4x; Huanghuazhan-4x; Yuejingsimaio-4x; Huagengxian74-4x; Yangeng48-4x
LOC_Os02g49370	Hap4	./.; T/C	1	0	Luzhuangwen-4x
LOC_Os02g49370	Hap5	G/G; T/T	1	6	Huaduo2564; Huaduo8; Huaduo4; Huaduo25100; Jackson-4x; Huaduo5; Huaduo2421
LOC_Os02g49840	Hap1	AG/AG	1	8	Huaduo2564; Huaduo8; Huaduo25129; Huaduo251; Huaduo4; Huaduo25100; Jackson-4x; Huaduo5; Huaduo2421
LOC_Os02g49840	Hap2	A/A	16	7	Huaduo3; Huaduo2; Huaduo1; Huaduo2543; Huaduo25112; Huaduo25105; Huaduo110; 96025; 02428-4x; Taichung65-4x; E24-4x; 4001-4x; APIV-4x; Aijiaonante-4x; L202-4x; Huanghuazhan-4x; Yuejingsimaio-4x; E45-4x; M18-4x; Wuxuenuo-4x; Huagengxian74-4x; Luzhuangwen-4x; Yangeng48-4x
LOC_Os02g49840	Hap3	A/AG	1	0	Linglun-4x
LOC_Os02g50240	Hap1	C/C; A/A	1	0	4001-4x
LOC_Os02g50240	Hap2	T/T; G/G	10	15	Huaduo3; Huaduo2; Huaduo1; Huaduo2564; Huaduo2543; Huaduo8; Huaduo25129; Huaduo25112; Huaduo25105; Huaduo251; Huaduo4; Huaduo110; Huaduo25100; 96025; Jackson-4x; 02428-4x; Taichung65-4x; E24-4x; L202-4x; E45-4x; M18-4x; Wuxuenuo-4x; Linglun-4x; Huaduo5; Huaduo2421
LOC_Os02g50240	Hap3	C/C; G/G	7	0	APIV-4x; Aijiaonante-4x; Huanghuazhan-4x; Yuejingsimaio-4x; Huagengxian74-4x; Luzhuangwen-4x; Yangeng48-4x
LOC_Os02g50330	Hap1	CAGGGTGCAAGTTACACCTGCTAA/CAGGGTGCAAGTTACACCTGCTAA; A/A; A/A	2	0	APIV-4x; Yuejingsimaio-4x
LOC_Os02g50330	Hap2	CAGGGTGCAAGTTACACCTGCTAA/CAGGGTGCAAGTTACACCTGCTAA; A/A; T/T	15	15	Huaduo3; Huaduo2; Huaduo1; Huaduo2564; Huaduo2543; Huaduo8; Huaduo25129; Huaduo25112; Huaduo25105; Huaduo251; Huaduo4; Huaduo110; Huaduo25100; 96025; Jackson-4x; 02428-4x; Taichung65-4x; E24-4x; Aijiaonante-4x; L202-4x; Huanghuazhan-4x; E45-4x; M18-4x; Wuxuenuo-4x; Linglun-4x; Huagengxian74-4x; Huaduo5; Huaduo2421; Luzhuangwen-4x; Yangeng48-4x
LOC_Os02g50330	Hap3	CAGGGTGCAAGTTACACCTGCTAA/CAGGGTGCAAGTTACACCTGCTAA; G/G; T/T	1	0	4001-4x
LOC_Os02g50550	Hap1	C/C	5	0	4001-4x; Aijiaonante-4x; Huagengxian74-4x; Luzhuangwen-4x; Yangeng48-4x
LOC_Os02g50550	Hap2	T/T	13	15	Huaduo3; Huaduo2; Huaduo1; Huaduo2564; Huaduo2543; Huaduo8; Huaduo25129; Huaduo25112; Huaduo25105; Huaduo251; Huaduo4; Huaduo110; Huaduo25100; 96025; Jackson-4x; 02428-4x; Taichung65-4x; E24-4x; APIV-4x; L202-4x; Huanghuazhan-4x; Yuejingsimaio-4x; E45-4x; M18-4x; Wuxuenuo-4x; Linglun-4x; Huaduo5; Huaduo2421
LOC_Os02g52340	Hap1	C/CGAA	1	0	Yangeng48-4x
LOC_Os02g52340	Hap2	C/C	9	14	Huaduo3; Huaduo2; Huaduo1; Huaduo2564; Huaduo2543; Huaduo25129; Huaduo25112; Huaduo25105; Huaduo251; Huaduo4; Huaduo110; Huaduo25100; Jackson-4x; 02428-4x; Taichung65-4x; E24-4x; L202-4x; E45-4x; M18-4x; Wuxuenuo-4x; Linglun-4x; Huaduo5; Huaduo2421
LOC_Os02g52340	Hap3	CGAA/CGAA	8	1	Huaduo8; 96025; 4001-4x; APIV-4x; Aijiaonante-4x; Huanghuazhan-4x; Yuejingsimaio-4x; Huagengxian74-4x; Luzhuangwen-4x
LOC_Os02g52480	Hap1	A/A	9	14	Huaduo3; Huaduo2; Huaduo1; Huaduo2564; Huaduo2543; Huaduo25129; Huaduo25112; Huaduo25105; Huaduo251; Huaduo4; Huaduo110; Huaduo25100; Jackson-4x; 02428-4x; Taichung65-4x; E24-4x; L202-4x; E45-4x; M18-4x; Wuxuenuo-4x; Linglun-4x; Huaduo5; Huaduo2421
LOC_Os02g52480	Hap2	C/C	9	1	Huaduo8; 96025; 4001-4x; APIV-4x; Aijiaonante-4x; Huanghuazhan-4x; Yuejingsimaio-4x; Huagengxian74-4x; Luzhuangwen-4x; Yangeng48-4x
LOC_Os02g52710	Hap1	T/T; C/C; T/T	9	14	Huaduo3; Huaduo2; Huaduo1; Huaduo2564; Huaduo2543; Huaduo25129; Huaduo25112; Huaduo25105; Huaduo251; Huaduo4; Huaduo110; Huaduo25100; Jackson-4x; 02428-4x; Taichung65-4x; E24-4x; L202-4x; E45-4x; M18-4x; Wuxuenuo-4x; Linglun-4x; Huaduo5; Huaduo2421
LOC_Os02g52710	Hap2	C/C; T/T; G/G	0	1	Huaduo8
LOC_Os02g52710	Hap3	T/T; T/T; G/G	9	0	96025; 4001-4x; APIV-4x; Aijiaonante-4x; Huanghuazhan-4x; Yuejingsimaio-4x; Huagengxian74-4x; Luzhuangwen-4x; Yangeng48-4x
LOC_Os02g55570	Hap1	C/C; A/A; C/C	9	13	Huaduo3; Huaduo2; Huaduo1; Huaduo2564; Huaduo2543; Huaduo25129; Huaduo25112; Huaduo25105; Huaduo251; Huaduo4; Huaduo110; Huaduo25100; 96025; Jackson-4x; 02428-4x; Taichung65-4x; E24-4x; L202-4x; E45-4x; M18-4x; Linglun-4x; Huaduo5
LOC_Os02g55570	Hap2	T/T; C/C; A/A	9	2	Huaduo8; 4001-4x; APIV-4x; Aijiaonante-4x; Huanghuazhan-4x; Yuejingsimaio-4x; Wuxuenuo-4x; Huagengxian74-4x; Huaduo2421; Luzhuangwen-4x; Yangeng48-4x
LOC_Os02g57190	Hap1	G/G; A/A; G/G	1	0	Huanghuazhan-4x
LOC_Os02g57190	Hap2	A/A; A/A; G/G	7	0	02428-4x; Taichung65-4x; E24-4x; L202-4x; E45-4x; M18-4x; Wuxuenuo-4x
LOC_Os02g57190	Hap3	G/G; A/A; T/T	3	2	Huaduo8; Yuejingsimaio-4x; Huagengxian74-4x; Huaduo2421; Yangeng48-4x
LOC_Os02g57190	Hap4	G/G; T/T; G/G	6	13	Huaduo3; Huaduo2; Huaduo1; Huaduo2564; Huaduo2543; Huaduo25129; Huaduo25112; Huaduo25105; Huaduo251; Huaduo4; Huaduo110; Huaduo25100; 96025; Jackson-4x; 4001-4x; APIV-4x; Aijiaonante-4x; Huaduo5; Luzhuangwen-4x
LOC_Os02g57190	Hap5	A/G; A/T; G/G	1	0	Linglun-4x
LOC_Os02g57720	Hap1	T/T	9	13	Huaduo3; Huaduo2; Huaduo1; Huaduo2564; Huaduo2543; Huaduo25129; Huaduo25112; Huaduo25105; Huaduo251; Huaduo4; Huaduo110; Huaduo25100; Jackson-4x; 02428-4x; Taichung65-4x; E24-4x; APIV-4x; L202-4x; E45-4x; M18-4x; Wuxuenuo-4x; Huaduo5
LOC_Os02g57720	Hap2	T/C	1	0	Linglun-4x
LOC_Os02g57720	Hap3	C/C	8	2	Huaduo8; 96025; 4001-4x; Aijiaonante-4x; Huanghuazhan-4x; Yuejingsimaio-4x; Huagengxian74-4x; Huaduo2421; Luzhuangwen-4x; Yangeng48-4x
LOC_Os02g58610	Hap1	G/G	11	13	Huaduo3; Huaduo2; Huaduo1; Huaduo2564; Huaduo2543; Huaduo25129; Huaduo25112; Huaduo25105; Huaduo251; Huaduo4; Huaduo110; Huaduo25100; Jackson-4x; 02428-4x; Taichung65-4x; E24-4x; APIV-4x; L202-4x; Huanghuazhan-4x; E45-4x; M18-4x; Wuxuenuo-4x; Huaduo5; Luzhuangwen-4x
LOC_Os02g58610	Hap2	A/A	6	2	Huaduo8; 96025; 4001-4x; Aijiaonante-4x; Yuejingsimaio-4x; Huagengxian74-4x; Huaduo2421; Yangeng48-4x
LOC_Os02g58610	Hap3	G/A	1	0	Linglun-4x
LOC_Os03g01320	Hap1	T/T; A/A; G/G; CGG/CGG; CGG/CGG	6	0	4001-4x; Huanghuazhan-4x; Yuejingsimaio-4x; Wuxuenuo-4x; Huagengxian74-4x; Yangeng48-4x
LOC_Os03g01320	Hap2	A/A; AGGCGGTGGCGGTGGCGGT/AGGCGGTGGCGGTGGCGGT; GTT/GTT; C/C; C/C	7	4	Huaduo2543; Huaduo8; Huaduo25105; 96025; 02428-4x; Taichung65-4x; E24-4x; E45-4x; M18-4x; Linglun-4x; Huaduo2421
LOC_Os03g01320	Hap3	T/T; AGGCGGTGGCGGTGGCGGT/AGGCGGTGGCGGTGGCGGT; GTT/GTT; C/C; C/C	3	11	Huaduo3; Huaduo2; Huaduo1; Huaduo2564; Huaduo25129; Huaduo25112; Huaduo251; Huaduo4; Huaduo110; Huaduo25100; Jackson-4x; L202-4x; Huaduo5; Luzhuangwen-4x
LOC_Os03g01320	Hap4	T/T; A/A; GTT/GTT; CAGGTGGGGGTTCAGGTGGTGGAGGAAGCGGAGGCGG/CAGGTGGGGGTTCAGGTGGTGGAGGAAGCGGAGGCGG; CAGGTGGGGGTTCAGGTGGTGGAGGAAGCGGAGGCGG/CAGGTGGGGGTTCAGGTGGTGGAGGAAGCGGAGGCGG	2	0	APIV-4x; Aijiaonante-4x
LOC_Os03g02160	Hap1	A/A; C/T; GGGA/G; A/A; G/G; A/A	1	0	Linglun-4x
LOC_Os03g02160	Hap2	A/A; C/C; GGGA/GGGA; A/A; A/A; A/A	2	0	Jackson-4x; L202-4x
LOC_Os03g02160	Hap3	A/T; C/T; GGGA/G; A/G; G/G; A/C	1	0	Luzhuangwen-4x
LOC_Os03g02160	Hap4	A/T; T/T; G/G; G/G; G/G; C/C	1	0	Yangeng48-4x
LOC_Os03g02160	Hap5	T/T; T/T; GGGA/G; G/G; G/G; C/C	1	0	Yuejingsimaio-4x
LOC_Os03g02160	Hap6	A/A; C/C; GGGA/GGGA; A/A; G/G; A/A	6	15	Huaduo3; Huaduo2; Huaduo1; Huaduo2564; Huaduo2543; Huaduo8; Huaduo25129; Huaduo25112; Huaduo25105; Huaduo251; Huaduo4; Huaduo110; Huaduo25100; 96025; 02428-4x; Taichung65-4x; E24-4x; E45-4x; M18-4x; Huaduo5; Huaduo2421
LOC_Os03g02160	Hap7	T/T; T/T; G/G; G/G; G/G; C/C	6	0	4001-4x; APIV-4x; Aijiaonante-4x; Huanghuazhan-4x; Wuxuenuo-4x; Huagengxian74-4x
LOC_Os03g03070	Hap1	G/C	1	0	Linglun-4x
LOC_Os03g03070	Hap2	C/C	8	0	4001-4x; APIV-4x; Aijiaonante-4x; Huanghuazhan-4x; Yuejingsimaio-4x; Wuxuenuo-4x; Huagengxian74-4x; Yangeng48-4x
LOC_Os03g03070	Hap3	G/G	9	15	Huaduo3; Huaduo2; Huaduo1; Huaduo2564; Huaduo2543; Huaduo8; Huaduo25129; Huaduo25112; Huaduo25105; Huaduo251; Huaduo4; Huaduo110; Huaduo25100; 96025; Jackson-4x; 02428-4x; Taichung65-4x; E24-4x; L202-4x; E45-4x; M18-4x; Huaduo5; Huaduo2421; Luzhuangwen-4x
LOC_Os03g03660	Hap1	A/A	8	0	4001-4x; APIV-4x; Aijiaonante-4x; Huanghuazhan-4x; Yuejingsimaio-4x; Wuxuenuo-4x; Huagengxian74-4x; Yangeng48-4x
LOC_Os03g03660	Hap2	G/G	8	15	Huaduo3; Huaduo2; Huaduo1; Huaduo2564; Huaduo2543; Huaduo8; Huaduo25129; Huaduo25112; Huaduo25105; Huaduo251; Huaduo4; Huaduo110; Huaduo25100; 96025; Jackson-4x; 02428-4x; Taichung65-4x; E24-4x; L202-4x; E45-4x; M18-4x; Huaduo5; Huaduo2421
LOC_Os03g03660	Hap3	G/A	2	0	Linglun-4x; Luzhuangwen-4x
LOC_Os03g04920	Hap1	G/G	15	14	Huaduo3; Huaduo2; Huaduo1; Huaduo2564; Huaduo2543; Huaduo8; Huaduo25129; Huaduo25112; Huaduo25105; Huaduo251; Huaduo4; Huaduo110; Huaduo25100; 96025; Jackson-4x; 02428-4x; Taichung65-4x; E24-4x; 4001-4x; APIV-4x; Aijiaonante-4x; L202-4x; Huanghuazhan-4x; Yuejingsimaio-4x; E45-4x; M18-4x; Linglun-4x; Huagengxian74-4x; Huaduo2421
LOC_Os03g04920	Hap2	A/A	1	0	Wuxuenuo-4x
LOC_Os03g05510	Hap1	C/C	9	2	Huaduo8; 4001-4x; APIV-4x; Aijiaonante-4x; Huanghuazhan-4x; Yuejingsimaio-4x; Wuxuenuo-4x; Linglun-4x; Huagengxian74-4x; Huaduo2421; Yangeng48-4x
LOC_Os03g05510	Hap2	T/T	8	13	Huaduo3; Huaduo2; Huaduo1; Huaduo2564; Huaduo2543; Huaduo25129; Huaduo25112; Huaduo25105; Huaduo251; Huaduo4; Huaduo110; Huaduo25100; 96025; Jackson-4x; 02428-4x; Taichung65-4x; E24-4x; L202-4x; E45-4x; M18-4x; Huaduo5
LOC_Os03g05680	Hap1	C/C	8	2	Huaduo8; 4001-4x; APIV-4x; Aijiaonante-4x; Huanghuazhan-4x; Yuejingsimaio-4x; M18-4x; Wuxuenuo-4x; Huagengxian74-4x; Huaduo2421
LOC_Os03g05680	Hap2	T/T	7	13	Huaduo3; Huaduo2; Huaduo1; Huaduo2564; Huaduo2543; Huaduo25129; Huaduo25112; Huaduo25105; Huaduo251; Huaduo4; Huaduo110; Huaduo25100; 96025; Jackson-4x; 02428-4x; Taichung65-4x; E24-4x; L202-4x; E45-4x; Huaduo5
LOC_Os03g05680	Hap3	T/C	3	0	Linglun-4x; Luzhuangwen-4x; Yangeng48-4x
LOC_Os03g06654	Hap1	A/A	9	15	Huaduo3; Huaduo2; Huaduo1; Huaduo2564; Huaduo2543; Huaduo8; Huaduo25129; Huaduo25112; Huaduo25105; Huaduo251; Huaduo4; Huaduo110; Huaduo25100; 96025; Jackson-4x; 02428-4x; Taichung65-4x; E24-4x; L202-4x; Huanghuazhan-4x; E45-4x; Huaduo5; Huaduo2421; Luzhuangwen-4x
LOC_Os03g06654	Hap2	C/C	8	0	4001-4x; APIV-4x; Aijiaonante-4x; Yuejingsimaio-4x; M18-4x; Wuxuenuo-4x; Huagengxian74-4x; Yangeng48-4x
LOC_Os03g06654	Hap3	A/C	1	0	Linglun-4x
LOC_Os03g07140	Hap1	T/T; G/G; A/A; CGCGGCGGCG/CGCGGCGGCG; T/T	2	0	Yuejingsimaio-4x; M18-4x
LOC_Os03g07140	Hap2	TCGG/TCGG; A/A; G/G; CGCGGCGGCG/CGCGGCGGCG; ./.	1	1	Huaduo2421; Yangeng48-4x
LOC_Os03g07140	Hap3	TCGG/TCGG; A/A; G/G; CGCGGCGGCG/CGCGGCGGCG; T/T	2	0	Linglun-4x; Huagengxian74-4x
LOC_Os03g07140	Hap4	T/T; G/G; G/G; C/C; T/T	1	0	Aijiaonante-4x
LOC_Os03g07140	Hap5	T/TCGG; G/A; G/G; CGCGGCGGCG/CGCGGCGGCG; ./.	1	0	Luzhuangwen-4x
LOC_Os03g07140	Hap6	T/T; G/G; G/G; CGCGGCGGCG/CGCGGCGGCG; ./.	0	1	Huaduo5
LOC_Os03g07140	Hap7	TCGG/TCGG; A/A; G/G; CGCGGCGGCG/CGCGGCGGCG; TCGCCGG/TCGCCGG	4	1	Huaduo8; 4001-4x; APIV-4x; Huanghuazhan-4x; Wuxuenuo-4x
LOC_Os03g07140	Hap8	T/T; G/G; G/G; CGCGGCGGCG/CGCGGCGGCG; T/T	7	12	Huaduo3; Huaduo2; Huaduo1; Huaduo2564; Huaduo2543; Huaduo25129; Huaduo25112; Huaduo25105; Huaduo251; Huaduo4; Huaduo110; Huaduo25100; 96025; Jackson-4x; 02428-4x; Taichung65-4x; E24-4x; L202-4x; E45-4x
LOC_Os03g07250	Hap1	G/G; C/C; T/T	1	0	M18-4x
LOC_Os03g07250	Hap2	./.; C/C; C/C	1	0	Yangeng48-4x
LOC_Os03g07250	Hap3	T/T; C/C; C/C	8	13	Huaduo3; Huaduo2; Huaduo1; Huaduo2564; Huaduo2543; Huaduo25129; Huaduo25112; Huaduo25105; Huaduo251; Huaduo4; Huaduo110; Huaduo25100; 96025; Jackson-4x; 02428-4x; Taichung65-4x; E24-4x; L202-4x; E45-4x; Huaduo5; Luzhuangwen-4x
LOC_Os03g07250	Hap4	G/G; T/T; C/C	1	0	Aijiaonante-4x
LOC_Os03g07250	Hap5	G/G; C/C; C/C	7	1	Huaduo8; 4001-4x; APIV-4x; Huanghuazhan-4x; Yuejingsimaio-4x; Wuxuenuo-4x; Linglun-4x; Huagengxian74-4x
LOC_Os03g07250	Hap6	T/G; C/C; C/C	0	1	Huaduo2421
LOC_Os03g07360	Hap1	C/C; A/A	1	0	Aijiaonante-4x
LOC_Os03g07360	Hap2	G/G; G/G	7	13	Huaduo3; Huaduo2; Huaduo1; Huaduo2564; Huaduo2543; Huaduo25129; Huaduo25112; Huaduo25105; Huaduo251; Huaduo4; Huaduo110; Huaduo25100; 96025; Jackson-4x; 02428-4x; Taichung65-4x; E24-4x; L202-4x; E45-4x; Huaduo5
LOC_Os03g07360	Hap3	G/G; G/A	1	0	Luzhuangwen-4x
LOC_Os03g07360	Hap4	G/G; A/A	9	2	Huaduo8; 4001-4x; APIV-4x; Huanghuazhan-4x; Yuejingsimaio-4x; M18-4x; Wuxuenuo-4x; Linglun-4x; Huagengxian74-4x; Huaduo2421; Yangeng48-4x
LOC_Os03g07480	Hap1	T/T; C/C; A/A	1	0	Aijiaonante-4x
LOC_Os03g07480	Hap2	TAA/TAA; C/C; G/G	6	0	4001-4x; APIV-4x; Yuejingsimaio-4x; Wuxuenuo-4x; Huagengxian74-4x; Yangeng48-4x
LOC_Os03g07480	Hap3	T/T; T/T; G/G	1	0	M18-4x
LOC_Os03g07480	Hap4	T/T; C/C; G/G	10	15	Huaduo3; Huaduo2; Huaduo1; Huaduo2564; Huaduo2543; Huaduo8; Huaduo25129; Huaduo25112; Huaduo25105; Huaduo251; Huaduo4; Huaduo110; Huaduo25100; 96025; Jackson-4x; 02428-4x; Taichung65-4x; E24-4x; L202-4x; Huanghuazhan-4x; E45-4x; Linglun-4x; Huaduo5; Huaduo2421; Luzhuangwen-4x
LOC_Os03g08360	Hap1	C/C	11	1	Huaduo251; Jackson-4x; 4001-4x; APIV-4x; Aijiaonante-4x; L202-4x; Huanghuazhan-4x; Yuejingsimaio-4x; M18-4x; Wuxuenuo-4x; Huagengxian74-4x; Yangeng48-4x
LOC_Os03g08360	Hap2	T/T	5	14	Huaduo3; Huaduo2; Huaduo1; Huaduo2564; Huaduo2543; Huaduo8; Huaduo25129; Huaduo25112; Huaduo25105; Huaduo4; Huaduo110; Huaduo25100; 96025; 02428-4x; Taichung65-4x; E24-4x; E45-4x; Huaduo5; Huaduo2421
LOC_Os03g08360	Hap3	T/C	2	0	Linglun-4x; Luzhuangwen-4x
LOC_Os03g08480	Hap1	T/T	16	14	Huaduo3; Huaduo2; Huaduo1; Huaduo2564; Huaduo2543; Huaduo8; Huaduo25129; Huaduo25112; Huaduo25105; Huaduo4; Huaduo110; Huaduo25100; 96025; 02428-4x; Taichung65-4x; E24-4x; 4001-4x; APIV-4x; Aijiaonante-4x; Huanghuazhan-4x; Yuejingsimaio-4x; E45-4x; M18-4x; Wuxuenuo-4x; Linglun-4x; Huagengxian74-4x; Huaduo5; Huaduo2421; Luzhuangwen-4x; Yangeng48-4x
LOC_Os03g08480	Hap2	C/C	2	1	Huaduo251; Jackson-4x; L202-4x
LOC_Os03g08570	Hap1	C/C; G/G; C/C; C/C; TGGAA/TGGAA; G/T; C/T; G/C; A/T; T/A; C/T; C/T; CTA/C; G/GGC; T/C; C/T; G/T; G/A; G/A; TTTTA/T; C/CAGAT; G/T; A/T; G/T; G/A	0	1	Huaduo2564
LOC_Os03g08570	Hap2	C/C; G/G; C/C; C/C; TGGAA/TGGAA; G/G; C/C; G/G; A/A; T/T; C/C; C/C; CTA/C; G/GGC; T/C; C/T; G/T; G/A; G/A; TTTTA/TTTTA; C/C; G/G; A/A; G/G; G/G	0	1	Huaduo25100
LOC_Os03g08570	Hap3	C/C; G/G; C/C; C/C; TGGAA/TGGAA; G/T; C/T; G/C; A/T; T/A; C/T; C/T; CTA/C; G/GGC; T/T; ./.; G/G; G/G; G/G; TTTTA/TTTTA; C/C; G/G; A/A; G/G; G/G	1	0	Huanghuazhan-4x
LOC_Os03g08570	Hap4	C/C; G/G; C/C; C/C; TGGAA/T; G/T; C/T; G/C; A/T; T/A; C/T; C/T; CTA/C; G/GGC; T/C; C/T; G/T; G/A; G/A; TTTTA/T; C/CAGAT; G/T; A/A; G/G; G/G	1	0	Huagengxian74-4x
LOC_Os03g08570	Hap5	C/C; G/G; C/C; C/C; TGGAA/TGGAA; G/T; C/T; G/C; A/T; T/A; C/T; C/T; CTA/C; G/GGC; T/C; C/C; G/G; G/G; G/G; TTTTA/TTTTA; C/C; G/G; A/A; G/G; G/G	1	0	96025
LOC_Os03g08570	Hap6	C/C; G/G; C/C; C/C; TGGAA/TGGAA; G/G; C/C; G/G; A/A; T/T; C/C; C/C; CTA/C; G/GGC; T/C; C/T; G/T; G/A; G/G; TTTTA/TTTTA; C/C; G/G; A/A; G/G; G/G	0	1	Huaduo25105
LOC_Os03g08570	Hap7	C/C; G/G; C/C; C/C; TGGAA/TGGAA; G/T; C/T; G/C; A/T; T/A; C/T; C/T; CTA/C; G/GGC; T/T; C/T; G/T; G/G; G/G; TTTTA/TTTTA; C/C; G/G; A/A; G/G; G/G	0	1	Huaduo3
LOC_Os03g08570	Hap8	C/C; G/G; C/C; C/C; TGGAA/TGGAA; G/G; C/C; G/G; A/A; T/T; C/C; C/C; CTA/CTA; G/G; T/T; C/C; G/G; G/G; G/G; TTTTA/TTTTA; C/C; G/G; A/A; G/G; G/G	9	2	Huaduo8; Jackson-4x; 02428-4x; Taichung65-4x; E24-4x; L202-4x; E45-4x; M18-4x; Wuxuenuo-4x; Huaduo2421; Luzhuangwen-4x
LOC_Os03g08570	Hap9	C/C; G/G; C/C; C/C; TGGAA/TGGAA; G/T; C/T; G/C; A/T; T/A; C/T; C/T; CTA/C; G/GGC; T/C; C/T; G/T; G/A; G/A; TTTTA/T; C/CAGAT; G/G; A/A; G/G; G/G	1	1	Huaduo4; 4001-4x
LOC_Os03g08570	Hap10	C/C; G/G; C/C; C/C; TGGAA/TGGAA; G/T; C/T; G/C; A/T; T/A; C/T; C/T; CTA/CTA; G/G; T/T; C/C; G/G; G/G; G/G; TTTTA/TTTTA; C/C; G/G; A/A; G/G; G/G	0	3	Huaduo2543; Huaduo251; Huaduo110
LOC_Os03g08570	Hap11	C/C; G/G; C/C; C/CT; TGGAA/TGGAA; G/G; C/C; G/G; A/A; T/T; C/C; C/C; CTA/C; G/GGC; T/T; C/C; G/G; G/G; G/G; TTTTA/TTTTA; C/C; G/G; A/A; G/G; G/G	1	0	Aijiaonante-4x
LOC_Os03g08570	Hap12	C/C; G/G; C/C; C/C; TGGAA/TGGAA; G/T; C/T; G/C; A/T; T/A; C/T; C/T; CTA/C; G/GGC; T/T; C/C; G/G; G/G; G/G; TTTTA/TTTTA; C/C; G/G; A/A; G/G; G/G	1	0	APIV-4x
LOC_Os03g08570	Hap13	C/C; G/G; C/C; C/C; TGGAA/TGGAA; ./.; C/C; G/G; A/A; T/T; C/C; C/C; CTA/C; G/GGC; T/C; C/T; G/T; G/A; G/G; TTTTA/TTTTA; C/C; G/G; A/A; G/G; G/G	1	0	Yuejingsimaio-4x
LOC_Os03g08570	Hap14	C/C; G/G; C/C; C/C; TGGAA/TGGAA; G/T; C/T; G/C; A/T; T/A; C/T; C/T; CTA/CTA; G/G; ./.; ./.; ./.; ./.; ./.; TTTTA/TTTTA; ./.; ./.; ./.; ./.; ./.	0	1	Huaduo5
LOC_Os03g08570	Hap15	C/T; G/A; C/A; ./.; TGGAA/T; G/T; C/T; G/C; A/T; T/A; C/T; C/T; CTA/C; G/GGC; T/C; C/T; G/T; G/A; G/A; TTTTA/T; C/CAGAT; G/T; A/T; G/T; G/A	1	0	Yangeng48-4x
LOC_Os03g08570	Hap16	C/C; G/G; C/C; C/C; TGGAA/TGGAA; G/T; C/T; G/C; A/T; T/A; C/T; C/T; CTA/C; G/GGC; T/C; C/T; G/T; G/A; G/A; TTTTA/T; C/CAGAT; G/T; A/A; G/G; G/G	0	1	Huaduo25129
LOC_Os03g08570	Hap17	C/C; G/G; C/C; C/C; TGGAA/TGGAA; G/T; C/T; G/C; A/T; T/A; C/T; C/T; CTA/C; G/GGC; T/C; C/T; G/T; G/G; G/G; TTTTA/TTTTA; C/C; G/G; A/A; G/G; G/G	1	1	Huaduo2; Linglun-4x
LOC_Os03g08570	Hap18	C/C; G/G; C/C; C/C; TGGAA/TGGAA; G/T; C/T; G/C; A/T; T/A; C/T; C/T; CTA/C; G/GGC; T/C; C/T; G/T; G/A; G/G; TTTTA/TTTTA; C/C; G/G; A/A; G/G; G/G	0	2	Huaduo1; Huaduo25112
LOC_Os03g08754	Hap1	G/G; T/T	6	0	4001-4x; APIV-4x; Huanghuazhan-4x; Yuejingsimaio-4x; Huagengxian74-4x; Yangeng48-4x
LOC_Os03g08754	Hap2	T/T; T/T	2	0	Aijiaonante-4x; Wuxuenuo-4x
LOC_Os03g08754	Hap3	G/G; C/T	1	0	Luzhuangwen-4x
LOC_Os03g08754	Hap4	G/G; C/C	9	15	Huaduo3; Huaduo2; Huaduo1; Huaduo2564; Huaduo2543; Huaduo8; Huaduo25129; Huaduo25112; Huaduo25105; Huaduo251; Huaduo4; Huaduo110; Huaduo25100; 96025; Jackson-4x; 02428-4x; Taichung65-4x; E24-4x; L202-4x; E45-4x; M18-4x; Linglun-4x; Huaduo5; Huaduo2421
LOC_Os03g09250	Hap1	G/G; C/C	8	0	4001-4x; APIV-4x; Aijiaonante-4x; Huanghuazhan-4x; Yuejingsimaio-4x; Wuxuenuo-4x; Huagengxian74-4x; Yangeng48-4x
LOC_Os03g09250	Hap2	A/A; T/T	9	15	Huaduo3; Huaduo2; Huaduo1; Huaduo2564; Huaduo2543; Huaduo8; Huaduo25129; Huaduo25112; Huaduo25105; Huaduo251; Huaduo4; Huaduo110; Huaduo25100; 96025; Jackson-4x; 02428-4x; Taichung65-4x; E24-4x; L202-4x; E45-4x; M18-4x; Linglun-4x; Huaduo5; Huaduo2421
LOC_Os03g09250	Hap3	A/G; T/C	1	0	Luzhuangwen-4x
LOC_Os03g10620	Hap1	T/T	9	2	Huaduo8; 4001-4x; APIV-4x; Aijiaonante-4x; Huanghuazhan-4x; Yuejingsimaio-4x; Wuxuenuo-4x; Linglun-4x; Huagengxian74-4x; Huaduo2421; Yangeng48-4x
LOC_Os03g10620	Hap2	G/T	1	0	Luzhuangwen-4x
LOC_Os03g10620	Hap3	G/G	8	13	Huaduo3; Huaduo2; Huaduo1; Huaduo2564; Huaduo2543; Huaduo25129; Huaduo25112; Huaduo25105; Huaduo251; Huaduo4; Huaduo110; Huaduo25100; 96025; Jackson-4x; 02428-4x; Taichung65-4x; E24-4x; L202-4x; E45-4x; M18-4x; Huaduo5
LOC_Os03g11614	Hap1	G/G; C/C	16	2	Huaduo8; 96025; 02428-4x; Taichung65-4x; E24-4x; 4001-4x; APIV-4x; Aijiaonante-4x; Huanghuazhan-4x; Yuejingsimaio-4x; E45-4x; M18-4x; Wuxuenuo-4x; Linglun-4x; Huagengxian74-4x; Huaduo2421; Luzhuangwen-4x; Yangeng48-4x
LOC_Os03g11614	Hap2	GAAGTATAT/GAAGTATAT; A/A	2	13	Huaduo3; Huaduo2; Huaduo1; Huaduo2564; Huaduo2543; Huaduo25129; Huaduo25112; Huaduo25105; Huaduo251; Huaduo4; Huaduo110; Huaduo25100; Jackson-4x; L202-4x; Huaduo5
LOC_Os03g12290	Hap1	C/C	15	2	Huaduo8; 96025; 02428-4x; Taichung65-4x; E24-4x; 4001-4x; APIV-4x; Aijiaonante-4x; Huanghuazhan-4x; Yuejingsimaio-4x; E45-4x; M18-4x; Wuxuenuo-4x; Linglun-4x; Huagengxian74-4x; Huaduo2421; Yangeng48-4x
LOC_Os03g12290	Hap2	C/A	0	1	Huaduo25112
LOC_Os03g12290	Hap3	A/A	3	12	Huaduo3; Huaduo2; Huaduo1; Huaduo2564; Huaduo2543; Huaduo25129; Huaduo25105; Huaduo251; Huaduo4; Huaduo110; Huaduo25100; Jackson-4x; L202-4x; Huaduo5; Luzhuangwen-4x
LOC_Os03g12660	Hap1	C/C	10	15	Huaduo3; Huaduo2; Huaduo1; Huaduo2564; Huaduo2543; Huaduo8; Huaduo25129; Huaduo25112; Huaduo25105; Huaduo251; Huaduo4; Huaduo110; Huaduo25100; Jackson-4x; 02428-4x; Taichung65-4x; E24-4x; 4001-4x; L202-4x; E45-4x; M18-4x; Linglun-4x; Huaduo5; Huaduo2421; Luzhuangwen-4x
LOC_Os03g12660	Hap2	T/T	8	0	96025; APIV-4x; Aijiaonante-4x; Huanghuazhan-4x; Yuejingsimaio-4x; Wuxuenuo-4x; Huagengxian74-4x; Yangeng48-4x
LOC_Os03g12840	Hap1	G/G; G/G; G/G; G/G	1	0	Wuxuenuo-4x
LOC_Os03g12840	Hap2	A/A; T/T; A/A; T/T	15	15	Huaduo3; Huaduo2; Huaduo1; Huaduo2564; Huaduo2543; Huaduo8; Huaduo25129; Huaduo25112; Huaduo25105; Huaduo251; Huaduo4; Huaduo110; Huaduo25100; 96025; Jackson-4x; 02428-4x; Taichung65-4x; E24-4x; 4001-4x; Aijiaonante-4x; L202-4x; Huanghuazhan-4x; Yuejingsimaio-4x; E45-4x; M18-4x; Huagengxian74-4x; Huaduo5; Huaduo2421; Luzhuangwen-4x; Yangeng48-4x
LOC_Os03g12840	Hap3	G/G; G/G; G/G; T/T	2	0	APIV-4x; Linglun-4x
LOC_Os03g13370	Hap1	ACGGCGACGACTGG/ACGGCGACGACTGG; A/A; AGAGGCG/AGAGGCG; G/G	2	0	Huanghuazhan-4x; Huagengxian74-4x
LOC_Os03g13370	Hap2	ACGGCGACGACTGG/ACGGCGACGACTGG; ./.; AGAGGCG/AGAGGCG; G/G	1	0	Yangeng48-4x
LOC_Os03g13370	Hap3	A/A; ACGGCGAAGAAGCCCTGGCGG/ACGGCGAAGAAGCCCTGGCGG; AGAGGCG/AGAGGCG; T/T	6	0	96025; APIV-4x; Aijiaonante-4x; Yuejingsimaio-4x; Wuxuenuo-4x; Linglun-4x
LOC_Os03g13370	Hap4	ACGGCGACGACTGG/ACGGCGACGACTGG; ACGGCGAAGAAGCCCTGGCGG/ACGGCGAAGAAGCCCTGGCGG; AGAGGCG/AGAGGCG; G/G	1	0	4001-4x
LOC_Os03g13370	Hap5	ACGGCGACGACTGG/ACGGCGACGACTGG; ./.; A/A; G/G	1	2	Huaduo5; Huaduo2421; Luzhuangwen-4x
LOC_Os03g13370	Hap6	ACGGCGACGACTGG/ACGGCGACGACTGG; ACGGCGAAGAAGCCCTGGCGG/ACGGCGAAGAAGCCCTGGCGG; A/A; G/G	7	13	Huaduo3; Huaduo2; Huaduo1; Huaduo2564; Huaduo2543; Huaduo8; Huaduo25129; Huaduo25112; Huaduo25105; Huaduo251; Huaduo4; Huaduo110; Huaduo25100; Jackson-4x; 02428-4x; Taichung65-4x; E24-4x; L202-4x; E45-4x; M18-4x
LOC_Os03g13400	Hap1	T/T; C/C; T/T	2	0	Huanghuazhan-4x; Huagengxian74-4x
LOC_Os03g13400	Hap2	C/C; A/A; T/T	6	1	Huaduo8; 96025; APIV-4x; Aijiaonante-4x; Yuejingsimaio-4x; Wuxuenuo-4x; Linglun-4x
LOC_Os03g13400	Hap3	C/C; ./.; T/T	0	1	Huaduo5
LOC_Os03g13400	Hap4	C/C; C/C; T/T	8	11	Huaduo2; Huaduo1; Huaduo2564; Huaduo2543; Huaduo25129; Huaduo25112; Huaduo25105; Huaduo251; Huaduo4; Huaduo110; Huaduo25100; Jackson-4x; 02428-4x; Taichung65-4x; E24-4x; 4001-4x; L202-4x; E45-4x; M18-4x
LOC_Os03g13400	Hap5	C/C; C/C; T/G	0	1	Huaduo3
LOC_Os03g13400	Hap6	./.; ./.; T/T	2	1	Huaduo2421; Luzhuangwen-4x; Yangeng48-4x
LOC_Os03g15430	Hap1	C/C; A/A; C/C; C/C; G/G; G/G	7	13	Huaduo3; Huaduo2; Huaduo1; Huaduo2564; Huaduo2543; Huaduo25129; Huaduo25112; Huaduo25105; Huaduo251; Huaduo4; Huaduo110; Huaduo25100; Jackson-4x; 02428-4x; Taichung65-4x; E24-4x; L202-4x; E45-4x; M18-4x; Huaduo5
LOC_Os03g15430	Hap2	C/C; G/G; G/G; C/C; A/A; A/A	9	2	Huaduo8; 96025; 4001-4x; APIV-4x; Aijiaonante-4x; Huanghuazhan-4x; Wuxuenuo-4x; Linglun-4x; Huagengxian74-4x; Huaduo2421; Yangeng48-4x
LOC_Os03g15430	Hap3	C/C; A/A; C/C; C/C; G/G; ./.	1	0	Luzhuangwen-4x
LOC_Os03g15430	Hap4	T/T; A/A; C/C; T/T; G/G; G/G	1	0	Yuejingsimaio-4x
LOC_Os03g15650	Hap1	A/A	3	13	Huaduo3; Huaduo2; Huaduo1; Huaduo2564; Huaduo2543; Huaduo25129; Huaduo25112; Huaduo25105; Huaduo251; Huaduo4; Huaduo110; Huaduo25100; Jackson-4x; L202-4x; Huaduo5; Luzhuangwen-4x
LOC_Os03g15650	Hap2	T/T	15	2	Huaduo8; 96025; 02428-4x; Taichung65-4x; E24-4x; 4001-4x; APIV-4x; Aijiaonante-4x; Huanghuazhan-4x; Yuejingsimaio-4x; E45-4x; M18-4x; Wuxuenuo-4x; Linglun-4x; Huagengxian74-4x; Huaduo2421; Yangeng48-4x
LOC_Os03g15680	Hap1	T/T; G/G; A/A; ./.; ./.	0	1	Huaduo2421
LOC_Os03g15680	Hap2	G/G; A/A; T/T; C/C; A/A	2	13	Huaduo3; Huaduo2; Huaduo1; Huaduo2564; Huaduo2543; Huaduo25129; Huaduo25112; Huaduo25105; Huaduo251; Huaduo4; Huaduo110; Huaduo25100; Jackson-4x; L202-4x; Huaduo5
LOC_Os03g15680	Hap3	G/G; G/G; T/T; CGCGGCGGCGGCG/CGCGGCGGCGGCG; G/G	5	0	02428-4x; Taichung65-4x; E24-4x; E45-4x; M18-4x
LOC_Os03g15680	Hap4	T/T; G/G; A/A; CGCGGCGGCGGCG/CGCGGCGGCGGCG; G/G	1	1	Huaduo8; Linglun-4x
LOC_Os03g15680	Hap5	T/T; G/G; T/T; ./.; ./.	1	0	Yangeng48-4x
LOC_Os03g15680	Hap6	T/T; G/G; T/T; CGCGGCGGCGGCG/CGCGGCGGCGGCG; G/G	8	0	96025; 4001-4x; APIV-4x; Aijiaonante-4x; Huanghuazhan-4x; Yuejingsimaio-4x; Wuxuenuo-4x; Huagengxian74-4x
LOC_Os03g15680	Hap7	G/G; A/A; T/T; C/C; ./.	1	0	Luzhuangwen-4x
LOC_Os03g15780	Hap1	C/C; T/T	4	0	Huanghuazhan-4x; Yuejingsimaio-4x; Huagengxian74-4x; Yangeng48-4x
LOC_Os03g15780	Hap2	T/T; C/C	5	0	96025; 4001-4x; APIV-4x; Aijiaonante-4x; Wuxuenuo-4x
LOC_Os03g15780	Hap3	C/C; C/C	9	15	Huaduo3; Huaduo2; Huaduo1; Huaduo2564; Huaduo2543; Huaduo8; Huaduo25129; Huaduo25112; Huaduo25105; Huaduo251; Huaduo4; Huaduo110; Huaduo25100; Jackson-4x; 02428-4x; Taichung65-4x; E24-4x; L202-4x; E45-4x; M18-4x; Linglun-4x; Huaduo5; Huaduo2421; Luzhuangwen-4x
LOC_Os03g17350	Hap1	G/G	17	15	Huaduo3; Huaduo2; Huaduo1; Huaduo2564; Huaduo2543; Huaduo8; Huaduo25129; Huaduo25112; Huaduo25105; Huaduo251; Huaduo4; Huaduo110; Huaduo25100; 96025; Jackson-4x; 02428-4x; Taichung65-4x; E24-4x; APIV-4x; Aijiaonante-4x; L202-4x; Huanghuazhan-4x; Yuejingsimaio-4x; E45-4x; M18-4x; Wuxuenuo-4x; Linglun-4x; Huagengxian74-4x; Huaduo5; Huaduo2421; Luzhuangwen-4x; Yangeng48-4x
LOC_Os03g17350	Hap2	A/A	1	0	4001-4x
LOC_Os03g18360	Hap1	./.; G/G; T/T; G/G; G/G	1	0	Yangeng48-4x
LOC_Os03g18360	Hap2	CCG/C; T/T; T/T; G/G; G/G	1	0	Huanghuazhan-4x
LOC_Os03g18360	Hap3	./.; G/G; C/C; A/A; G/G	1	2	Huaduo5; Huaduo2421; Luzhuangwen-4x
LOC_Os03g18360	Hap4	CCG/CCG; G/G; T/T; G/G; G/G	1	0	APIV-4x
LOC_Os03g18360	Hap5	CCG/CCG; G/G; C/C; A/A; G/G	8	13	Huaduo3; Huaduo2; Huaduo1; Huaduo2564; Huaduo2543; Huaduo8; Huaduo25129; Huaduo25112; Huaduo25105; Huaduo251; Huaduo4; Huaduo110; Huaduo25100; 96025; Jackson-4x; 02428-4x; Taichung65-4x; E24-4x; L202-4x; E45-4x; M18-4x
LOC_Os03g18360	Hap6	CCG/C; G/G; T/T; G/G; G/G	4	0	4001-4x; Aijiaonante-4x; Linglun-4x; Huagengxian74-4x
LOC_Os03g18360	Hap7	CCG/C; G/G; T/T; G/G; A/A	1	0	Wuxuenuo-4x
LOC_Os03g18360	Hap8	CCG/CCG; T/T; T/T; G/G; G/G	1	0	Yuejingsimaio-4x
LOC_Os03g18820	Hap1	C/C	3	0	Taichung65-4x; E24-4x; E45-4x
LOC_Os03g18820	Hap2	T/T	15	15	Huaduo3; Huaduo2; Huaduo1; Huaduo2564; Huaduo2543; Huaduo8; Huaduo25129; Huaduo25112; Huaduo25105; Huaduo251; Huaduo4; Huaduo110; Huaduo25100; 96025; Jackson-4x; 02428-4x; 4001-4x; APIV-4x; Aijiaonante-4x; L202-4x; Huanghuazhan-4x; Yuejingsimaio-4x; M18-4x; Wuxuenuo-4x; Linglun-4x; Huagengxian74-4x; Huaduo5; Huaduo2421; Luzhuangwen-4x; Yangeng48-4x
LOC_Os03g19080	Hap1	C/C; T/T; A/A; A/A; T/T; G/G; A/A	7	0	APIV-4x; Aijiaonante-4x; Huanghuazhan-4x; Yuejingsimaio-4x; Wuxuenuo-4x; Huagengxian74-4x; Yangeng48-4x
LOC_Os03g19080	Hap2	C/C; T/T; G/G; A/A; T/T; G/G; A/A	1	0	Linglun-4x
LOC_Os03g19080	Hap3	CGGA/CGGA; A/A; A/A; G/G; A/A; G/G; G/G	6	0	96025; 02428-4x; Taichung65-4x; E24-4x; E45-4x; M18-4x
LOC_Os03g19080	Hap4	C/C; T/T; A/A; A/A; A/A; A/A; A/A	3	15	Huaduo3; Huaduo2; Huaduo1; Huaduo2564; Huaduo2543; Huaduo8; Huaduo25129; Huaduo25112; Huaduo25105; Huaduo251; Huaduo4; Huaduo110; Huaduo25100; Jackson-4x; L202-4x; Huaduo5; Huaduo2421; Luzhuangwen-4x
LOC_Os03g19080	Hap5	C/C; T/T; A/A; A/A; A/A; G/G; A/A	1	0	4001-4x
LOC_Os03g19590	Hap1	T/T; A/A; T/T; C/C	6	0	96025; 02428-4x; Taichung65-4x; E24-4x; E45-4x; M18-4x
LOC_Os03g19590	Hap2	C/C; G/G; G/G; T/T	12	15	Huaduo3; Huaduo2; Huaduo1; Huaduo2564; Huaduo2543; Huaduo8; Huaduo25129; Huaduo25112; Huaduo25105; Huaduo251; Huaduo4; Huaduo110; Huaduo25100; Jackson-4x; 4001-4x; APIV-4x; Aijiaonante-4x; L202-4x; Huanghuazhan-4x; Yuejingsimaio-4x; Wuxuenuo-4x; Linglun-4x; Huagengxian74-4x; Huaduo5; Huaduo2421; Luzhuangwen-4x; Yangeng48-4x
LOC_Os03g20700	Hap1	A/A; A/A; A/A	6	0	96025; 02428-4x; Taichung65-4x; E24-4x; E45-4x; M18-4x
LOC_Os03g20700	Hap2	G/G; G/G; G/G	12	15	Huaduo3; Huaduo2; Huaduo1; Huaduo2564; Huaduo2543; Huaduo8; Huaduo25129; Huaduo25112; Huaduo25105; Huaduo251; Huaduo4; Huaduo110; Huaduo25100; Jackson-4x; 4001-4x; APIV-4x; Aijiaonante-4x; L202-4x; Huanghuazhan-4x; Yuejingsimaio-4x; Wuxuenuo-4x; Linglun-4x; Huagengxian74-4x; Huaduo5; Huaduo2421; Luzhuangwen-4x; Yangeng48-4x
LOC_Os03g21060	Hap1	TTGG/TTGG; A/A; T/T	1	0	96025
LOC_Os03g21060	Hap2	T/T; A/A; G/G	3	15	Huaduo3; Huaduo2; Huaduo1; Huaduo2564; Huaduo2543; Huaduo8; Huaduo25129; Huaduo25112; Huaduo25105; Huaduo251; Huaduo4; Huaduo110; Huaduo25100; Jackson-4x; L202-4x; Huaduo5; Huaduo2421; Luzhuangwen-4x
LOC_Os03g21060	Hap3	T/T; A/A; T/T	6	0	02428-4x; Taichung65-4x; E24-4x; APIV-4x; E45-4x; M18-4x
LOC_Os03g21060	Hap4	T/T; AGCG/AGCG; G/G	8	0	4001-4x; Aijiaonante-4x; Huanghuazhan-4x; Yuejingsimaio-4x; Wuxuenuo-4x; Linglun-4x; Huagengxian74-4x; Yangeng48-4x
LOC_Os03g24240	Hap1	G/G	10	15	Huaduo3; Huaduo2; Huaduo1; Huaduo2564; Huaduo2543; Huaduo8; Huaduo25129; Huaduo25112; Huaduo25105; Huaduo251; Huaduo4; Huaduo110; Huaduo25100; 96025; Jackson-4x; 02428-4x; Taichung65-4x; E24-4x; L202-4x; E45-4x; M18-4x; Linglun-4x; Huaduo5; Huaduo2421; Luzhuangwen-4x
LOC_Os03g24240	Hap2	T/T	8	0	4001-4x; APIV-4x; Aijiaonante-4x; Huanghuazhan-4x; Yuejingsimaio-4x; Wuxuenuo-4x; Huagengxian74-4x; Yangeng48-4x
LOC_Os03g24440	Hap1	C/C	10	15	Huaduo3; Huaduo2; Huaduo1; Huaduo2564; Huaduo2543; Huaduo8; Huaduo25129; Huaduo25112; Huaduo25105; Huaduo251; Huaduo4; Huaduo110; Huaduo25100; 96025; Jackson-4x; 02428-4x; Taichung65-4x; E24-4x; L202-4x; E45-4x; M18-4x; Linglun-4x; Huaduo5; Huaduo2421; Luzhuangwen-4x
LOC_Os03g24440	Hap2	A/A	8	0	4001-4x; APIV-4x; Aijiaonante-4x; Huanghuazhan-4x; Yuejingsimaio-4x; Wuxuenuo-4x; Huagengxian74-4x; Yangeng48-4x
LOC_Os03g25400	Hap1	G/G	17	15	Huaduo3; Huaduo2; Huaduo1; Huaduo2564; Huaduo2543; Huaduo8; Huaduo25129; Huaduo25112; Huaduo25105; Huaduo251; Huaduo4; Huaduo110; Huaduo25100; 96025; Jackson-4x; 02428-4x; Taichung65-4x; E24-4x; 4001-4x; APIV-4x; Aijiaonante-4x; Huanghuazhan-4x; Yuejingsimaio-4x; E45-4x; M18-4x; Wuxuenuo-4x; Linglun-4x; Huagengxian74-4x; Huaduo5; Huaduo2421; Luzhuangwen-4x; Yangeng48-4x
LOC_Os03g25400	Hap2	A/A	1	0	L202-4x
LOC_Os03g26044	Hap1	T/T; A/A; A/A; A/A	7	6	Huaduo2564; Huaduo8; Huaduo4; Huaduo25100; 96025; 02428-4x; Taichung65-4x; E24-4x; E45-4x; M18-4x; Linglun-4x; Huaduo5; Huaduo2421
LOC_Os03g26044	Hap2	C/C; AAGCAGC/AAGCAGC; AAGCAGC/AAGCAGC; G/G	10	9	Huaduo3; Huaduo2; Huaduo1; Huaduo2543; Huaduo25129; Huaduo25112; Huaduo25105; Huaduo251; Huaduo110; Jackson-4x; APIV-4x; Aijiaonante-4x; L202-4x; Huanghuazhan-4x; Yuejingsimaio-4x; Wuxuenuo-4x; Huagengxian74-4x; Luzhuangwen-4x; Yangeng48-4x
LOC_Os03g26044	Hap3	T/T; AAGC/AAGC; AAGC/AAGC; G/G	1	0	4001-4x
LOC_Os03g27770	Hap1	A/A; C/C; A/A	9	6	Huaduo3; Huaduo2; Huaduo1; Huaduo2564; Huaduo4; Huaduo25100; 02428-4x; 4001-4x; Aijiaonante-4x; L202-4x; Huanghuazhan-4x; Yuejingsimaio-4x; Wuxuenuo-4x; Linglun-4x; Huagengxian74-4x
LOC_Os03g27770	Hap2	ACGT/ACGT; G/G; ./.	1	1	Huaduo2421; Luzhuangwen-4x
LOC_Os03g27770	Hap3	ACGT/A; C/C; A/A	1	0	M18-4x
LOC_Os03g27770	Hap4	A/A; C/C; ./.	1	1	Huaduo5; Yangeng48-4x
LOC_Os03g27770	Hap5	ACGT/ACGT; C/C; ACCGCCTCCGCCT/ACCGCCTCCGCCT	4	0	96025; Taichung65-4x; E24-4x; E45-4x
LOC_Os03g27770	Hap6	ACGT/ACGT; G/G; ACCGCCTCCGCCT/ACCGCCTCCGCCT	1	7	Huaduo2543; Huaduo8; Huaduo25129; Huaduo25112; Huaduo25105; Huaduo251; Huaduo110; Jackson-4x
LOC_Os03g27770	Hap7	A/A; C/C; ACCGCCTCCGCCT/ACCGCCTCCGCCT	1	0	APIV-4x
LOC_Os03g29480	Hap1	G/G; C/C; C/C; G/G; C/C; A/A; G/G; T/T	1	0	Huagengxian74-4x
LOC_Os03g29480	Hap2	A/A; A/A; CCGA/CCGA; G/G; G/G; ACGACGCCGCGGGCGACGCAATGCTCGG/ACGACGCCGCGGGCGACGCAATGCTCGG; G/G; C/C	1	0	4001-4x
LOC_Os03g29480	Hap3	A/A; C/C; C/C; T/T; G/G; ACGACGCCGCGGGCGACGCAATGCTCGG/ACGACGCCGCGGGCGACGCAATGCTCGG; C/C; T/T	12	6	Huaduo2543; Huaduo25129; Huaduo25112; Huaduo25105; Huaduo251; Huaduo110; Jackson-4x; 02428-4x; Taichung65-4x; E24-4x; APIV-4x; L202-4x; Huanghuazhan-4x; Yuejingsimaio-4x; E45-4x; M18-4x; Wuxuenuo-4x; Linglun-4x
LOC_Os03g29480	Hap4	A/A; ./.; C/C; ./.; ./.; ./.; G/G; T/T	0	1	Huaduo2421
LOC_Os03g29480	Hap5	A/A; C/C; C/C; G/G; G/G; ACGACGCCGCGGGCGACGCAATGCTCGG/ACGACGCCGCGGGCGACGCAATGCTCGG; G/G; T/T	2	7	Huaduo3; Huaduo2; Huaduo1; Huaduo2564; Huaduo8; Huaduo4; Huaduo25100; 96025; Aijiaonante-4x
LOC_Os03g29480	Hap6	./.; C/C; C/C; ./.; G/G; ACGACGCCGCGGGCGACGCAATGCTCGG/ACGACGCCGCGGGCGACGCAATGCTCGG; G/G; T/T	0	1	Huaduo5
LOC_Os03g29480	Hap7	./.; ./.; ./.; ./.; ./.; ./.; C/C; T/T	1	0	Luzhuangwen-4x
LOC_Os03g29480	Hap8	./.; ./.; ./.; ./.; ./.; A/A; G/G; T/T	1	0	Yangeng48-4x
LOC_Os03g29810	Hap1	T/T; G/G	3	9	Huaduo3; Huaduo2; Huaduo1; Huaduo2564; Huaduo8; Huaduo4; Huaduo25100; 96025; 4001-4x; Aijiaonante-4x; Huaduo5; Huaduo2421
LOC_Os03g29810	Hap2	G/G; T/T	13	6	Huaduo2543; Huaduo25129; Huaduo25112; Huaduo25105; Huaduo251; Huaduo110; Jackson-4x; 02428-4x; Taichung65-4x; E24-4x; APIV-4x; L202-4x; Huanghuazhan-4x; Yuejingsimaio-4x; E45-4x; M18-4x; Wuxuenuo-4x; Linglun-4x; Luzhuangwen-4x
LOC_Os03g29810	Hap3	G/G; G/G	2	0	Huagengxian74-4x; Yangeng48-4x
LOC_Os03g30250	Hap1	C/T; C/CG; C/CCA; GCC/GCC; C/C; GAC/GAC; G/G; A/A; C/C; A/A; C/C	1	0	Huanghuazhan-4x
LOC_Os03g30250	Hap2	C/T; C/CG; C/CCA; GCC/GCC; C/C; GAC/GAC; G/G; A/A; C/C; A/A; C/G	1	0	Aijiaonante-4x
LOC_Os03g30250	Hap3	C/T; C/CG; C/CCA; GCC/G; C/G; GAC/G; G/GT; A/G; C/CCTGGA; A/G; C/G	3	1	4001-4x; APIV-4x; Huaduo2421; Luzhuangwen-4x
LOC_Os03g30250	Hap4	C/C; C/C; C/C; GCC/GCC; C/C; GAC/GAC; G/G; A/A; C/C; A/A; C/C	10	13	Huaduo3; Huaduo2; Huaduo1; Huaduo2564; Huaduo2543; Huaduo25129; Huaduo25112; Huaduo25105; Huaduo251; Huaduo4; Huaduo110; Huaduo25100; 96025; Jackson-4x; 02428-4x; Taichung65-4x; E24-4x; L202-4x; E45-4x; M18-4x; Wuxuenuo-4x; Linglun-4x; Huaduo5
LOC_Os03g30250	Hap5	C/T; C/CG; C/CCA; GCC/G; C/G; GAC/G; G/GT; A/G; C/C; A/A; C/C	2	0	Yuejingsimaio-4x; Huagengxian74-4x
LOC_Os03g30250	Hap6	C/T; C/C; C/C; GCC/GCC; C/C; GAC/GAC; G/G; A/A; C/C; A/A; C/C	0	1	Huaduo8
LOC_Os03g30250	Hap7	./.; C/C; ./.; ./.; C/C; ./.; ./.; ./.; ./.; ./.; ./.	1	0	Yangeng48-4x
LOC_Os03g31360	Hap1	G/G; C/C; C/C	9	5	Huaduo3; Huaduo2; Huaduo1; Huaduo8; 96025; 4001-4x; APIV-4x; Aijiaonante-4x; Huanghuazhan-4x; Yuejingsimaio-4x; Huagengxian74-4x; Huaduo2421; Luzhuangwen-4x; Yangeng48-4x
LOC_Os03g31360	Hap2	G/G; C/C; T/T	2	0	L202-4x; Wuxuenuo-4x
LOC_Os03g31360	Hap3	A/A; C/C; C/C	1	10	Huaduo2564; Huaduo2543; Huaduo25129; Huaduo25112; Huaduo25105; Huaduo251; Huaduo4; Huaduo110; Huaduo25100; Jackson-4x; Huaduo5
LOC_Os03g31360	Hap4	G/G; T/T; T/T	5	0	02428-4x; Taichung65-4x; E24-4x; E45-4x; M18-4x
LOC_Os03g31360	Hap5	G/A; T/C; T/C	1	0	Linglun-4x
LOC_Os03g33650	Hap1	C/C; A/A; A/A; C/C	3	0	4001-4x; APIV-4x; Luzhuangwen-4x
LOC_Os03g33650	Hap2	T/T; A/A; G/G; C/C	7	0	02428-4x; Taichung65-4x; E24-4x; L202-4x; E45-4x; M18-4x; Wuxuenuo-4x
LOC_Os03g33650	Hap3	T/T; A/A; A/A; T/T	1	0	Huanghuazhan-4x
LOC_Os03g33650	Hap4	T/T; T/T; A/A; C/C	1	10	Huaduo2564; Huaduo2543; Huaduo25129; Huaduo25112; Huaduo25105; Huaduo251; Huaduo4; Huaduo110; Huaduo25100; Jackson-4x; Huaduo5
LOC_Os03g33650	Hap5	T/T; A/T; G/A; C/C	1	0	Linglun-4x
LOC_Os03g33650	Hap6	T/T; A/A; A/A; C/C	5	5	Huaduo3; Huaduo2; Huaduo1; Huaduo8; 96025; Aijiaonante-4x; Yuejingsimaio-4x; Huagengxian74-4x; Huaduo2421; Yangeng48-4x
LOC_Os03g36540	Hap1	T/T	15	15	Huaduo3; Huaduo2; Huaduo1; Huaduo2564; Huaduo2543; Huaduo8; Huaduo25129; Huaduo25112; Huaduo25105; Huaduo251; Huaduo4; Huaduo110; Huaduo25100; 96025; Jackson-4x; 02428-4x; Taichung65-4x; E24-4x; Aijiaonante-4x; L202-4x; Huanghuazhan-4x; Yuejingsimaio-4x; E45-4x; M18-4x; Wuxuenuo-4x; Linglun-4x; Huagengxian74-4x; Huaduo5; Huaduo2421; Yangeng48-4x
LOC_Os03g36540	Hap2	A/A	3	0	4001-4x; APIV-4x; Luzhuangwen-4x
LOC_Os03g40020	Hap1	C/C; G/G; ./.	1	1	Huaduo5; Luzhuangwen-4x
LOC_Os03g40020	Hap2	A/A; G/G; ./.	1	1	Huaduo2421; Yangeng48-4x
LOC_Os03g40020	Hap3	C/A; G/G; C/A	0	1	Huaduo1
LOC_Os03g40020	Hap4	C/A; G/G; A/A	0	1	Huaduo8
LOC_Os03g40020	Hap5	C/C; G/G; A/A	3	0	4001-4x; APIV-4x; Yuejingsimaio-4x
LOC_Os03g40020	Hap6	A/A; G/G; A/A	3	0	96025; Aijiaonante-4x; Huagengxian74-4x
LOC_Os03g40020	Hap7	C/C; T/T; C/C	1	0	Huanghuazhan-4x
LOC_Os03g40020	Hap8	C/C; G/G; C/C	9	11	Huaduo3; Huaduo2; Huaduo2564; Huaduo2543; Huaduo25129; Huaduo25112; Huaduo25105; Huaduo251; Huaduo4; Huaduo110; Huaduo25100; Jackson-4x; 02428-4x; Taichung65-4x; E24-4x; L202-4x; E45-4x; M18-4x; Wuxuenuo-4x; Linglun-4x
LOC_Os03g40540	Hap1	G/G; G/G	3	5	Huaduo3; Huaduo2; Huaduo251; Huaduo4; Jackson-4x; L202-4x; Wuxuenuo-4x; Huaduo5
LOC_Os03g40540	Hap2	GTCCTCCTCCTCCTCC/GTCCTCCTCCTCCTCC; GTCCTCCTCCTCCTCC/GTCCTCCTCCTCCTCC	9	6	Huaduo2543; Huaduo8; Huaduo25112; Huaduo25105; Huaduo110; 96025; 4001-4x; APIV-4x; Aijiaonante-4x; Huanghuazhan-4x; Yuejingsimaio-4x; Huagengxian74-4x; Huaduo2421; Luzhuangwen-4x; Yangeng48-4x
LOC_Os03g40540	Hap3	GTCCTCCTCCTCCTCC/G; GTCCTCCTCCTCCTCC/G	0	1	Huaduo1
LOC_Os03g40540	Hap4	GTCCTCCTCCTCC/G; GTCCTCCTCCTCC/G	1	3	Huaduo2564; Huaduo25129; Huaduo25100; Linglun-4x
LOC_Os03g40540	Hap5	GTCCTCCTCCTCC/GTCCTCCTCCTCC; GTCCTCCTCCTCC/GTCCTCCTCCTCC	5	0	02428-4x; Taichung65-4x; E24-4x; E45-4x; M18-4x
LOC_Os03g43400	Hap1	C/C; G/G	1	0	4001-4x
LOC_Os03g43400	Hap2	T/T; A/A	9	15	Huaduo3; Huaduo2; Huaduo1; Huaduo2564; Huaduo2543; Huaduo8; Huaduo25129; Huaduo25112; Huaduo25105; Huaduo251; Huaduo4; Huaduo110; Huaduo25100; 96025; Jackson-4x; 02428-4x; Taichung65-4x; E24-4x; L202-4x; E45-4x; M18-4x; Linglun-4x; Huaduo5; Huaduo2421
LOC_Os03g43400	Hap3	T/T; G/G	8	0	APIV-4x; Aijiaonante-4x; Huanghuazhan-4x; Yuejingsimaio-4x; Wuxuenuo-4x; Huagengxian74-4x; Luzhuangwen-4x; Yangeng48-4x
LOC_Os03g44500	Hap1	A/A; A/A	2	15	Huaduo3; Huaduo2; Huaduo1; Huaduo2564; Huaduo2543; Huaduo8; Huaduo25129; Huaduo25112; Huaduo25105; Huaduo251; Huaduo4; Huaduo110; Huaduo25100; Jackson-4x; L202-4x; Huaduo5; Huaduo2421
LOC_Os03g44500	Hap2	G/G; G/G	10	0	96025; 4001-4x; APIV-4x; Aijiaonante-4x; Huanghuazhan-4x; Yuejingsimaio-4x; Wuxuenuo-4x; Huagengxian74-4x; Luzhuangwen-4x; Yangeng48-4x
LOC_Os03g44500	Hap3	A/A; G/G	6	0	02428-4x; Taichung65-4x; E24-4x; E45-4x; M18-4x; Linglun-4x
LOC_Os03g44510	Hap1	C/C; A/A; G/G; G/G; G/G; C/C; T/T; G/G; T/T; A/A; A/A; G/G; G/G; A/A; G/G; T/T; T/T; A/A; G/G; T/T; C/C; C/C; A/A; T/T; G/G; G/G; G/G; G/G; T/T	8	14	Huaduo3; Huaduo2; Huaduo1; Huaduo2564; Huaduo2543; Huaduo8; Huaduo25129; Huaduo25112; Huaduo25105; Huaduo251; Huaduo4; Huaduo110; Huaduo25100; Jackson-4x; 02428-4x; Taichung65-4x; E24-4x; L202-4x; E45-4x; M18-4x; Linglun-4x; Huaduo5
LOC_Os03g44510	Hap2	T/T; G/G; A/A; A/A; A/A; C/C; C/C; A/A; T/C; C/C; A/A; G/G; T/T; G/G; C/C; C/C; C/C; G/G; A/A; C/C; T/T; T/T; AGACAGCCCGCCTGGGAAGGCGCCACCATTTCCTCCTCCGCGACCAGTTCCTGCCGGGGAG/AGACAGCCCGCCTGGGAAGGCGCCACCATTTCCTCCTCCGCGACCAGTTCCTGCCGGGGAG; C/C; A/A; A/A; A/A; C/C; C/C	1	0	Yangeng48-4x
LOC_Os03g44510	Hap3	T/T; G/G; A/A; A/A; A/A; C/C; C/C; A/A; C/C; A/C; A/A; G/C; G/T; G/G; C/C; C/C; C/C; G/G; A/A; C/C; T/T; T/T; AGACAGCCCGCCTGGGAAGGCGCCACCATTTCCTCCTCCGCGACCAGTTCCTGCCGGGGAG/AGACAGCCCGCCTGGGAAGGCGCCACCATTTCCTCCTCCGCGACCAGTTCCTGCCGGGGAG; C/C; A/A; A/A; A/A; C/C; C/C	1	0	Huagengxian74-4x
LOC_Os03g44510	Hap4	C/C; A/A; G/G; G/G; G/G; C/C; T/T; G/G; T/T; A/A; A/A; G/G; G/G; A/A; G/G; T/T; T/T; A/A; G/G; T/T; C/C; C/C; A/A; T/T; G/G; G/G; G/G; G/G; ./.	0	1	Huaduo2421
LOC_Os03g44510	Hap5	T/T; G/G; A/A; A/A; A/A; C/C; C/C; A/A; C/C; C/C; A/A; G/G; T/T; G/G; C/C; C/C; C/C; G/G; A/A; C/C; T/T; T/T; AGACAGCCCGCCTGGGAAGGCGCCACCATTTCCTCCTCCGCGACCAGTTCCTGCCGGGGAG/AGACAGCCCGCCTGGGAAGGCGCCACCATTTCCTCCTCCGCGACCAGTTCCTGCCGGGGAG; C/C; A/A; A/A; A/A; C/C; C/C	4	0	96025; APIV-4x; Wuxuenuo-4x; Luzhuangwen-4x
LOC_Os03g44510	Hap6	T/T; G/G; A/A; A/A; A/A; C/A; T/C; G/A; T/C; C/C; A/A; G/C; G/T; G/G; C/C; C/C; C/C; G/G; A/A; C/C; T/T; T/T; AGACAGCCCGCCTGGGAAGGCGCCACCATTTCCTCCTCCGCGACCAGTTCCTGCCGGGGAG/AGACAGCCCGCCTGGGAAGGCGCCACCATTTCCTCCTCCGCGACCAGTTCCTGCCGGGGAG; C/C; A/A; A/A; A/A; C/C; C/C	2	0	Aijiaonante-4x; Huanghuazhan-4x
LOC_Os03g44510	Hap7	T/T; G/G; A/A; A/A; A/A; C/C; C/C; A/A; C/C; C/C; A/A; G/G; T/T; G/G; C/C; T/C; C/C; G/G; A/A; C/C; T/T; T/T; AGACAGCCCGCCTGGGAAGGCGCCACCATTTCCTCCTCCGCGACCAGTTCCTGCCGGGGAG/AGACAGCCCGCCTGGGAAGGCGCCACCATTTCCTCCTCCGCGACCAGTTCCTGCCGGGGAG; C/C; A/A; A/A; A/A; C/C; C/C	1	0	Yuejingsimaio-4x
LOC_Os03g44510	Hap8	T/T; G/G; A/A; A/A; A/A; C/C; C/C; A/A; C/C; C/C; A/G; G/C; G/T; A/G; C/C; C/C; C/C; G/G; A/A; C/C; T/T; T/T; AGACAGCCCGCCTGGGAAGGCGCCACCATTTCCTCCTCCGCGACCAGTTCCTGCCGGGGAG/AGACAGCCCGCCTGGGAAGGCGCCACCATTTCCTCCTCCGCGACCAGTTCCTGCCGGGGAG; C/C; A/A; A/A; A/A; C/C; C/C	1	0	4001-4x
LOC_Os03g44760	Hap1	C/C; C/C; G/G; T/T	3	0	02428-4x; M18-4x; Linglun-4x
LOC_Os03g44760	Hap2	T/T; T/T; C/C; C/C	15	15	Huaduo3; Huaduo2; Huaduo1; Huaduo2564; Huaduo2543; Huaduo8; Huaduo25129; Huaduo25112; Huaduo25105; Huaduo251; Huaduo4; Huaduo110; Huaduo25100; 96025; Jackson-4x; Taichung65-4x; E24-4x; 4001-4x; APIV-4x; Aijiaonante-4x; L202-4x; Huanghuazhan-4x; Yuejingsimaio-4x; E45-4x; Wuxuenuo-4x; Huagengxian74-4x; Huaduo5; Huaduo2421; Luzhuangwen-4x; Yangeng48-4x
LOC_Os03g45194	Hap1	C/C; A/A; T/T; ./.	1	0	Yangeng48-4x
LOC_Os03g45194	Hap2	T/T; C/C; C/C; ./.	0	1	Huaduo5
LOC_Os03g45194	Hap3	C/C; A/A; T/T; G/G	3	0	APIV-4x; Huanghuazhan-4x; Huagengxian74-4x
LOC_Os03g45194	Hap4	T/T; C/C; C/C; G/G	11	14	Huaduo3; Huaduo2; Huaduo1; Huaduo2564; Huaduo2543; Huaduo8; Huaduo25129; Huaduo25112; Huaduo25105; Huaduo251; Huaduo4; Huaduo110; Huaduo25100; 96025; Jackson-4x; Taichung65-4x; E24-4x; 4001-4x; Aijiaonante-4x; L202-4x; Yuejingsimaio-4x; E45-4x; Wuxuenuo-4x; Huaduo2421; Luzhuangwen-4x
LOC_Os03g45194	Hap5	C/C; A/A; T/T; A/A	3	0	02428-4x; M18-4x; Linglun-4x
LOC_Os03g46640	Hap1	C/C; G/G	15	15	Huaduo3; Huaduo2; Huaduo1; Huaduo2564; Huaduo2543; Huaduo8; Huaduo25129; Huaduo25112; Huaduo25105; Huaduo251; Huaduo4; Huaduo110; Huaduo25100; 96025; Jackson-4x; 02428-4x; Taichung65-4x; E24-4x; 4001-4x; APIV-4x; Aijiaonante-4x; L202-4x; Yuejingsimaio-4x; E45-4x; M18-4x; Wuxuenuo-4x; Linglun-4x; Huaduo5; Huaduo2421; Luzhuangwen-4x
LOC_Os03g46640	Hap2	A/A; T/T	3	0	Huanghuazhan-4x; Huagengxian74-4x; Yangeng48-4x
LOC_Os03g48170	Hap1	A/A	9	0	4001-4x; APIV-4x; Aijiaonante-4x; L202-4x; Huanghuazhan-4x; Yuejingsimaio-4x; Wuxuenuo-4x; Huagengxian74-4x; Yangeng48-4x
LOC_Os03g48170	Hap2	G/G	8	15	Huaduo3; Huaduo2; Huaduo1; Huaduo2564; Huaduo2543; Huaduo8; Huaduo25129; Huaduo25112; Huaduo25105; Huaduo251; Huaduo4; Huaduo110; Huaduo25100; 96025; Jackson-4x; 02428-4x; Taichung65-4x; E24-4x; E45-4x; M18-4x; Linglun-4x; Huaduo5; Huaduo2421
LOC_Os03g48170	Hap3	G/A	1	0	Luzhuangwen-4x
LOC_Os03g48740	Hap1	A/A; T/T; G/A; A/A; C/C; T/C	0	1	Huaduo5
LOC_Os03g48740	Hap2	A/A; T/T; G/G; A/A; A/A; T/T	3	1	Huaduo8; 02428-4x; M18-4x; Linglun-4x
LOC_Os03g48740	Hap3	A/A; T/T; ./.; ./.; C/C; T/C	1	0	Luzhuangwen-4x
LOC_Os03g48740	Hap4	A/A; C/C; G/G; ./.; C/C; C/C	1	0	Yangeng48-4x
LOC_Os03g48740	Hap5	A/A; C/C; G/G; C/C; C/C; C/C	6	0	4001-4x; L202-4x; Huanghuazhan-4x; Yuejingsimaio-4x; Wuxuenuo-4x; Huagengxian74-4x
LOC_Os03g48740	Hap6	A/C; C/C; A/A; C/C; C/C; C/C	0	2	Huaduo4; Huaduo110
LOC_Os03g48740	Hap7	A/A; T/T; G/G; ./.; A/A; T/T	0	1	Huaduo2421
LOC_Os03g48740	Hap8	A/A; C/C; A/A; C/C; C/C; C/C	3	6	Huaduo1; Huaduo2564; Huaduo2543; Huaduo25129; Huaduo25112; Huaduo25105; 96025; APIV-4x; Aijiaonante-4x
LOC_Os03g48740	Hap9	A/A; T/T; G/G; A/A; C/C; T/T	4	4	Huaduo3; Huaduo2; Huaduo251; Huaduo25100; Jackson-4x; Taichung65-4x; E24-4x; E45-4x
LOC_Os03g49350	Hap1	T/C; A/T	1	0	Luzhuangwen-4x
LOC_Os03g49350	Hap2	T/T; A/A	10	6	Huaduo3; Huaduo2; Huaduo8; Huaduo251; Huaduo25100; Jackson-4x; 02428-4x; Taichung65-4x; E24-4x; 4001-4x; L202-4x; E45-4x; M18-4x; Wuxuenuo-4x; Linglun-4x; Huaduo2421
LOC_Os03g49350	Hap3	T/C; A/A	0	1	Huaduo5
LOC_Os03g49350	Hap4	C/C; A/A	6	8	Huaduo1; Huaduo2564; Huaduo2543; Huaduo25129; Huaduo25112; Huaduo25105; Huaduo4; Huaduo110; 96025; APIV-4x; Aijiaonante-4x; Huanghuazhan-4x; Huagengxian74-4x; Yangeng48-4x
LOC_Os03g49350	Hap5	C/C; T/T	1	0	Yuejingsimaio-4x
LOC_Os03g49510	Hap1	A/A; A/A; A/A; G/G; T/T	3	8	Huaduo1; Huaduo2564; Huaduo2543; Huaduo25129; Huaduo25112; Huaduo25105; Huaduo4; Huaduo110; 96025; APIV-4x; Aijiaonante-4x
LOC_Os03g49510	Hap2	A/T; A/G; C/A; G/C; T/G	1	0	Luzhuangwen-4x
LOC_Os03g49510	Hap3	A/A; A/A; C/C; G/G; T/T	6	2	Huaduo8; 02428-4x; Taichung65-4x; E24-4x; E45-4x; M18-4x; Linglun-4x; Huaduo2421
LOC_Os03g49510	Hap4	A/A; A/A; A/A; C/C; G/G	6	0	4001-4x; L202-4x; Huanghuazhan-4x; Wuxuenuo-4x; Huagengxian74-4x; Yangeng48-4x
LOC_Os03g49510	Hap5	A/A; G/G; A/A; C/C; G/G	1	0	Yuejingsimaio-4x
LOC_Os03g49510	Hap6	T/T; A/A; C/C; G/G; T/T	1	4	Huaduo3; Huaduo2; Huaduo251; Huaduo25100; Jackson-4x
LOC_Os03g49510	Hap7	T/T; A/A; C/A; G/G; T/T	0	1	Huaduo5
LOC_Os03g49880	Hap1	A/A	8	7	Huaduo3; Huaduo2; Huaduo8; Huaduo251; Huaduo25100; Jackson-4x; 02428-4x; Taichung65-4x; E24-4x; E45-4x; M18-4x; Linglun-4x; Huaduo5; Huaduo2421; Luzhuangwen-4x
LOC_Os03g49880	Hap2	AGCG/AGCG	10	8	Huaduo1; Huaduo2564; Huaduo2543; Huaduo25129; Huaduo25112; Huaduo25105; Huaduo4; Huaduo110; 96025; 4001-4x; APIV-4x; Aijiaonante-4x; L202-4x; Huanghuazhan-4x; Yuejingsimaio-4x; Wuxuenuo-4x; Huagengxian74-4x; Yangeng48-4x
LOC_Os03g49990	Hap1	./.; A/A	0	1	Huaduo2421
LOC_Os03g49990	Hap2	./.; A/G	1	0	Luzhuangwen-4x
LOC_Os03g49990	Hap3	C/T; A/G	0	1	Huaduo5
LOC_Os03g49990	Hap4	C/C; A/A	7	5	Huaduo3; Huaduo2; Huaduo8; Huaduo251; Huaduo25100; Jackson-4x; 02428-4x; Taichung65-4x; E24-4x; E45-4x; M18-4x; Linglun-4x
LOC_Os03g49990	Hap5	T/T; G/G	10	8	Huaduo1; Huaduo2564; Huaduo2543; Huaduo25129; Huaduo25112; Huaduo25105; Huaduo4; Huaduo110; 96025; 4001-4x; APIV-4x; Aijiaonante-4x; L202-4x; Huanghuazhan-4x; Yuejingsimaio-4x; Wuxuenuo-4x; Huagengxian74-4x; Yangeng48-4x
LOC_Os03g51030	Hap1	A/A; T/T; G/G	1	0	Huanghuazhan-4x
LOC_Os03g51030	Hap2	A/A; C/C; A/A	15	11	Huaduo3; Huaduo2; Huaduo1; Huaduo2543; Huaduo8; Huaduo25112; Huaduo25105; Huaduo251; Huaduo4; Huaduo110; 96025; 02428-4x; Taichung65-4x; E24-4x; 4001-4x; APIV-4x; Aijiaonante-4x; Yuejingsimaio-4x; E45-4x; M18-4x; Wuxuenuo-4x; Linglun-4x; Huagengxian74-4x; Huaduo2421; Luzhuangwen-4x; Yangeng48-4x
LOC_Os03g51030	Hap3	G/G; C/C; G/G	2	4	Huaduo2564; Huaduo25129; Huaduo25100; Jackson-4x; L202-4x; Huaduo5
LOC_Os03g51230	Hap1	A/A	2	0	4001-4x; Huanghuazhan-4x
LOC_Os03g51230	Hap2	G/G	16	15	Huaduo3; Huaduo2; Huaduo1; Huaduo2564; Huaduo2543; Huaduo8; Huaduo25129; Huaduo25112; Huaduo25105; Huaduo251; Huaduo4; Huaduo110; Huaduo25100; 96025; Jackson-4x; 02428-4x; Taichung65-4x; E24-4x; APIV-4x; Aijiaonante-4x; L202-4x; Yuejingsimaio-4x; E45-4x; M18-4x; Wuxuenuo-4x; Linglun-4x; Huagengxian74-4x; Huaduo5; Huaduo2421; Luzhuangwen-4x; Yangeng48-4x
LOC_Os03g51690	Hap1	G/G; A/A; G/G	10	15	Huaduo3; Huaduo2; Huaduo1; Huaduo2564; Huaduo2543; Huaduo8; Huaduo25129; Huaduo25112; Huaduo25105; Huaduo251; Huaduo4; Huaduo110; Huaduo25100; 96025; Jackson-4x; 02428-4x; Taichung65-4x; E24-4x; L202-4x; E45-4x; M18-4x; Wuxuenuo-4x; Linglun-4x; Huaduo5; Huaduo2421
LOC_Os03g51690	Hap2	G/G; A/A; G/GTGATGC	1	0	Luzhuangwen-4x
LOC_Os03g51690	Hap3	G/G; G/G; GTGATGC/GTGATGC	4	0	Huanghuazhan-4x; Yuejingsimaio-4x; Huagengxian74-4x; Yangeng48-4x
LOC_Os03g51690	Hap4	A/A; G/G; GTGATGC/GTGATGC	3	0	4001-4x; APIV-4x; Aijiaonante-4x
LOC_Os03g51970	Hap1	G/G	17	15	Huaduo3; Huaduo2; Huaduo1; Huaduo2564; Huaduo2543; Huaduo8; Huaduo25129; Huaduo25112; Huaduo25105; Huaduo251; Huaduo4; Huaduo110; Huaduo25100; 96025; Jackson-4x; 02428-4x; Taichung65-4x; E24-4x; 4001-4x; APIV-4x; Aijiaonante-4x; L202-4x; Huanghuazhan-4x; Yuejingsimaio-4x; E45-4x; M18-4x; Wuxuenuo-4x; Linglun-4x; Huagengxian74-4x; Huaduo5; Huaduo2421; Yangeng48-4x
LOC_Os03g51970	Hap2	G/A	1	0	Luzhuangwen-4x
LOC_Os03g52340	Hap1	G/G; T/A	1	0	Luzhuangwen-4x
LOC_Os03g52340	Hap2	A/A; T/T	7	0	4001-4x; APIV-4x; Aijiaonante-4x; Huanghuazhan-4x; Yuejingsimaio-4x; Huagengxian74-4x; Yangeng48-4x
LOC_Os03g52340	Hap3	G/G; T/T	10	15	Huaduo3; Huaduo2; Huaduo1; Huaduo2564; Huaduo2543; Huaduo8; Huaduo25129; Huaduo25112; Huaduo25105; Huaduo251; Huaduo4; Huaduo110; Huaduo25100; 96025; Jackson-4x; 02428-4x; Taichung65-4x; E24-4x; L202-4x; E45-4x; M18-4x; Wuxuenuo-4x; Linglun-4x; Huaduo5; Huaduo2421
LOC_Os03g52760	Hap1	C/C; ./.	0	1	Huaduo2421
LOC_Os03g52760	Hap2	C/T; C/C	0	1	Huaduo4
LOC_Os03g52760	Hap3	T/T; C/C	3	5	Huaduo3; Huaduo2; Huaduo1; Huaduo25105; Huaduo251; 96025; L202-4x; Wuxuenuo-4x
LOC_Os03g52760	Hap4	T/T; ./.	2	0	Luzhuangwen-4x; Yangeng48-4x
LOC_Os03g52760	Hap5	T/T; T/T	6	0	4001-4x; APIV-4x; Aijiaonante-4x; Huanghuazhan-4x; Yuejingsimaio-4x; Huagengxian74-4x
LOC_Os03g52760	Hap6	C/C; C/C	7	7	Huaduo2564; Huaduo2543; Huaduo8; Huaduo25129; Huaduo25112; Huaduo110; Huaduo25100; Jackson-4x; 02428-4x; Taichung65-4x; E24-4x; E45-4x; M18-4x; Linglun-4x
LOC_Os03g52860	Hap1	T/T	11	15	Huaduo3; Huaduo2; Huaduo1; Huaduo2564; Huaduo2543; Huaduo8; Huaduo25129; Huaduo25112; Huaduo25105; Huaduo251; Huaduo4; Huaduo110; Huaduo25100; 96025; Jackson-4x; 02428-4x; Taichung65-4x; E24-4x; L202-4x; E45-4x; M18-4x; Wuxuenuo-4x; Linglun-4x; Huaduo5; Huaduo2421; Luzhuangwen-4x
LOC_Os03g52860	Hap2	G/G	7	0	4001-4x; APIV-4x; Aijiaonante-4x; Huanghuazhan-4x; Yuejingsimaio-4x; Huagengxian74-4x; Yangeng48-4x
LOC_Os03g54084	Hap1	T/T; T/T	11	15	Huaduo3; Huaduo2; Huaduo1; Huaduo2564; Huaduo2543; Huaduo8; Huaduo25129; Huaduo25112; Huaduo25105; Huaduo251; Huaduo4; Huaduo110; Huaduo25100; 96025; Jackson-4x; 02428-4x; Taichung65-4x; E24-4x; L202-4x; E45-4x; M18-4x; Wuxuenuo-4x; Linglun-4x; Huaduo5; Huaduo2421; Luzhuangwen-4x
LOC_Os03g54084	Hap2	C/C; G/G	7	0	4001-4x; APIV-4x; Aijiaonante-4x; Huanghuazhan-4x; Yuejingsimaio-4x; Huagengxian74-4x; Yangeng48-4x
LOC_Os03g54091	Hap1	A/A; G/G; C/C	11	15	Huaduo3; Huaduo2; Huaduo1; Huaduo2564; Huaduo2543; Huaduo8; Huaduo25129; Huaduo25112; Huaduo25105; Huaduo251; Huaduo4; Huaduo110; Huaduo25100; 96025; Jackson-4x; 02428-4x; Taichung65-4x; E24-4x; L202-4x; E45-4x; M18-4x; Wuxuenuo-4x; Linglun-4x; Huaduo5; Huaduo2421; Luzhuangwen-4x
LOC_Os03g54091	Hap2	T/T; A/A; T/T	7	0	4001-4x; APIV-4x; Aijiaonante-4x; Huanghuazhan-4x; Yuejingsimaio-4x; Huagengxian74-4x; Yangeng48-4x
LOC_Os03g55090	Hap1	C/T	1	0	Yangeng48-4x
LOC_Os03g55090	Hap2	C/C	11	15	Huaduo3; Huaduo2; Huaduo1; Huaduo2564; Huaduo2543; Huaduo8; Huaduo25129; Huaduo25112; Huaduo25105; Huaduo251; Huaduo4; Huaduo110; Huaduo25100; 96025; Jackson-4x; 02428-4x; Taichung65-4x; E24-4x; L202-4x; E45-4x; M18-4x; Wuxuenuo-4x; Linglun-4x; Huaduo5; Huaduo2421; Luzhuangwen-4x
LOC_Os03g55090	Hap3	T/T	6	0	4001-4x; APIV-4x; Aijiaonante-4x; Huanghuazhan-4x; Yuejingsimaio-4x; Huagengxian74-4x
LOC_Os03g55730	Hap1	A/G	1	0	Yangeng48-4x
LOC_Os03g55730	Hap2	A/A	12	15	Huaduo3; Huaduo2; Huaduo1; Huaduo2564; Huaduo2543; Huaduo8; Huaduo25129; Huaduo25112; Huaduo25105; Huaduo251; Huaduo4; Huaduo110; Huaduo25100; 96025; Jackson-4x; 02428-4x; Taichung65-4x; E24-4x; L202-4x; Yuejingsimaio-4x; E45-4x; M18-4x; Wuxuenuo-4x; Linglun-4x; Huaduo5; Huaduo2421; Luzhuangwen-4x
LOC_Os03g55730	Hap3	G/G	5	0	4001-4x; APIV-4x; Aijiaonante-4x; Huanghuazhan-4x; Huagengxian74-4x
LOC_Os03g56110	Hap1	T/T; T/A; G/T; C/A; AGACCAAGACACGAGCTGTCCTGAGGCTGAGGAGATC/AGACCAAGACACGAGCTGTCCTGAGGCTGAGGAGATC; A/A	1	0	Huagengxian74-4x
LOC_Os03g56110	Hap2	T/T; A/A; G/G; C/C; AGACCAAGACACGAGCTGTCCTGAGGCTGAGGAGATC/AGACCAAGACACGAGCTGTCCTGAGGCTGAGGAGATC; A/A	3	0	Huanghuazhan-4x; Yuejingsimaio-4x; Yangeng48-4x
LOC_Os03g56110	Hap3	G/G; T/T; G/G; C/C; A/A; T/T	9	15	Huaduo3; Huaduo2; Huaduo1; Huaduo2564; Huaduo2543; Huaduo8; Huaduo25129; Huaduo25112; Huaduo25105; Huaduo251; Huaduo4; Huaduo110; Huaduo25100; 96025; Jackson-4x; 02428-4x; Taichung65-4x; E24-4x; E45-4x; M18-4x; Linglun-4x; Huaduo5; Huaduo2421; Luzhuangwen-4x
LOC_Os03g56110	Hap4	G/G; A/A; G/G; C/C; AGACCAAGACACGAGCTGTCCTGAGGCTGAGGAGATC/AGACCAAGACACGAGCTGTCCTGAGGCTGAGGAGATC; A/A	5	0	4001-4x; APIV-4x; Aijiaonante-4x; L202-4x; Wuxuenuo-4x
LOC_Os03g56260	Hap1	T/T	9	15	Huaduo3; Huaduo2; Huaduo1; Huaduo2564; Huaduo2543; Huaduo8; Huaduo25129; Huaduo25112; Huaduo25105; Huaduo251; Huaduo4; Huaduo110; Huaduo25100; 96025; Jackson-4x; 02428-4x; Taichung65-4x; E24-4x; E45-4x; M18-4x; Linglun-4x; Huaduo5; Huaduo2421; Luzhuangwen-4x
LOC_Os03g56260	Hap2	G/G	9	0	4001-4x; APIV-4x; Aijiaonante-4x; L202-4x; Huanghuazhan-4x; Yuejingsimaio-4x; Wuxuenuo-4x; Huagengxian74-4x; Yangeng48-4x
LOC_Os03g56270	Hap1	G/G; C/C	9	15	Huaduo3; Huaduo2; Huaduo1; Huaduo2564; Huaduo2543; Huaduo8; Huaduo25129; Huaduo25112; Huaduo25105; Huaduo251; Huaduo4; Huaduo110; Huaduo25100; 96025; Jackson-4x; 02428-4x; Taichung65-4x; E24-4x; E45-4x; M18-4x; Linglun-4x; Huaduo5; Huaduo2421; Luzhuangwen-4x
LOC_Os03g56270	Hap2	A/A; T/T	9	0	4001-4x; APIV-4x; Aijiaonante-4x; L202-4x; Huanghuazhan-4x; Yuejingsimaio-4x; Wuxuenuo-4x; Huagengxian74-4x; Yangeng48-4x
LOC_Os03g56950	Hap1	G/G; G/G; C/C; T/T	8	5	Huaduo2564; Huaduo2543; Huaduo25112; Huaduo110; Jackson-4x; 02428-4x; Taichung65-4x; E24-4x; L202-4x; E45-4x; M18-4x; Wuxuenuo-4x; Huaduo5
LOC_Os03g56950	Hap2	G/G; G/G; C/C; C/C	5	9	Huaduo3; Huaduo2; Huaduo1; Huaduo8; Huaduo25129; Huaduo25105; Huaduo251; Huaduo4; Huaduo25100; 96025; Aijiaonante-4x; Huanghuazhan-4x; Yuejingsimaio-4x; Linglun-4x
LOC_Os03g56950	Hap3	G/T; G/C; C/T; C/C	5	1	4001-4x; APIV-4x; Huagengxian74-4x; Huaduo2421; Luzhuangwen-4x; Yangeng48-4x
LOC_Os03g57240	Hap1	CCGT/CCGT; ACGACAGCCGCCGCCGCGG/ACGACAGCCGCCGCCGCGG	7	0	4001-4x; APIV-4x; Aijiaonante-4x; Huanghuazhan-4x; Yuejingsimaio-4x; Wuxuenuo-4x; Huagengxian74-4x
LOC_Os03g57240	Hap2	./.; A/A	0	1	Huaduo5
LOC_Os03g57240	Hap3	CCGT/CCGT; ./.	1	0	Linglun-4x
LOC_Os03g57240	Hap4	C/C; A/A	8	13	Huaduo3; Huaduo2; Huaduo1; Huaduo2564; Huaduo2543; Huaduo8; Huaduo25129; Huaduo25112; Huaduo25105; Huaduo251; Huaduo4; Huaduo110; Huaduo25100; 96025; Jackson-4x; 02428-4x; Taichung65-4x; E24-4x; L202-4x; E45-4x; M18-4x
LOC_Os03g57940	Hap1	A/A; T/T	9	14	Huaduo3; Huaduo2; Huaduo1; Huaduo2564; Huaduo2543; Huaduo8; Huaduo25129; Huaduo25112; Huaduo25105; Huaduo251; Huaduo4; Huaduo110; Huaduo25100; 96025; Jackson-4x; 02428-4x; Taichung65-4x; E24-4x; L202-4x; E45-4x; M18-4x; Huaduo5; Luzhuangwen-4x
LOC_Os03g57940	Hap2	G/G; G/G	9	1	4001-4x; APIV-4x; Aijiaonante-4x; Huanghuazhan-4x; Yuejingsimaio-4x; Wuxuenuo-4x; Linglun-4x; Huagengxian74-4x; Huaduo2421; Yangeng48-4x
LOC_Os03g59570	Hap1	G/G; C/C	7	0	4001-4x; APIV-4x; Aijiaonante-4x; Huanghuazhan-4x; Yuejingsimaio-4x; Wuxuenuo-4x; Huagengxian74-4x
LOC_Os03g59570	Hap2	A/G; C/C	1	0	Linglun-4x
LOC_Os03g59570	Hap3	A/A; ./.	0	1	Huaduo5
LOC_Os03g59570	Hap4	A/A; T/T	8	13	Huaduo3; Huaduo2; Huaduo1; Huaduo2564; Huaduo2543; Huaduo8; Huaduo25129; Huaduo25112; Huaduo25105; Huaduo251; Huaduo4; Huaduo110; Huaduo25100; 96025; Jackson-4x; 02428-4x; Taichung65-4x; E24-4x; L202-4x; E45-4x; M18-4x
LOC_Os03g60110	Hap1	A/A	1	0	Wuxuenuo-4x
LOC_Os03g60110	Hap2	G/G	17	15	Huaduo3; Huaduo2; Huaduo1; Huaduo2564; Huaduo2543; Huaduo8; Huaduo25129; Huaduo25112; Huaduo25105; Huaduo251; Huaduo4; Huaduo110; Huaduo25100; 96025; Jackson-4x; 02428-4x; Taichung65-4x; E24-4x; 4001-4x; APIV-4x; Aijiaonante-4x; L202-4x; Huanghuazhan-4x; Yuejingsimaio-4x; E45-4x; M18-4x; Linglun-4x; Huagengxian74-4x; Huaduo5; Huaduo2421; Luzhuangwen-4x; Yangeng48-4x
LOC_Os03g60430	Hap1	C/T	1	0	Linglun-4x
LOC_Os03g60430	Hap2	C/C	8	4	Huaduo2564; Huaduo4; Huaduo25100; Jackson-4x; 02428-4x; Taichung65-4x; E24-4x; L202-4x; E45-4x; M18-4x; Wuxuenuo-4x; Huaduo5
LOC_Os03g60430	Hap3	T/T	9	11	Huaduo3; Huaduo2; Huaduo1; Huaduo2543; Huaduo8; Huaduo25129; Huaduo25112; Huaduo25105; Huaduo251; Huaduo110; 96025; 4001-4x; APIV-4x; Aijiaonante-4x; Huanghuazhan-4x; Yuejingsimaio-4x; Huagengxian74-4x; Huaduo2421; Luzhuangwen-4x; Yangeng48-4x
LOC_Os03g60509	Hap1	C/T; G/A; C/C; G/A; G/A; G/G; C/C; T/T; C/C; C/C	3	4	Huaduo3; Huaduo25112; Huaduo110; Huaduo25100; Jackson-4x; L202-4x; Huanghuazhan-4x
LOC_Os03g60509	Hap2	C/T; G/A; C/C; G/A; G/A; G/A; C/T; T/C; C/C; C/C	1	0	Huagengxian74-4x
LOC_Os03g60509	Hap3	C/C; G/G; C/C; G/G; G/G; G/G; C/C; T/T; C/C; C/C	9	7	Huaduo1; Huaduo2564; Huaduo2543; Huaduo8; Huaduo25129; Huaduo25105; 96025; 02428-4x; Taichung65-4x; E24-4x; 4001-4x; E45-4x; M18-4x; Wuxuenuo-4x; Huaduo5; Luzhuangwen-4x
LOC_Os03g60509	Hap4	C/T; G/A; C/C; G/A; G/G; G/G; C/C; T/T; C/C; C/C	0	2	Huaduo2; Huaduo4
LOC_Os03g60509	Hap5	C/T; G/A; C/C; G/G; G/G; G/G; C/C; T/T; C/C; C/C	1	0	Aijiaonante-4x
LOC_Os03g60509	Hap6	C/C; G/G; C/C; G/G; G/G; G/G; C/C; T/T; C/C; T/T	0	1	Huaduo2421
LOC_Os03g60509	Hap7	C/T; G/A; C/T; G/A; G/A; G/A; C/C; T/C; C/CTGCACAAGCCCTACGATTTCCACCTCTCGCGAGTCA; C/C	1	0	APIV-4x
LOC_Os03g60509	Hap8	C/T; G/A; C/C; G/A; G/A; G/A; C/C; T/C; C/C; T/T	1	0	Linglun-4x
LOC_Os03g60509	Hap9	C/T; G/A; C/C; G/A; G/A; G/A; C/C; T/T; C/C; C/C	2	1	Huaduo251; Yuejingsimaio-4x; Yangeng48-4x
LOC_Os03g61050	Hap1	C/C; A/A; A/A; G/G	1	0	APIV-4x
LOC_Os03g61050	Hap2	A/A; G/G; ATGCAAG/ATGCAAG; A/A	7	4	Huaduo2564; Huaduo4; Huaduo25100; Jackson-4x; 02428-4x; Taichung65-4x; E24-4x; L202-4x; E45-4x; M18-4x; Huaduo5
LOC_Os03g61050	Hap3	C/C; A/A; ATGCAAG/ATGCAAG; G/G	10	11	Huaduo3; Huaduo2; Huaduo1; Huaduo2543; Huaduo8; Huaduo25129; Huaduo25112; Huaduo25105; Huaduo251; Huaduo110; 96025; 4001-4x; Aijiaonante-4x; Huanghuazhan-4x; Yuejingsimaio-4x; Wuxuenuo-4x; Linglun-4x; Huagengxian74-4x; Huaduo2421; Luzhuangwen-4x; Yangeng48-4x
LOC_Os03g61120	Hap1	C/C; T/T	9	11	Huaduo3; Huaduo2; Huaduo1; Huaduo2543; Huaduo8; Huaduo25129; Huaduo25112; Huaduo25105; Huaduo251; Huaduo110; 96025; 4001-4x; APIV-4x; Aijiaonante-4x; Huanghuazhan-4x; Yuejingsimaio-4x; Wuxuenuo-4x; Huagengxian74-4x; Huaduo2421; Luzhuangwen-4x
LOC_Os03g61120	Hap2	C/C; C/T	1	0	Yangeng48-4x
LOC_Os03g61120	Hap3	C/C; C/C	7	4	Huaduo2564; Huaduo4; Huaduo25100; Jackson-4x; 02428-4x; Taichung65-4x; E24-4x; L202-4x; E45-4x; M18-4x; Huaduo5
LOC_Os03g61120	Hap4	A/A; T/T	1	0	Linglun-4x
LOC_Os04g01140	Hap1	T/C	1	0	Linglun-4x
LOC_Os04g01140	Hap2	C/C	12	6	Huaduo2564; Huaduo25129; Huaduo25112; Huaduo25105; Huaduo4; Huaduo25100; Jackson-4x; 4001-4x; APIV-4x; Aijiaonante-4x; L202-4x; Huanghuazhan-4x; Yuejingsimaio-4x; M18-4x; Wuxuenuo-4x; Huagengxian74-4x; Luzhuangwen-4x; Yangeng48-4x
LOC_Os04g01140	Hap3	T/T	5	9	Huaduo3; Huaduo2; Huaduo1; Huaduo2543; Huaduo8; Huaduo251; Huaduo110; 96025; 02428-4x; Taichung65-4x; E24-4x; E45-4x; Huaduo5; Huaduo2421
LOC_Os04g01160	Hap1	A/A; C/C; C/C; A/A; G/G; T/A; CT/C; GGT/G; TC/T; CCTCCG/C; GC/G; GACCGGGCCGGC/G; C/C; A/A; G/G; T/T	1	0	Huagengxian74-4x
LOC_Os04g01160	Hap2	A/A; C/A; C/T; A/G; G/A; T/A; CT/C; GGT/G; TC/T; CCTCCG/C; GC/G; GACCGGGCCGGC/G; C/C; A/C; G/T; C/C	0	1	Huaduo2564
LOC_Os04g01160	Hap3	A/A; C/A; C/C; A/G; G/A; T/A; CT/CT; GGT/GGT; TC/TC; CCTCCG/CCTCCG; GC/GC; GACCGGGCCGGC/GACCGGGCCGGC; C/C; A/A; G/G; T/T	1	0	APIV-4x
LOC_Os04g01160	Hap4	A/T; C/A; C/T; A/G; G/A; T/A; CT/C; GGT/G; TC/T; CCTCCG/C; GC/G; GACCGGGCCGGC/G; C/C; A/A; G/G; T/T	0	1	Huaduo3
LOC_Os04g01160	Hap5	./.; A/A; C/C; G/G; A/A; A/A; C/C; G/G; T/T; C/C; G/G; G/G; ./.; ./.; ./.; T/T	1	0	Luzhuangwen-4x
LOC_Os04g01160	Hap6	A/A; C/A; C/T; A/G; G/A; T/A; CT/C; GGT/G; TC/T; CCTCCG/C; GC/G; GACCGGGCCGGC/G; C/C; A/A; G/G; T/T	0	3	Huaduo2; Huaduo1; Huaduo251
LOC_Os04g01160	Hap7	A/T; C/A; C/C; A/G; G/A; T/A; CT/C; GGT/G; TC/T; CCTCCG/C; GC/G; GACCGGGCCGGC/G; C/C; A/A; G/G; T/T	4	1	Huaduo110; Huanghuazhan-4x; Yuejingsimaio-4x; Wuxuenuo-4x; Yangeng48-4x
LOC_Os04g01160	Hap8	A/T; C/A; C/T; A/G; G/A; T/A; CT/C; GGT/G; TC/T; CCTCCG/C; GC/G; GACCGGGCCGGC/G; C/T; A/C; G/T; T/T	0	1	Huaduo5
LOC_Os04g01160	Hap9	A/A; C/C; C/C; A/A; G/G; T/T; CT/CT; GGT/GGT; TC/TC; CCTCCG/CCTCCG; GC/GC; GACCGGGCCGGC/GACCGGGCCGGC; C/C; A/A; G/G; T/T	6	2	Huaduo8; 02428-4x; Taichung65-4x; E24-4x; E45-4x; M18-4x; Linglun-4x; Huaduo2421
LOC_Os04g01160	Hap10	A/A; C/A; C/C; A/G; G/A; T/A; CT/C; GGT/G; TC/T; CCTCCG/C; GC/G; GACCGGGCCGGC/G; C/C; A/C; G/G; C/C	1	1	Huaduo25105; Jackson-4x
LOC_Os04g01160	Hap11	A/A; C/A; C/C; A/G; G/A; T/A; CT/C; GGT/G; TC/T; CCTCCG/C; GC/G; GACCGGGCCGGC/G; C/C; A/C; G/T; C/C	0	1	Huaduo25112
LOC_Os04g01160	Hap12	A/A; C/A; C/C; A/G; G/A; T/A; CT/C; GGT/G; TC/T; CCTCCG/C; GC/G; GACCGGGCCGGC/G; C/C; A/A; G/G; T/T	2	1	Huaduo2543; 4001-4x; Aijiaonante-4x
LOC_Os04g01160	Hap13	A/T; C/A; C/T; A/G; G/A; T/A; CT/C; GGT/G; TC/T; CCTCCG/C; GC/G; GACCGGGCCGGC/G; C/C; A/A; G/G; C/C	1	1	Huaduo25129; L202-4x
LOC_Os04g01160	Hap14	A/A; C/A; C/C; A/G; G/A; T/A; CT/C; GGT/G; TC/T; CCTCCG/C; GC/G; GACCGGGCCGGC/G; C/C; A/A; G/G; C/C	0	2	Huaduo4; Huaduo25100
LOC_Os04g01160	Hap15	A/A; C/A; C/T; A/G; G/A; T/A; CT/C; GGT/G; TC/TC; CCTCCG/CCTCCG; GC/GC; GACCGGGCCGGC/GACCGGGCCGGC; C/C; A/A; G/G; T/T	1	0	96025
LOC_Os04g01590	Hap1	A/A	15	15	Huaduo3; Huaduo2; Huaduo1; Huaduo2564; Huaduo2543; Huaduo8; Huaduo25129; Huaduo25112; Huaduo25105; Huaduo251; Huaduo4; Huaduo110; Huaduo25100; 96025; Jackson-4x; 02428-4x; 4001-4x; APIV-4x; Aijiaonante-4x; L202-4x; Huanghuazhan-4x; Yuejingsimaio-4x; M18-4x; Wuxuenuo-4x; Linglun-4x; Huagengxian74-4x; Huaduo5; Huaduo2421; Luzhuangwen-4x; Yangeng48-4x
LOC_Os04g01590	Hap2	G/G	3	0	Taichung65-4x; E24-4x; E45-4x
LOC_Os04g08034	Hap1	T/T; G/G	1	0	APIV-4x
LOC_Os04g08034	Hap2	G/G; A/A	1	15	Huaduo3; Huaduo2; Huaduo1; Huaduo2564; Huaduo2543; Huaduo8; Huaduo25129; Huaduo25112; Huaduo25105; Huaduo251; Huaduo4; Huaduo110; Huaduo25100; Jackson-4x; Huaduo5; Huaduo2421
LOC_Os04g08034	Hap3	G/G; G/G	16	0	96025; 02428-4x; Taichung65-4x; E24-4x; 4001-4x; Aijiaonante-4x; L202-4x; Huanghuazhan-4x; Yuejingsimaio-4x; E45-4x; M18-4x; Wuxuenuo-4x; Linglun-4x; Huagengxian74-4x; Luzhuangwen-4x; Yangeng48-4x
LOC_Os04g08740	Hap1	G/G; C/C; G/G; C/C; C/C; C/C; C/C; GT/GT; C/C; G/G	1	0	Wuxuenuo-4x
LOC_Os04g08740	Hap2	G/G; G/G; G/G; C/C; C/C; A/A; C/C; GT/GT; C/C; A/A	1	0	02428-4x
LOC_Os04g08740	Hap3	G/G; G/G; A/A; T/T; C/C; A/A; C/C; GT/GT; C/C; G/G	2	15	Huaduo3; Huaduo2; Huaduo1; Huaduo2564; Huaduo2543; Huaduo8; Huaduo25129; Huaduo25112; Huaduo25105; Huaduo251; Huaduo4; Huaduo110; Huaduo25100; Jackson-4x; APIV-4x; Huaduo5; Huaduo2421
LOC_Os04g08740	Hap4	G/G; G/G; G/G; C/C; C/C; A/A; T/T; GT/GT; C/C; G/G	6	0	96025; Taichung65-4x; E24-4x; L202-4x; E45-4x; M18-4x
LOC_Os04g08740	Hap5	G/G; G/C; G/G; C/C; C/C; A/C; C/C; GT/GT; C/C; G/A	1	0	Linglun-4x
LOC_Os04g08740	Hap6	A/A; G/G; A/A; T/T; T/T; A/A; C/C; G/G; C/C; G/G	2	0	Aijiaonante-4x; Luzhuangwen-4x
LOC_Os04g08740	Hap7	G/A; G/C; G/A; C/T; C/T; A/C; C/C; GT/G; C/C; G/G	1	0	4001-4x
LOC_Os04g08740	Hap8	G/G; G/G; A/A; T/T; C/C; A/A; C/C; G/G; T/T; G/G	4	0	Huanghuazhan-4x; Yuejingsimaio-4x; Huagengxian74-4x; Yangeng48-4x
LOC_Os04g12540	Hap1	C/C; C/C; G/G; G/G; T/T; C/C; G/G; A/A; T/T; A/A; G/G; G/G; TC/TC; CCACTTGGA/CCACTTGGA; G/G; C/C; C/C; */*; */*; T/T; G/G; C/C; C/C; G/G; T/T; T/T; G/G; G/G; T/T; T/T; A/A; C/C; C/C; C/C; T/T; C/C; C/C; A/A; T/T; C/C; C/C; C/C; C/C	5	0	4001-4x; Huanghuazhan-4x; Yuejingsimaio-4x; Huagengxian74-4x; Yangeng48-4x
LOC_Os04g12540	Hap2	G/G; T/T; A/A; A/A; C/C; C/C; A/A; C/C; C/C; G/G; A/A; GCCTGCTTCACCTGTGTCCTATTTGAAAC/GCCTGCTTCACCTGTGTCCTATTTGAAAC; T/T; C/C; GT/GT; CTCAACAAACATTGGT/CTCAACAAACATTGGT; CTTTTCCTTTCACATCATCAGGTTGTTGCCGAGTCATTAGAGTGCAATCTTCGTAGTT/CTTTTCCTTTCACATCATCAGGTTGTTGCCGAGTCATTAGAGTGCAATCTTCGTAGTT; A/A; A/A; A/A; A/A; T/T; CCTCCCA/CCTCCCA; GACCGGTAGCAGTCATTGGCCCAGTAA/GACCGGTAGCAGTCATTGGCCCAGTAA; G/G; C/C; C/C…	0	1	Huaduo2421
LOC_Os04g12540	Hap3	G/G; T/T; G/G; A/A; C/C; C/C; A/A; C/C; C/C; G/G; A/A; GCCTGCTTCACCTGTGTCCTATTTGAAAC/GCCTGCTTCACCTGTGTCCTATTTGAAAC; T/T; C/C; GT/GT; CTCAACAAACATTGGT/CTCAACAAACATTGGT; CTTTTCCTTTCACATCATCAGGTTGTTGCCGAGTCATTAGAGTGCAATCTTCGTAGTT/CTTTTCCTTTCACATCATCAGGTTGTTGCCGAGTCATTAGAGTGCAATCTTCGTAGTT; AGT/AGT; AGT/AGT; A/A; G/G; T/T; CCTCCCA/CCTCCCA; GACCGGTAGCAGTCATTGGCCCAGTAA/GACCGGTAGCAGTCATTGGCCCAGTAA; G/G; …	1	0	APIV-4x
LOC_Os04g12540	Hap4	G/G; T/T; A/A; A/A; C/C; C/C; A/A; C/C; C/C; G/G; A/A; GCCTGCTTCACCTGTGTCCTATTTGAAAC/GCCTGCTTCACCTGTGTCCTATTTGAAAC; T/T; C/C; GT/GT; CTCAACAAACATTGGT/CTCAACAAACATTGGT; CTTTTCCTTTCACATCATCAGGTTGTTGCCGAGTCATTAGAGTGCAATCTTCGTAGTT/CTTTTCCTTTCACATCATCAGGTTGTTGCCGAGTCATTAGAGTGCAATCTTCGTAGTT; A/A; A/A; A/A; A/A; T/T; CCTCCCA/CCTCCCA; GACCGGTAGCAGTCATTGGCCCAGTAA/GACCGGTAGCAGTCATTGGCCCAGTAA; G/G; C/C; C/C…	3	0	Aijiaonante-4x; Wuxuenuo-4x; Luzhuangwen-4x
LOC_Os04g12540	Hap5	G/G; T/T; A/A; A/A; C/C; C/C; A/A; C/C; C/C; G/G; A/A; GCCTGCTTCACCTGTGTCCTATTTGAAAC/GCCTGCTTCACCTGTGTCCTATTTGAAAC; T/T; C/C; GT/GT; CTCAACAAACATTGGT/CTCAACAAACATTGGT; CTTTTCCTTTCACATCATCAGGTTGTTGCCGAGTCATTAGAGTGCAATCTTCGTAGTT/CTTTTCCTTTCACATCATCAGGTTGTTGCCGAGTCATTAGAGTGCAATCTTCGTAGTT; A/A; A/A; A/A; A/A; T/T; CCTCCCA/CCTCCCA; GACCGGTAGCAGTCATTGGCCCAGTAA/GACCGGTAGCAGTCATTGGCCCAGTAA; G/G; C/C; C/C…	0	1	Huaduo8
LOC_Os04g12540	Hap6	G/G; T/T; G/G; A/A; C/C; T/T; A/A; C/C; C/C; G/G; A/A; GCCTGCTTCACCTGTGTCCTATTTGAAAC/GCCTGCTTCACCTGTGTCCTATTTGAAAC; T/T; C/C; GT/GT; CTCAACAAACATTGGT/CTCAACAAACATTGGT; CTTTTCCTTTCACATCATCAGGTTGTTGCCGAGTCATTAGAGTGCAATCTTCGTAGTT/CTTTTCCTTTCACATCATCAGGTTGTTGCCGAGTCATTAGAGTGCAATCTTCGTAGTT; AGT/AGT; AGT/AGT; A/A; G/G; T/T; CCTCCCA/CCTCCCA; GACCGGTAGCAGTCATTGGCCCAGTAA/GACCGGTAGCAGTCATTGGCCCAGTAA; G/G; …	4	0	96025; Taichung65-4x; E24-4x; E45-4x
LOC_Os04g12540	Hap7	G/G; T/T; G/G; A/A; C/C; C/C; A/A; C/C; C/C; G/G; A/A; GCCTGCTTCACCTGTGTCCTATTTGAAAC/GCCTGCTTCACCTGTGTCCTATTTGAAAC; T/T; C/C; GT/GT; CTCAACAAACATTGGT/CTCAACAAACATTGGT; CTTTTCCTTTCACATCATCAGGTTGTTGCCGAGTCATTAGAGTGCAATCTTCGTAGTT/CTTTTCCTTTCACATCATCAGGTTGTTGCCGAGTCATTAGAGTGCAATCTTCGTAGTT; AGT/AGT; AGT/AGT; A/A; G/G; T/T; CCTCCCA/CCTCCCA; GACCGGTAGCAGTCATTGGCCCAGTAA/GACCGGTAGCAGTCATTGGCCCAGTAA; G/G; …	5	13	Huaduo3; Huaduo2; Huaduo1; Huaduo2564; Huaduo2543; Huaduo25129; Huaduo25112; Huaduo25105; Huaduo251; Huaduo4; Huaduo110; Huaduo25100; Jackson-4x; 02428-4x; L202-4x; M18-4x; Linglun-4x; Huaduo5
LOC_Os04g23550	Hap1	T/T; ./.; T/T; C/C; A/A; A/A	1	0	Yangeng48-4x
LOC_Os04g23550	Hap2	TAGCTCATGG/TAGCTCATGG; C/C; C/C; C/C; A/A; A/A	6	13	Huaduo3; Huaduo2; Huaduo1; Huaduo2564; Huaduo2543; Huaduo25129; Huaduo25112; Huaduo25105; Huaduo251; Huaduo4; Huaduo110; Huaduo25100; Jackson-4x; 02428-4x; APIV-4x; L202-4x; M18-4x; Linglun-4x; Huaduo5
LOC_Os04g23550	Hap3	TAGCTCATGG/T; C/C; T/T; C/C; A/A; A/A	0	1	Huaduo8
LOC_Os04g23550	Hap4	T/T; ./.; C/C; C/C; A/A; G/G	1	0	Luzhuangwen-4x
LOC_Os04g23550	Hap5	TAGCTCATGG/TAGCTCATGG; C/C; C/C; C/C; G/G; A/A	4	0	96025; Taichung65-4x; E24-4x; E45-4x
LOC_Os04g23550	Hap6	T/T; C/C; T/T; C/C; A/A; A/A	2	1	Huanghuazhan-4x; Huagengxian74-4x; Huaduo2421
LOC_Os04g23550	Hap7	T/T; A/A; C/C; C/C; A/A; G/G	3	0	4001-4x; Yuejingsimaio-4x; Wuxuenuo-4x
LOC_Os04g23550	Hap8	TAGCTCATGG/TAGCTCATGG; C/C; C/C; T/T; A/A; A/A	1	0	Aijiaonante-4x
LOC_Os04g25540	Hap1	A/A	6	14	Huaduo3; Huaduo2; Huaduo1; Huaduo2564; Huaduo2543; Huaduo25129; Huaduo25112; Huaduo25105; Huaduo251; Huaduo4; Huaduo110; Huaduo25100; 96025; Jackson-4x; 02428-4x; L202-4x; M18-4x; Linglun-4x; Huaduo5; Huaduo2421
LOC_Os04g25540	Hap2	G/G	3	0	Taichung65-4x; APIV-4x; E45-4x
LOC_Os04g25540	Hap3	A/G	8	1	Huaduo8; 4001-4x; Aijiaonante-4x; Huanghuazhan-4x; Yuejingsimaio-4x; Wuxuenuo-4x; Huagengxian74-4x; Luzhuangwen-4x; Yangeng48-4x
LOC_Os04g28280	Hap1	A/A; T/T; G/G; C/C; GCTTATCCTCTCC/GCTTATCCTCTCC; C/C; C/C; GC/GC; C/C; A/A; G/G	1	0	APIV-4x
LOC_Os04g28280	Hap2	G/G; C/C; T/T; T/T; GCTTATCCTCTCC/GCTTATCCTCTCC; C/C; C/A; GC/GC; G/G; G/G; GGGC/GGGC	1	0	Linglun-4x
LOC_Os04g28280	Hap3	G/G; C/C; T/T; T/T; GCTTATCCTCTCC/GCTTATCCTCTCC; C/C; C/C; G/G; G/G; ./.; ./.	1	0	Luzhuangwen-4x
LOC_Os04g28280	Hap4	G/G; C/C; T/T; T/T; GCTTATCCTCTCC/GCTTATCCTCTCC; C/C; C/C; GC/GC; G/G; G/G; GGGC/GGGC	7	2	Huaduo8; 96025; 02428-4x; Taichung65-4x; E24-4x; Aijiaonante-4x; E45-4x; M18-4x; Huaduo2421
LOC_Os04g28280	Hap5	G/G; C/C; T/T; T/T; GCTTATCCTCTCC/GCTTATCCTCTCC; C/C; A/A; GC/GC; G/G; G/G; GGGC/GGGC	1	13	Huaduo3; Huaduo2; Huaduo1; Huaduo2564; Huaduo2543; Huaduo25129; Huaduo25112; Huaduo25105; Huaduo251; Huaduo4; Huaduo110; Huaduo25100; Jackson-4x; Huaduo5
LOC_Os04g28280	Hap6	G/G; C/C; T/T; T/T; G/G; A/A; C/C; GC/GC; G/G; G/G; GGGC/GGGC	1	0	L202-4x
LOC_Os04g28280	Hap7	G/G; C/C; T/T; T/T; GCTTATCCTCTCC/GCTTATCCTCTCC; C/C; C/C; G/G; G/G; G/G; GGGC/GGGC	6	0	4001-4x; Huanghuazhan-4x; Yuejingsimaio-4x; Wuxuenuo-4x; Huagengxian74-4x; Yangeng48-4x
LOC_Os04g31070	Hap1	TCCCACC/TCCCACC; A/A; T/T; C/C	1	0	Yuejingsimaio-4x
LOC_Os04g31070	Hap2	TCCCACC/TCCCACC; A/A; T/T; G/G	2	0	Huanghuazhan-4x; Wuxuenuo-4x
LOC_Os04g31070	Hap3	T/TCCCACC; ACAC/A; G/T; C/C	1	0	Luzhuangwen-4x
LOC_Os04g31070	Hap4	T/TCCCACC; ACAC/A; G/T; G/G	1	0	4001-4x
LOC_Os04g31070	Hap5	./.; ./.; ./.; G/G	1	0	Aijiaonante-4x
LOC_Os04g31070	Hap6	T/T; ACAC/ACAC; G/G; C/C	12	15	Huaduo3; Huaduo2; Huaduo1; Huaduo2564; Huaduo2543; Huaduo8; Huaduo25129; Huaduo25112; Huaduo25105; Huaduo251; Huaduo4; Huaduo110; Huaduo25100; 96025; Jackson-4x; 02428-4x; Taichung65-4x; E24-4x; APIV-4x; L202-4x; E45-4x; M18-4x; Linglun-4x; Huagengxian74-4x; Huaduo5; Huaduo2421; Yangeng48-4x
LOC_Os04g32510	Hap1	C/C; A/A; CCGCCGACGCCGACGCCGACGCCGA/CCGCCGACGCCGACGCCGACGCCGA; CCGCCGACGCCGACGCCGACGCCGA/CCGCCGACGCCGACGCCGACGCCGA; T/T; G/G; C/C; C/C; T/T; A/A	9	13	Huaduo3; Huaduo2; Huaduo1; Huaduo2564; Huaduo2543; Huaduo8; Huaduo25129; Huaduo25112; Huaduo25105; Huaduo251; Huaduo4; Huaduo110; Huaduo25100; 96025; Jackson-4x; 02428-4x; Taichung65-4x; E24-4x; 4001-4x; L202-4x; E45-4x; M18-4x
LOC_Os04g32510	Hap2	./.; ./.; ./.; ./.; ./.; ./.; ./.; C/C; T/T; A/A	1	1	Huaduo2421; Yangeng48-4x
LOC_Os04g32510	Hap3	C/C; ./.; ./.; ./.; ./.; ./.; ./.; C/T; T/A; A/G	0	1	Huaduo5
LOC_Os04g32510	Hap4	G/G; AACCACC/AACCACC; CCGCCGA/CCGCCGA; CCGCCGA/CCGCCGA; C/C; A/A; G/G; C/C; T/T; A/A	5	0	Aijiaonante-4x; Huanghuazhan-4x; Yuejingsimaio-4x; Wuxuenuo-4x; Huagengxian74-4x
LOC_Os04g32510	Hap5	./.; ./.; ./.; ./.; ./.; ./.; ./.; C/T; T/A; A/G	1	0	Luzhuangwen-4x
LOC_Os04g32510	Hap6	G/G; AACCACC/AACCACC; C/C; C/C; C/C; A/A; G/G; C/C; T/T; A/A	1	0	APIV-4x
LOC_Os04g32510	Hap7	C/C; A/A; CCGCCGACGCCGACGCCGACGCCGA/CCGCCGACGCCGACGCCGACGCCGA; CCGCCGACGCCGACGCCGACGCCGA/CCGCCGACGCCGACGCCGACGCCGA; T/C; G/A; C/C; C/C; T/T; A/A	1	0	Linglun-4x
LOC_Os04g33740	Hap1	A/G; G/G; G/G	1	0	Linglun-4x
LOC_Os04g33740	Hap2	G/G; G/G; ./.	1	0	Yangeng48-4x
LOC_Os04g33740	Hap3	G/G; G/G; T/T	5	0	Aijiaonante-4x; Huanghuazhan-4x; Yuejingsimaio-4x; Wuxuenuo-4x; Huagengxian74-4x
LOC_Os04g33740	Hap4	A/A; G/G; ./.	1	2	Huaduo5; Huaduo2421; Luzhuangwen-4x
LOC_Os04g33740	Hap5	A/A; G/G; G/G	9	13	Huaduo3; Huaduo2; Huaduo1; Huaduo2564; Huaduo2543; Huaduo8; Huaduo25129; Huaduo25112; Huaduo25105; Huaduo251; Huaduo4; Huaduo110; Huaduo25100; 96025; Jackson-4x; 02428-4x; Taichung65-4x; E24-4x; 4001-4x; L202-4x; E45-4x; M18-4x
LOC_Os04g33740	Hap6	G/G; T/T; G/G	1	0	APIV-4x
LOC_Os04g33860	Hap1	G/G	1	0	APIV-4x
LOC_Os04g33860	Hap2	C/C	17	15	Huaduo3; Huaduo2; Huaduo1; Huaduo2564; Huaduo2543; Huaduo8; Huaduo25129; Huaduo25112; Huaduo25105; Huaduo251; Huaduo4; Huaduo110; Huaduo25100; 96025; Jackson-4x; 02428-4x; Taichung65-4x; E24-4x; 4001-4x; Aijiaonante-4x; L202-4x; Huanghuazhan-4x; Yuejingsimaio-4x; E45-4x; M18-4x; Wuxuenuo-4x; Linglun-4x; Huagengxian74-4x; Huaduo5; Huaduo2421; Luzhuangwen-4x; Yangeng48-4x
LOC_Os04g35520	Hap1	CCGCCGCCGA/CCGCCGCCGA; A/A	10	9	Huaduo3; Huaduo2; Huaduo1; Huaduo2543; Huaduo25129; Huaduo25112; Huaduo25105; Huaduo251; Huaduo110; Jackson-4x; 02428-4x; Taichung65-4x; E24-4x; 4001-4x; APIV-4x; L202-4x; E45-4x; M18-4x; Linglun-4x
LOC_Os04g35520	Hap2	CCGCCGCCGA/CCGCCGCCGA; ./.	1	0	Luzhuangwen-4x
LOC_Os04g35520	Hap3	C/C; C/C	6	5	Huaduo2564; Huaduo8; Huaduo4; Huaduo25100; 96025; Aijiaonante-4x; Huanghuazhan-4x; Yuejingsimaio-4x; Wuxuenuo-4x; Huagengxian74-4x; Huaduo5
LOC_Os04g35520	Hap4	C/C; ./.	1	1	Huaduo2421; Yangeng48-4x
LOC_Os04g36070	Hap1	C/C; G/G	4	6	Huaduo2564; Huaduo8; Huaduo4; Huaduo25100; Aijiaonante-4x; Yuejingsimaio-4x; Huagengxian74-4x; Huaduo5; Huaduo2421; Luzhuangwen-4x
LOC_Os04g36070	Hap2	G/C; G/G	3	0	96025; Linglun-4x; Yangeng48-4x
LOC_Os04g36070	Hap3	G/G; G/G	10	9	Huaduo3; Huaduo2; Huaduo1; Huaduo2543; Huaduo25129; Huaduo25112; Huaduo25105; Huaduo251; Huaduo110; Jackson-4x; 02428-4x; Taichung65-4x; E24-4x; 4001-4x; L202-4x; Huanghuazhan-4x; E45-4x; M18-4x; Wuxuenuo-4x
LOC_Os04g36070	Hap4	G/G; C/C	1	0	APIV-4x
LOC_Os04g37920	Hap1	T/T; T/T; T/T	1	0	APIV-4x
LOC_Os04g37920	Hap2	G/G; A/A; C/C	17	15	Huaduo3; Huaduo2; Huaduo1; Huaduo2564; Huaduo2543; Huaduo8; Huaduo25129; Huaduo25112; Huaduo25105; Huaduo251; Huaduo4; Huaduo110; Huaduo25100; 96025; Jackson-4x; 02428-4x; Taichung65-4x; E24-4x; 4001-4x; Aijiaonante-4x; L202-4x; Huanghuazhan-4x; Yuejingsimaio-4x; E45-4x; M18-4x; Wuxuenuo-4x; Linglun-4x; Huagengxian74-4x; Huaduo5; Huaduo2421; Luzhuangwen-4x; Yangeng48-4x
LOC_Os04g37960	Hap1	A/A; A/A; T/T; T/T; A/A; G/G; T/T; G/G; A/A	1	0	APIV-4x
LOC_Os04g37960	Hap2	T/T; A/A; G/G; T/T; A/A; T/T; T/T; A/A; A/A	0	2	Huaduo8; Huaduo2421
LOC_Os04g37960	Hap3	T/T; T/T; G/G; T/G; A/T; G/G; C/C; G/G; ./.	1	0	Yangeng48-4x
LOC_Os04g37960	Hap4	T/T; T/T; G/G; T/T; A/A; G/G; T/T; G/G; A/A	4	4	Huaduo2564; Huaduo4; Huaduo25100; 96025; Taichung65-4x; E24-4x; E45-4x; Huaduo5
LOC_Os04g37960	Hap5	T/T; T/T; G/G; T/T; A/A; G/G; C/C; G/G; C/C	12	9	Huaduo3; Huaduo2; Huaduo1; Huaduo2543; Huaduo25129; Huaduo25112; Huaduo25105; Huaduo251; Huaduo110; Jackson-4x; 02428-4x; 4001-4x; Aijiaonante-4x; L202-4x; Huanghuazhan-4x; Yuejingsimaio-4x; M18-4x; Wuxuenuo-4x; Linglun-4x; Huagengxian74-4x; Luzhuangwen-4x
LOC_Os04g38720	Hap1	C/C; A/A	1	0	APIV-4x
LOC_Os04g38720	Hap2	T/T; G/G	17	15	Huaduo3; Huaduo2; Huaduo1; Huaduo2564; Huaduo2543; Huaduo8; Huaduo25129; Huaduo25112; Huaduo25105; Huaduo251; Huaduo4; Huaduo110; Huaduo25100; 96025; Jackson-4x; 02428-4x; Taichung65-4x; E24-4x; 4001-4x; Aijiaonante-4x; L202-4x; Huanghuazhan-4x; Yuejingsimaio-4x; E45-4x; M18-4x; Wuxuenuo-4x; Linglun-4x; Huagengxian74-4x; Huaduo5; Huaduo2421; Luzhuangwen-4x; Yangeng48-4x
LOC_Os04g38940	Hap1	T/T	1	0	APIV-4x
LOC_Os04g38940	Hap2	C/C	17	15	Huaduo3; Huaduo2; Huaduo1; Huaduo2564; Huaduo2543; Huaduo8; Huaduo25129; Huaduo25112; Huaduo25105; Huaduo251; Huaduo4; Huaduo110; Huaduo25100; 96025; Jackson-4x; 02428-4x; Taichung65-4x; E24-4x; 4001-4x; Aijiaonante-4x; L202-4x; Huanghuazhan-4x; Yuejingsimaio-4x; E45-4x; M18-4x; Wuxuenuo-4x; Linglun-4x; Huagengxian74-4x; Huaduo5; Huaduo2421; Luzhuangwen-4x; Yangeng48-4x
LOC_Os04g38950	Hap1	G/G; T/T; T/T; G/G	1	0	APIV-4x
LOC_Os04g38950	Hap2	GA/GA; T/T; T/T; ./.	0	1	Huaduo5
LOC_Os04g38950	Hap3	GA/GA; ./.; ./.; ./.	2	1	Huaduo2421; Luzhuangwen-4x; Yangeng48-4x
LOC_Os04g38950	Hap4	GA/GA; T/T; T/T; G/G	12	12	Huaduo3; Huaduo2; Huaduo1; Huaduo2564; Huaduo2543; Huaduo25129; Huaduo25112; Huaduo25105; Huaduo251; Huaduo4; Huaduo110; Huaduo25100; 96025; Jackson-4x; 02428-4x; Taichung65-4x; E24-4x; 4001-4x; Aijiaonante-4x; L202-4x; E45-4x; M18-4x; Wuxuenuo-4x; Linglun-4x
LOC_Os04g38950	Hap5	GA/GA; G/G; A/A; A/A	3	1	Huaduo8; Huanghuazhan-4x; Yuejingsimaio-4x; Huagengxian74-4x
LOC_Os04g39020	Hap1	T/T; T/T	8	1	Huaduo8; 96025; Aijiaonante-4x; Huanghuazhan-4x; Yuejingsimaio-4x; Wuxuenuo-4x; Huagengxian74-4x; Luzhuangwen-4x; Yangeng48-4x
LOC_Os04g39020	Hap2	G/G; A/A	10	13	Huaduo3; Huaduo2; Huaduo1; Huaduo2564; Huaduo2543; Huaduo25129; Huaduo25112; Huaduo25105; Huaduo251; Huaduo4; Huaduo110; Huaduo25100; Jackson-4x; 02428-4x; Taichung65-4x; E24-4x; 4001-4x; APIV-4x; L202-4x; E45-4x; M18-4x; Linglun-4x; Huaduo5
LOC_Os04g39020	Hap3	G/T; T/T	0	1	Huaduo2421
LOC_Os04g39770	Hap1	G/G; CAGCAGCAGA/CAGCAGCAGA	9	13	Huaduo3; Huaduo2; Huaduo1; Huaduo2564; Huaduo2543; Huaduo25129; Huaduo25112; Huaduo25105; Huaduo251; Huaduo4; Huaduo110; Huaduo25100; Jackson-4x; 02428-4x; Taichung65-4x; E24-4x; 4001-4x; L202-4x; E45-4x; M18-4x; Linglun-4x; Huaduo5
LOC_Os04g39770	Hap2	A/A; C/C	8	2	Huaduo8; 96025; APIV-4x; Aijiaonante-4x; Huanghuazhan-4x; Yuejingsimaio-4x; Wuxuenuo-4x; Huaduo2421; Luzhuangwen-4x; Yangeng48-4x
LOC_Os04g39770	Hap3	A/A; CAGCAGCAGA/C	1	0	Huagengxian74-4x
LOC_Os04g39780	Hap1	A/A; G/G; G/G; C/C; A/A; A/A; T/T; T/T; A/A; A/A; C/C	8	12	Huaduo3; Huaduo2; Huaduo1; Huaduo2564; Huaduo2543; Huaduo25129; Huaduo25112; Huaduo25105; Huaduo251; Huaduo4; Huaduo110; Huaduo25100; Jackson-4x; 02428-4x; Taichung65-4x; E24-4x; 4001-4x; L202-4x; E45-4x; M18-4x
LOC_Os04g39780	Hap2	./.; A/A; G/G; T/T; G/G; T/T; G/G; C/C; G/G; C/C; T/T	2	1	Huaduo2421; Luzhuangwen-4x; Yangeng48-4x
LOC_Os04g39780	Hap3	G/G; A/A; A/A; T/T; G/G; T/T; G/G; C/C; G/G; C/C; T/T	1	0	APIV-4x
LOC_Os04g39780	Hap4	G/G; A/A; G/G; T/T; G/G; T/T; G/G; C/C; G/G; C/C; T/T	6	1	Huaduo8; 96025; Aijiaonante-4x; Huanghuazhan-4x; Yuejingsimaio-4x; Wuxuenuo-4x; Huagengxian74-4x
LOC_Os04g39780	Hap5	./.; G/G; G/G; C/C; A/A; A/A; T/T; T/T; A/A; A/A; C/C	0	1	Huaduo5
LOC_Os04g39780	Hap6	A/A; G/A; G/G; C/T; A/G; A/T; T/T; T/C; A/A; A/C; C/C	1	0	Linglun-4x
LOC_Os04g39980	Hap1	C/C	15	13	Huaduo3; Huaduo2; Huaduo1; Huaduo2564; Huaduo2543; Huaduo8; Huaduo25129; Huaduo25112; Huaduo25105; Huaduo251; Huaduo4; Huaduo110; Huaduo25100; 96025; Jackson-4x; 02428-4x; Taichung65-4x; E24-4x; 4001-4x; Aijiaonante-4x; L202-4x; Huanghuazhan-4x; Yuejingsimaio-4x; E45-4x; M18-4x; Wuxuenuo-4x; Linglun-4x; Huagengxian74-4x
LOC_Os04g39980	Hap2	T/T	1	0	APIV-4x
LOC_Os04g40020	Hap1	T/T; G/A; G/A; A/G; G/A; T/T; ./.; C/C; C/C; AAT/AAT; G/G; G/G; A/A; T/T	0	1	Huaduo4
LOC_Os04g40020	Hap2	G/G; G/A; G/A; A/G; G/A; T/T; ./.; ./.; C/C; AAT/AAT; ./.; ./.; A/A; T/T	2	0	Aijiaonante-4x; Huanghuazhan-4x
LOC_Os04g40020	Hap3	T/T; G/A; G/G; A/G; G/A; T/T; GC/GC; C/C; C/C; AAT/AAT; G/G; G/G; A/A; T/T	0	1	Huaduo25100
LOC_Os04g40020	Hap4	G/G; G/A; G/A; A/G; G/A; T/C; GC/G; ./.; C/C; AAT/AAT; G/G; G/G; A/A; G/G	1	0	APIV-4x
LOC_Os04g40020	Hap5	G/G; G/A; G/A; A/G; G/A; T/T; ./.; ./.; C/C; AAT/AAT; G/G; G/G; A/ATATAGATGACCATATGGCCCGAGGCCCAC; T/T	1	0	Huagengxian74-4x
LOC_Os04g40020	Hap6	G/G; G/A; G/A; A/G; G/A; T/T; GC/GC; C/C; C/C; AAT/AAT; G/G; G/G; A/A; T/T	1	0	Wuxuenuo-4x
LOC_Os04g40020	Hap7	G/G; G/A; G/A; A/G; G/A; T/T; GC/G; C/CA; C/C; AAT/AAT; ./.; ./.; A/A; T/T	1	0	4001-4x
LOC_Os04g40020	Hap8	./.; A/A; A/A; G/G; A/A; T/T; ./.; ./.; ./.; AAT/AAT; ./.; ./.; A/A; T/T	1	0	Yangeng48-4x
LOC_Os04g40020	Hap9	T/G; G/G; G/G; A/A; G/G; T/T; GC/GC; C/C; C/C; AAT/AAT; G/G; G/G; A/A; T/T	1	0	Linglun-4x
LOC_Os04g40020	Hap10	G/G; G/A; G/A; A/G; G/A; T/T; ./.; ./.; C/C; AAT/AAT; G/G; G/G; A/A; T/T	1	0	Yuejingsimaio-4x
LOC_Os04g40020	Hap11	G/G; G/A; G/A; A/G; G/A; T/T; ./.; C/C; C/C; AAT/AAT; ./.; ./.; A/A; T/T	0	1	Huaduo8
LOC_Os04g40020	Hap12	T/T; G/A; G/A; A/G; G/A; T/T; GC/GC; C/C; C/C; AAT/AAT; G/G; G/G; A/A; T/T	2	6	Huaduo3; Huaduo2; Huaduo25129; Huaduo25112; Huaduo251; Huaduo110; Jackson-4x; L202-4x
LOC_Os04g40020	Hap13	G/G; G/A; G/G; A/G; G/A; T/T; ./.; ./.; C/C; AAT/AAT; ./.; ./.; A/A; T/T	1	0	96025
LOC_Os04g40020	Hap14	T/T; G/A; G/A; A/G; G/A; T/T; GC/GC; C/C; C/CGCAGAGAATGAG; AAT/A; G/GGGGCCA; G/GGA; A/A; T/T	0	1	Huaduo25105
LOC_Os04g40020	Hap15	./.; A/A; A/A; G/G; A/A; T/T; G/G; CA/CA; ./.; AAT/AAT; ./.; ./.; A/A; T/T	0	1	Huaduo2421
LOC_Os04g40020	Hap16	./.; A/A; A/A; G/G; A/A; T/T; ./.; ./.; ./.; ./.; ./.; ./.; A/A; T/T	1	0	Luzhuangwen-4x
LOC_Os04g40020	Hap17	T/T; G/G; G/G; A/A; G/G; T/T; GC/GC; C/C; C/C; AAT/AAT; G/G; G/G; A/A; T/T	5	2	Huaduo2564; Huaduo2543; 02428-4x; Taichung65-4x; E24-4x; E45-4x; M18-4x
LOC_Os04g40020	Hap18	./.; G/A; G/A; A/G; G/A; T/T; ./.; ./.; C/C; AAT/AAT; G/G; G/G; A/A; T/T	0	1	Huaduo5
LOC_Os04g40020	Hap19	T/T; G/A; G/A; A/G; G/G; T/T; GC/GC; C/C; C/C; AAT/AAT; G/G; G/G; A/A; T/T	0	1	Huaduo1
LOC_Os04g40290	Hap1	TGCC/TGCC; G/G; A/A; C/C; G/G; T/T; ./.	4	0	96025; 4001-4x; Aijiaonante-4x; Wuxuenuo-4x
LOC_Os04g40290	Hap2	T/T; T/T; G/G; T/T; A/A; C/C; T/T	13	15	Huaduo3; Huaduo2; Huaduo1; Huaduo2564; Huaduo2543; Huaduo8; Huaduo25129; Huaduo25112; Huaduo25105; Huaduo251; Huaduo4; Huaduo110; Huaduo25100; Jackson-4x; 02428-4x; Taichung65-4x; E24-4x; L202-4x; Huanghuazhan-4x; Yuejingsimaio-4x; E45-4x; M18-4x; Linglun-4x; Huagengxian74-4x; Huaduo5; Huaduo2421; Luzhuangwen-4x; Yangeng48-4x
LOC_Os04g40290	Hap3	TGCC/TGCC; G/G; A/A; C/C; G/G; T/T; TAG/TAG	1	0	APIV-4x
LOC_Os04g43050	Hap1	A/A; A/A; A/A; G/G; C/C	1	0	APIV-4x
LOC_Os04g43050	Hap2	G/G; T/T; C/C; A/A; T/T	17	15	Huaduo3; Huaduo2; Huaduo1; Huaduo2564; Huaduo2543; Huaduo8; Huaduo25129; Huaduo25112; Huaduo25105; Huaduo251; Huaduo4; Huaduo110; Huaduo25100; 96025; Jackson-4x; 02428-4x; Taichung65-4x; E24-4x; 4001-4x; Aijiaonante-4x; L202-4x; Huanghuazhan-4x; Yuejingsimaio-4x; E45-4x; M18-4x; Wuxuenuo-4x; Linglun-4x; Huagengxian74-4x; Huaduo5; Huaduo2421; Luzhuangwen-4x; Yangeng48-4x
LOC_Os04g44150	Hap1	C/C	17	15	Huaduo3; Huaduo2; Huaduo1; Huaduo2564; Huaduo2543; Huaduo8; Huaduo25129; Huaduo25112; Huaduo25105; Huaduo251; Huaduo4; Huaduo110; Huaduo25100; Jackson-4x; 02428-4x; Taichung65-4x; E24-4x; 4001-4x; APIV-4x; Aijiaonante-4x; L202-4x; Huanghuazhan-4x; Yuejingsimaio-4x; E45-4x; M18-4x; Wuxuenuo-4x; Linglun-4x; Huagengxian74-4x; Huaduo5; Huaduo2421; Luzhuangwen-4x; Yangeng48-4x
LOC_Os04g44150	Hap2	T/T	1	0	96025
LOC_Os04g45330	Hap1	C/C	17	15	Huaduo3; Huaduo2; Huaduo1; Huaduo2564; Huaduo2543; Huaduo8; Huaduo25129; Huaduo25112; Huaduo25105; Huaduo251; Huaduo4; Huaduo110; Huaduo25100; 96025; Jackson-4x; 02428-4x; Taichung65-4x; E24-4x; 4001-4x; Aijiaonante-4x; L202-4x; Huanghuazhan-4x; Yuejingsimaio-4x; E45-4x; M18-4x; Wuxuenuo-4x; Linglun-4x; Huagengxian74-4x; Huaduo5; Huaduo2421; Luzhuangwen-4x; Yangeng48-4x
LOC_Os04g45330	Hap2	A/A	1	0	APIV-4x
LOC_Os04g45470	Hap1	C/C; C/C	1	0	APIV-4x
LOC_Os04g45470	Hap2	T/T; T/T	17	15	Huaduo3; Huaduo2; Huaduo1; Huaduo2564; Huaduo2543; Huaduo8; Huaduo25129; Huaduo25112; Huaduo25105; Huaduo251; Huaduo4; Huaduo110; Huaduo25100; 96025; Jackson-4x; 02428-4x; Taichung65-4x; E24-4x; 4001-4x; Aijiaonante-4x; L202-4x; Huanghuazhan-4x; Yuejingsimaio-4x; E45-4x; M18-4x; Wuxuenuo-4x; Linglun-4x; Huagengxian74-4x; Huaduo5; Huaduo2421; Luzhuangwen-4x; Yangeng48-4x
LOC_Os04g45900	Hap1	T/T	8	0	4001-4x; APIV-4x; Aijiaonante-4x; Huanghuazhan-4x; Yuejingsimaio-4x; Wuxuenuo-4x; Huagengxian74-4x; Yangeng48-4x
LOC_Os04g45900	Hap2	C/C	9	14	Huaduo3; Huaduo2; Huaduo1; Huaduo2564; Huaduo2543; Huaduo8; Huaduo25129; Huaduo25112; Huaduo25105; Huaduo251; Huaduo4; Huaduo110; Huaduo25100; 96025; Jackson-4x; 02428-4x; Taichung65-4x; E24-4x; L202-4x; E45-4x; M18-4x; Linglun-4x; Huaduo5
LOC_Os04g46470	Hap1	C/T; GGCCGCCGCC/GGCCGCCGCC; C/C; T/T	1	0	Linglun-4x
LOC_Os04g46470	Hap2	C/C; G/G; C/C; T/T	1	0	APIV-4x
LOC_Os04g46470	Hap3	C/C; ./.; C/C; T/T	0	1	Huaduo5
LOC_Os04g46470	Hap4	C/C; ./.; A/A; C/C	2	0	Luzhuangwen-4x; Yangeng48-4x
LOC_Os04g46470	Hap5	T/T; G/G; C/C; T/T	3	0	4001-4x; Aijiaonante-4x; Wuxuenuo-4x
LOC_Os04g46470	Hap6	C/C; GGCCGCCGCC/GGCCGCCGCC; C/C; T/T	8	14	Huaduo3; Huaduo2; Huaduo1; Huaduo2564; Huaduo2543; Huaduo8; Huaduo25129; Huaduo25112; Huaduo25105; Huaduo251; Huaduo4; Huaduo110; Huaduo25100; 96025; Jackson-4x; 02428-4x; Taichung65-4x; E24-4x; L202-4x; E45-4x; M18-4x; Huaduo2421
LOC_Os04g46470	Hap7	C/C; G/G; A/A; C/C	3	0	Huanghuazhan-4x; Yuejingsimaio-4x; Huagengxian74-4x
LOC_Os04g46960	Hap1	G/G	8	0	4001-4x; APIV-4x; Aijiaonante-4x; Huanghuazhan-4x; Yuejingsimaio-4x; Huagengxian74-4x; Luzhuangwen-4x; Yangeng48-4x
LOC_Os04g46960	Hap2	A/A	9	15	Huaduo3; Huaduo2; Huaduo1; Huaduo2564; Huaduo2543; Huaduo8; Huaduo25129; Huaduo25112; Huaduo25105; Huaduo251; Huaduo4; Huaduo110; Huaduo25100; 96025; Jackson-4x; 02428-4x; Taichung65-4x; E24-4x; L202-4x; E45-4x; M18-4x; Wuxuenuo-4x; Huaduo5; Huaduo2421
LOC_Os04g46960	Hap3	A/G	1	0	Linglun-4x
LOC_Os04g46980	Hap1	G/G; T/T; C/C; C/C; C/C	9	14	Huaduo3; Huaduo2; Huaduo1; Huaduo2564; Huaduo2543; Huaduo8; Huaduo25129; Huaduo25112; Huaduo25105; Huaduo251; Huaduo4; Huaduo110; Huaduo25100; 96025; Jackson-4x; 02428-4x; Taichung65-4x; E24-4x; L202-4x; E45-4x; M18-4x; Wuxuenuo-4x; Huaduo5
LOC_Os04g46980	Hap2	T/T; C/C; C/C; C/C; T/T	1	0	APIV-4x
LOC_Os04g46980	Hap3	G/G; C/C; G/G; A/A; C/C	5	0	4001-4x; Aijiaonante-4x; Huanghuazhan-4x; Yuejingsimaio-4x; Huagengxian74-4x
LOC_Os04g46980	Hap4	G/G; T/T; C/C; C/C; ./.	0	1	Huaduo2421
LOC_Os04g46980	Hap5	G/G; T/T; C/G; C/C; C/C	1	0	Linglun-4x
LOC_Os04g46980	Hap6	G/G; C/C; G/G; A/A; ./.	2	0	Luzhuangwen-4x; Yangeng48-4x
LOC_Os04g46990	Hap1	CG/CG; C/C; T/T; C/C; C/C; A/A	5	0	4001-4x; Aijiaonante-4x; Huanghuazhan-4x; Yuejingsimaio-4x; Huagengxian74-4x
LOC_Os04g46990	Hap2	CG/CG; C/C; A/A; C/C; C/C; C/C	9	15	Huaduo3; Huaduo2; Huaduo1; Huaduo2564; Huaduo2543; Huaduo8; Huaduo25129; Huaduo25112; Huaduo25105; Huaduo251; Huaduo4; Huaduo110; Huaduo25100; 96025; Jackson-4x; 02428-4x; Taichung65-4x; E24-4x; L202-4x; E45-4x; M18-4x; Wuxuenuo-4x; Huaduo5; Huaduo2421
LOC_Os04g46990	Hap3	CG/CG; C/C; T/T; C/C; C/C; ./.	2	0	Luzhuangwen-4x; Yangeng48-4x
LOC_Os04g46990	Hap4	CG/CG; C/C; A/A; C/C; C/C; C/A	1	0	Linglun-4x
LOC_Os04g46990	Hap5	C/C; T/T; T/T; T/T; T/T; C/C	1	0	APIV-4x
LOC_Os04g47860	Hap1	A/A; T/T; C/C; G/G; A/A; T/T; T/T; GT/GT; T/T; A/A	8	6	Huaduo2543; Huaduo8; Huaduo25112; Huaduo25105; Huaduo110; Jackson-4x; 02428-4x; Taichung65-4x; E24-4x; APIV-4x; L202-4x; E45-4x; M18-4x; Huaduo2421
LOC_Os04g47860	Hap2	A/A; T/G; C/T; G/A; A/A; T/T; T/T; GT/GT; T/T; A/A	1	0	Linglun-4x
LOC_Os04g47860	Hap3	ACAGCAC/ACAGCAC; G/G; C/C; G/G; G/G; C/C; G/G; GT/GT; T/T; A/A	1	9	Huaduo3; Huaduo2; Huaduo1; Huaduo2564; Huaduo25129; Huaduo251; Huaduo4; Huaduo25100; 96025; Huaduo5
LOC_Os04g47860	Hap4	ACAGCAC/ACAGCAC; G/G; T/T; A/A; G/G; C/C; G/G; GT/GT; T/T; A/A	8	0	4001-4x; Aijiaonante-4x; Huanghuazhan-4x; Yuejingsimaio-4x; Wuxuenuo-4x; Huagengxian74-4x; Luzhuangwen-4x; Yangeng48-4x
LOC_Os04g48760	Hap1	T/T; G/G; A/A; C/C; T/T	9	9	Huaduo3; Huaduo2; Huaduo1; Huaduo2564; Huaduo25129; Huaduo251; Huaduo4; Huaduo25100; 96025; 4001-4x; Aijiaonante-4x; Huanghuazhan-4x; Yuejingsimaio-4x; Wuxuenuo-4x; Huagengxian74-4x; Huaduo5; Luzhuangwen-4x; Yangeng48-4x
LOC_Os04g48760	Hap2	C/C; G/G; G/G; A/A; C/C	5	4	Huaduo2543; Huaduo25112; Huaduo25105; Huaduo110; Jackson-4x; Taichung65-4x; E24-4x; L202-4x; E45-4x
LOC_Os04g48760	Hap3	C/C; T/T; G/A; A/A; C/C	1	0	Linglun-4x
LOC_Os04g48760	Hap4	C/C; T/T; G/G; A/A; C/C	2	2	Huaduo8; 02428-4x; M18-4x; Huaduo2421
LOC_Os04g48760	Hap5	C/C; G/G; G/G; C/C; T/T	1	0	APIV-4x
LOC_Os04g48850	Hap1	C/C; T/T	5	4	Huaduo2543; Huaduo25112; Huaduo25105; Huaduo110; Jackson-4x; Taichung65-4x; E24-4x; L202-4x; E45-4x
LOC_Os04g48850	Hap2	A/A; C/C	1	0	APIV-4x
LOC_Os04g48850	Hap3	C/C; C/C	12	11	Huaduo3; Huaduo2; Huaduo1; Huaduo2564; Huaduo8; Huaduo25129; Huaduo251; Huaduo4; Huaduo25100; 96025; 02428-4x; 4001-4x; Aijiaonante-4x; Huanghuazhan-4x; Yuejingsimaio-4x; M18-4x; Wuxuenuo-4x; Linglun-4x; Huagengxian74-4x; Huaduo5; Huaduo2421; Luzhuangwen-4x; Yangeng48-4x
LOC_Os04g49570	Hap1	A/A; T/T; G/G; C/T	1	0	Linglun-4x
LOC_Os04g49570	Hap2	C/C; T/C; A/A; T/T	1	0	Yangeng48-4x
LOC_Os04g49570	Hap3	C/C; C/C; A/A; T/T	9	9	Huaduo3; Huaduo2; Huaduo1; Huaduo2564; Huaduo25129; Huaduo251; Huaduo4; Huaduo25100; 96025; 4001-4x; APIV-4x; Aijiaonante-4x; Huanghuazhan-4x; Yuejingsimaio-4x; Wuxuenuo-4x; Huagengxian74-4x; Huaduo5; Luzhuangwen-4x
LOC_Os04g49570	Hap4	A/A; T/T; G/G; C/C	7	6	Huaduo2543; Huaduo8; Huaduo25112; Huaduo25105; Huaduo110; Jackson-4x; 02428-4x; Taichung65-4x; E24-4x; L202-4x; E45-4x; M18-4x; Huaduo2421
LOC_Os04g51000	Hap1	C/C; TGGCGGCCGCCG/TGGCGGCCGCCG; AGCGACATCAG/AGCGACATCAG; G/A; GT/G; GGT/G	4	0	APIV-4x; Aijiaonante-4x; Yuejingsimaio-4x; Wuxuenuo-4x
LOC_Os04g51000	Hap2	C/C; TGGCGGCCGCCG/TGGCGGCCGCCG; AGCGACATCAG/AGCGACATCAG; ./.; ./.; GGT/GGT	0	1	Huaduo5
LOC_Os04g51000	Hap3	G/G; TGGCGGCCGCCG/TGGCGGCCGCCG; AGCGACATCAG/AGCGACATCAG; ./.; GT/GT; GGT/GGT	0	1	Huaduo2421
LOC_Os04g51000	Hap4	G/G; TGGCGGCCGCCG/T; AGCGACATCAG/A; G/G; GT/G; GGT/G	3	0	Taichung65-4x; E24-4x; E45-4x
LOC_Os04g51000	Hap5	C/C; TGGCGGCCGCCG/TGGCGGCCGCCG; AGCGACATCAG/AGCGACATCAG; G/G; GT/GT; GGT/GGT	4	8	Huaduo3; Huaduo2; Huaduo1; Huaduo2564; Huaduo25129; Huaduo251; Huaduo4; Huaduo25100; 96025; 4001-4x; Huanghuazhan-4x; Huagengxian74-4x
LOC_Os04g51000	Hap6	C/C; TGGCGGCCGCCG/TGGCGGCCGCCG; AGCGACATCAG/AGCGACATCAG; ./.; ./.; ./.	2	0	Luzhuangwen-4x; Yangeng48-4x
LOC_Os04g51000	Hap7	G/G; TGGCGGCCGCCG/TGGCGGCCGCCG; AGCGACATCAG/AGCGACATCAG; G/G; GT/GT; GGT/GGT	5	5	Huaduo2543; Huaduo8; Huaduo25112; Huaduo25105; Huaduo110; Jackson-4x; 02428-4x; L202-4x; M18-4x; Linglun-4x
LOC_Os04g51070	Hap1	T/T; T/T	8	6	Huaduo2543; Huaduo8; Huaduo25112; Huaduo25105; Huaduo110; Jackson-4x; 02428-4x; Taichung65-4x; E24-4x; L202-4x; E45-4x; M18-4x; Linglun-4x; Huaduo2421
LOC_Os04g51070	Hap2	C/C; T/T	6	0	4001-4x; Aijiaonante-4x; Yuejingsimaio-4x; Wuxuenuo-4x; Huagengxian74-4x; Yangeng48-4x
LOC_Os04g51070	Hap3	C/C; A/A	4	9	Huaduo3; Huaduo2; Huaduo1; Huaduo2564; Huaduo25129; Huaduo251; Huaduo4; Huaduo25100; 96025; APIV-4x; Huanghuazhan-4x; Huaduo5; Luzhuangwen-4x
LOC_Os04g52090	Hap1	A/A	10	9	Huaduo3; Huaduo2; Huaduo1; Huaduo2564; Huaduo2543; Huaduo25112; Huaduo25105; Huaduo110; Jackson-4x; 4001-4x; APIV-4x; Aijiaonante-4x; Huanghuazhan-4x; Yuejingsimaio-4x; Wuxuenuo-4x; Huagengxian74-4x; Huaduo5; Luzhuangwen-4x; Yangeng48-4x
LOC_Os04g52090	Hap2	C/C	8	5	Huaduo8; Huaduo251; Huaduo4; Huaduo25100; 96025; 02428-4x; Taichung65-4x; E24-4x; L202-4x; E45-4x; M18-4x; Linglun-4x; Huaduo2421
LOC_Os04g52090	Hap3	C/A	0	1	Huaduo25129
LOC_Os04g52230	Hap1	C/C; T/T; C/C; C/C; C/C; T/T; G/G; C/C; C/C; T/T; T/T; C/C; C/C; C/C; C/C; G/T; G/G; A/C; A/A; C/T; G/G	1	0	Linglun-4x
LOC_Os04g52230	Hap2	C/C; T/T; C/C; C/C; C/C; T/T; G/G; C/C; C/C; T/T; T/T; C/C; C/C; C/C; C/C; G/T; G/G; A/C; A/T; C/T; G/A	0	2	Huaduo25129; Huaduo4
LOC_Os04g52230	Hap3	C/C; T/T; C/C; C/C; C/C; T/T; G/G; C/C; C/C; T/T; T/T; C/C; C/C; C/C; C/C; G/G; G/G; A/A; A/A; C/C; G/G	7	4	Huaduo8; Huaduo251; Huaduo25100; 96025; 02428-4x; Taichung65-4x; E24-4x; L202-4x; E45-4x; M18-4x; Huaduo2421
LOC_Os04g52230	Hap4	C/C; T/T; C/C; C/C; C/C; T/T; G/G; C/C; C/C; T/T; T/T; C/C; C/C; C/C; C/C; G/T; G/G; C/C; T/T; T/T; A/A	9	9	Huaduo3; Huaduo2; Huaduo1; Huaduo2564; Huaduo2543; Huaduo25112; Huaduo25105; Huaduo110; Jackson-4x; APIV-4x; Aijiaonante-4x; Huanghuazhan-4x; Yuejingsimaio-4x; Wuxuenuo-4x; Huagengxian74-4x; Huaduo5; Luzhuangwen-4x; Yangeng48-4x
LOC_Os04g52230	Hap5	C/C; T/T; C/C; C/C; C/C; T/T; G/G; C/C; C/C; T/T; T/T; C/C; C/C; C/C; C/C; G/G; A/A; C/C; T/T; C/C; A/A	1	0	4001-4x
LOC_Os04g52240	Hap1	T/T; C/C; A/A; C/C; A/A	17	15	Huaduo3; Huaduo2; Huaduo1; Huaduo2564; Huaduo2543; Huaduo8; Huaduo25129; Huaduo25112; Huaduo25105; Huaduo251; Huaduo4; Huaduo110; Huaduo25100; 96025; Jackson-4x; 02428-4x; Taichung65-4x; E24-4x; APIV-4x; Aijiaonante-4x; L202-4x; Huanghuazhan-4x; Yuejingsimaio-4x; E45-4x; M18-4x; Wuxuenuo-4x; Linglun-4x; Huagengxian74-4x; Huaduo5; Huaduo2421; Luzhuangwen-4x; Yangeng48-4x
LOC_Os04g52240	Hap2	C/C; T/T; C/C; G/G; G/G	1	0	4001-4x
LOC_Os04g52280	Hap1	G/G; G/G; CCCTCCT/CCCTCCT; GCGGCGCCGGCGC/GCGGCGCCGGCGC; A/A; A/A; T/T; A/A; G/G	8	13	Huaduo3; Huaduo2; Huaduo1; Huaduo2564; Huaduo2543; Huaduo8; Huaduo25129; Huaduo25112; Huaduo25105; Huaduo251; Huaduo4; Huaduo110; Huaduo25100; 96025; Jackson-4x; 02428-4x; Taichung65-4x; E24-4x; L202-4x; E45-4x; M18-4x
LOC_Os04g52280	Hap2	G/G; C/C; ./.; ./.; ./.; G/G; C/C; G/G; A/A	1	0	Luzhuangwen-4x
LOC_Os04g52280	Hap3	GCGCCGC/GCGCCGC; C/C; C/C; G/G; ./.; G/G; C/C; G/G; A/A	1	0	Yangeng48-4x
LOC_Os04g52280	Hap4	GCGCCGC/GCGCCGC; C/C; C/C; G/G; C/C; G/G; C/C; G/G; A/A	6	0	4001-4x; APIV-4x; Aijiaonante-4x; Huanghuazhan-4x; Wuxuenuo-4x; Huagengxian74-4x
LOC_Os04g52280	Hap5	GCGCCGC/GCGCCGC; C/C; C/C; G/G; C/C; G/G; C/C; A/G; A/A	1	0	Yuejingsimaio-4x
LOC_Os04g52280	Hap6	G/G; G/G; CCCTCCT/CCCTCCT; ./.; ./.; A/A; T/T; A/A; G/G	0	1	Huaduo2421
LOC_Os04g52280	Hap7	G/G; G/G; CCCTCCT/CCCTCCT; GCGGCGCCGGCGC/GCGGCGCCGGCGC; A/A; A/A; T/T; A/A; G/A	1	0	Linglun-4x
LOC_Os04g52280	Hap8	G/G; G/G; CCCTCCT/CCCTCCT; GCGGCGCCGGCGC/GCGGCGCCGGCGC; ./.; A/A; T/T; A/A; G/G	0	1	Huaduo5
LOC_Os04g52479	Hap1	G/G; C/C; G/G; A/A	5	0	4001-4x; APIV-4x; Aijiaonante-4x; Wuxuenuo-4x; Luzhuangwen-4x
LOC_Os04g52479	Hap2	A/G; T/T; A/G; A/A	1	0	Linglun-4x
LOC_Os04g52479	Hap3	A/A; T/T; A/A; A/A	8	2	Huaduo8; 96025; 02428-4x; Taichung65-4x; E24-4x; L202-4x; Yuejingsimaio-4x; E45-4x; M18-4x; Huaduo2421
LOC_Os04g52479	Hap4	G/G; T/T; A/A; A/A	3	0	Huanghuazhan-4x; Huagengxian74-4x; Yangeng48-4x
LOC_Os04g52479	Hap5	A/A; T/T; A/A; A/G	0	1	Huaduo25129
LOC_Os04g52479	Hap6	A/A; T/T; A/A; G/G	1	12	Huaduo3; Huaduo2; Huaduo1; Huaduo2564; Huaduo2543; Huaduo25112; Huaduo25105; Huaduo251; Huaduo4; Huaduo110; Huaduo25100; Jackson-4x; Huaduo5
LOC_Os04g52900	Hap1	C/C; C/C; T/T; G/G; T/T; G/G; T/T	1	0	4001-4x
LOC_Os04g52900	Hap2	C/C; C/C; C/C; G/G; T/T; G/G; T/T	4	5	Huaduo8; Huaduo25129; Huaduo4; Huaduo25100; Jackson-4x; 02428-4x; Yuejingsimaio-4x; M18-4x; Huaduo2421
LOC_Os04g52900	Hap3	C/C; G/G; C/C; G/G; T/C; G/G; T/T	1	0	Huanghuazhan-4x
LOC_Os04g52900	Hap4	T/T; G/G; C/C; G/G; T/T; A/A; T/T	4	0	APIV-4x; Aijiaonante-4x; Wuxuenuo-4x; Luzhuangwen-4x
LOC_Os04g52900	Hap5	C/C; G/G; C/C; G/G; T/T; G/G; A/A	2	9	Huaduo3; Huaduo2; Huaduo1; Huaduo2564; Huaduo2543; Huaduo25112; Huaduo25105; Huaduo251; Huaduo110; 96025; L202-4x
LOC_Os04g52900	Hap6	C/C; C/G; C/C; G/G; T/T; G/G; T/T	1	0	Linglun-4x
LOC_Os04g52900	Hap7	C/C; C/C; C/C; A/A; T/T; G/G; T/T	3	0	Taichung65-4x; E24-4x; E45-4x
LOC_Os04g52900	Hap8	C/C; G/G; C/C; G/G; T/T; G/G; T/T	2	0	Huagengxian74-4x; Yangeng48-4x
LOC_Os04g52900	Hap9	C/C; ./.; C/C; G/G; T/T; G/G; A/A	0	1	Huaduo5
LOC_Os04g54900	Hap1	TCGA/TCGA	3	2	Huaduo8; 02428-4x; M18-4x; Linglun-4x; Huaduo2421
LOC_Os04g54900	Hap2	T/T	15	13	Huaduo3; Huaduo2; Huaduo1; Huaduo2564; Huaduo2543; Huaduo25129; Huaduo25112; Huaduo25105; Huaduo251; Huaduo4; Huaduo110; Huaduo25100; 96025; Jackson-4x; Taichung65-4x; E24-4x; 4001-4x; APIV-4x; Aijiaonante-4x; L202-4x; Huanghuazhan-4x; Yuejingsimaio-4x; E45-4x; Wuxuenuo-4x; Huagengxian74-4x; Huaduo5; Luzhuangwen-4x; Yangeng48-4x
LOC_Os04g55230	Hap1	T/C; T/C; G/A; G/A; C/T; A/G	0	2	Huaduo25129; Huaduo25105
LOC_Os04g55230	Hap2	C/C; T/C; A/A; A/A; T/T; G/G	1	0	Luzhuangwen-4x
LOC_Os04g55230	Hap3	T/T; T/T; G/G; G/G; C/C; A/A	7	9	Huaduo3; Huaduo2; Huaduo1; Huaduo2564; Huaduo2543; Huaduo8; Huaduo251; 96025; 02428-4x; Taichung65-4x; E24-4x; L202-4x; E45-4x; M18-4x; Huaduo5; Huaduo2421
LOC_Os04g55230	Hap4	C/C; C/C; A/A; A/A; T/T; G/G	8	4	Huaduo25112; Huaduo4; Huaduo110; Huaduo25100; Jackson-4x; 4001-4x; APIV-4x; Aijiaonante-4x; Huanghuazhan-4x; Yuejingsimaio-4x; Wuxuenuo-4x; Huagengxian74-4x
LOC_Os04g55230	Hap5	C/C; C/C; A/A; A/A; C/T; G/G	1	0	Yangeng48-4x
LOC_Os04g55230	Hap6	T/C; T/T; G/A; G/G; C/C; A/A	1	0	Linglun-4x
LOC_Os04g55560	Hap1	G/G; A/A; T/T; G/G	4	0	L202-4x; Huanghuazhan-4x; Huagengxian74-4x; Luzhuangwen-4x
LOC_Os04g55560	Hap2	G/G; A/A; ./.; ./.	1	0	Yangeng48-4x
LOC_Os04g55560	Hap3	A/A; A/A; T/T; G/G	6	4	Huaduo25112; Huaduo4; Huaduo110; Huaduo25100; Jackson-4x; 4001-4x; APIV-4x; Aijiaonante-4x; Yuejingsimaio-4x; Wuxuenuo-4x
LOC_Os04g55560	Hap4	G/G; G/G; A/A; C/C	7	9	Huaduo3; Huaduo2; Huaduo1; Huaduo2564; Huaduo2543; Huaduo8; Huaduo251; 96025; 02428-4x; Taichung65-4x; E24-4x; E45-4x; M18-4x; Linglun-4x; Huaduo5; Huaduo2421
LOC_Os04g55560	Hap5	G/A; G/A; A/T; C/G	0	2	Huaduo25129; Huaduo25105
LOC_Os04g55920	Hap1	./.; T/T; TAGA/TAGA; G/G; G/G; G/G; T/T	0	1	Huaduo8
LOC_Os04g55920	Hap2	GGAA/GGAA; A/A; T/T; G/G; T/T; A/A; C/C	6	7	Huaduo3; Huaduo2; Huaduo1; Huaduo2564; Huaduo2543; Huaduo251; 96025; Taichung65-4x; E24-4x; L202-4x; E45-4x; M18-4x; Huaduo5
LOC_Os04g55920	Hap3	GGAA/G; A/A; T/T; G/GTAGAGA; T/G; A/G; C/T	0	2	Huaduo25129; Huaduo25105
LOC_Os04g55920	Hap4	G/G; ./.; T/T; GTAGAGA/GTAGAGA; G/G; G/G; T/T	1	0	Yuejingsimaio-4x
LOC_Os04g55920	Hap5	GGAA/GGAA; T/T; TAGA/TAGA; G/G; G/G; G/G; T/T	7	1	02428-4x; 4001-4x; Huanghuazhan-4x; Linglun-4x; Huagengxian74-4x; Huaduo2421; Luzhuangwen-4x; Yangeng48-4x
LOC_Os04g55920	Hap6	G/G; ./.; ./.; GTAGAGA/GTAGAGA; G/G; G/G; T/T	4	4	Huaduo25112; Huaduo4; Huaduo110; Huaduo25100; Jackson-4x; APIV-4x; Aijiaonante-4x; Wuxuenuo-4x
LOC_Os04g56170	Hap1	C/C; C/C	18	15	Huaduo3; Huaduo2; Huaduo1; Huaduo2564; Huaduo2543; Huaduo8; Huaduo25129; Huaduo25112; Huaduo25105; Huaduo251; Huaduo4; Huaduo110; Huaduo25100; 96025; Jackson-4x; 02428-4x; Taichung65-4x; E24-4x; 4001-4x; APIV-4x; Aijiaonante-4x; L202-4x; Huanghuazhan-4x; Yuejingsimaio-4x; E45-4x; M18-4x; Wuxuenuo-4x; Linglun-4x; Huagengxian74-4x; Huaduo5; Huaduo2421; Luzhuangwen-4x; Yangeng48-4x
LOC_Os04g56320	Hap1	T/T; T/T	12	13	Huaduo3; Huaduo2; Huaduo1; Huaduo2564; Huaduo2543; Huaduo25129; Huaduo25112; Huaduo25105; Huaduo251; Huaduo4; Huaduo110; Huaduo25100; 96025; Jackson-4x; 4001-4x; APIV-4x; Aijiaonante-4x; L202-4x; Huanghuazhan-4x; Yuejingsimaio-4x; Wuxuenuo-4x; Huagengxian74-4x; Huaduo5; Luzhuangwen-4x; Yangeng48-4x
LOC_Os04g56320	Hap2	C/C; C/C	6	2	Huaduo8; 02428-4x; Taichung65-4x; E24-4x; E45-4x; M18-4x; Linglun-4x; Huaduo2421
LOC_Os04g57490	Hap1	ACG/ACG; TGGAGGCGCTG/TGGAGGCGCTG	18	15	Huaduo3; Huaduo2; Huaduo1; Huaduo2564; Huaduo2543; Huaduo8; Huaduo25129; Huaduo25112; Huaduo25105; Huaduo251; Huaduo4; Huaduo110; Huaduo25100; 96025; Jackson-4x; 02428-4x; Taichung65-4x; E24-4x; 4001-4x; APIV-4x; Aijiaonante-4x; L202-4x; Huanghuazhan-4x; Yuejingsimaio-4x; E45-4x; M18-4x; Wuxuenuo-4x; Linglun-4x; Huagengxian74-4x; Huaduo5; Huaduo2421; Luzhuangwen-4x; Yangeng48-4x
LOC_Os04g57610	Hap1	T/T	10	4	Huaduo2543; Huaduo25112; Huaduo25105; Huaduo110; Jackson-4x; 4001-4x; APIV-4x; Aijiaonante-4x; Huanghuazhan-4x; Yuejingsimaio-4x; Wuxuenuo-4x; Huagengxian74-4x; Luzhuangwen-4x; Yangeng48-4x
LOC_Os04g57610	Hap2	TTGCTGC/TTGCTGC	8	11	Huaduo3; Huaduo2; Huaduo1; Huaduo2564; Huaduo8; Huaduo25129; Huaduo251; Huaduo4; Huaduo25100; 96025; 02428-4x; Taichung65-4x; E24-4x; L202-4x; E45-4x; M18-4x; Linglun-4x; Huaduo5; Huaduo2421
LOC_Os04g57720	Hap1	G/G	8	11	Huaduo3; Huaduo2; Huaduo1; Huaduo2564; Huaduo8; Huaduo25129; Huaduo251; Huaduo4; Huaduo25100; 96025; 02428-4x; Taichung65-4x; E24-4x; L202-4x; E45-4x; M18-4x; Linglun-4x; Huaduo5; Huaduo2421
LOC_Os04g57720	Hap2	T/T	10	4	Huaduo2543; Huaduo25112; Huaduo25105; Huaduo110; Jackson-4x; 4001-4x; APIV-4x; Aijiaonante-4x; Huanghuazhan-4x; Yuejingsimaio-4x; Wuxuenuo-4x; Huagengxian74-4x; Luzhuangwen-4x; Yangeng48-4x
LOC_Os04g57830	Hap1	T/T	10	4	Huaduo2543; Huaduo25112; Huaduo25105; Huaduo110; Jackson-4x; 4001-4x; APIV-4x; Aijiaonante-4x; Huanghuazhan-4x; Yuejingsimaio-4x; Wuxuenuo-4x; Huagengxian74-4x; Luzhuangwen-4x; Yangeng48-4x
LOC_Os04g57830	Hap2	C/C	8	11	Huaduo3; Huaduo2; Huaduo1; Huaduo2564; Huaduo8; Huaduo25129; Huaduo251; Huaduo4; Huaduo25100; 96025; 02428-4x; Taichung65-4x; E24-4x; L202-4x; E45-4x; M18-4x; Linglun-4x; Huaduo5; Huaduo2421
LOC_Os04g57850	Hap1	T/T; ./.; ./.; A/ACGT; G/C; T/C	0	1	Huaduo2421
LOC_Os04g57850	Hap2	G/G; C/C; C/C; A/A; G/G; T/T	9	4	Huaduo2543; Huaduo25112; Huaduo25105; Huaduo110; Jackson-4x; 4001-4x; Aijiaonante-4x; Huanghuazhan-4x; Yuejingsimaio-4x; Wuxuenuo-4x; Huagengxian74-4x; Luzhuangwen-4x; Yangeng48-4x
LOC_Os04g57850	Hap3	G/G; ./.; C/C; A/A; G/G; T/T	1	0	APIV-4x
LOC_Os04g57850	Hap4	T/T; C/C; C/C; A/A; G/G; T/T	6	10	Huaduo3; Huaduo2; Huaduo1; Huaduo2564; Huaduo8; Huaduo25129; Huaduo251; Huaduo4; Huaduo25100; 02428-4x; Taichung65-4x; E24-4x; L202-4x; E45-4x; M18-4x; Huaduo5
LOC_Os04g57850	Hap5	T/T; C/CCG; C/C; A/A; G/G; T/T	1	0	96025
LOC_Os04g57850	Hap6	T/T; C/CCG; C/CAT; A/ACGT; G/C; T/C	1	0	Linglun-4x
LOC_Os04g58620	Hap1	ATAATTTGCACCAGGGGTATCTAAAG/ATAATTTGCACCAGGGGTATCTAAAG; C/C; C/C; C/C; C/C; A/A; G/G; C/C; A/A; G/G; G/G; C/C; G/G; C/C; A/A; T/T; C/C; A/A; C/C; A/A; C/C; G/G; C/C; G/A; G/G; C/C	0	1	Huaduo25112
LOC_Os04g58620	Hap2	ATAATTTGCACCAGGGGTATCTAAAG/A; C/T; C/T; C/T; C/T; A/G; G/A; C/T; A/C; G/C; G/A; C/G; G/C; C/T; A/G; T/C; C/T; A/T; C/T; A/G; C/T; G/T; T/T; A/A; G/G; T/T	2	0	APIV-4x; Yuejingsimaio-4x
LOC_Os04g58620	Hap3	ATAATTTGCACCAGGGGTATCTAAAG/ATAATTTGCACCAGGGGTATCTAAAG; C/C; C/C; C/C; C/C; A/A; G/G; C/C; A/A; G/G; G/G; C/C; G/G; C/C; A/A; T/T; C/C; A/A; C/C; A/A; C/C; G/G; T/T; G/G; A/A; T/T	8	11	Huaduo3; Huaduo2; Huaduo1; Huaduo2564; Huaduo8; Huaduo25129; Huaduo251; Huaduo4; Huaduo25100; 96025; 02428-4x; Taichung65-4x; E24-4x; L202-4x; E45-4x; M18-4x; Wuxuenuo-4x; Huaduo5; Huaduo2421
LOC_Os04g58620	Hap4	ATAATTTGCACCAGGGGTATCTAAAG/ATAATTTGCACCAGGGGTATCTAAAG; C/C; C/C; C/C; C/C; A/A; G/G; C/C; A/A; G/G; G/G; C/C; G/G; C/C; A/A; T/T; C/C; A/A; C/C; A/A; C/C; G/G; T/C; G/G; A/A; T/T	1	0	Linglun-4x
LOC_Os04g58620	Hap5	ATAATTTGCACCAGGGGTATCTAAAG/ATAATTTGCACCAGGGGTATCTAAAG; C/C; C/C; C/C; C/C; A/A; G/G; C/C; A/A; G/G; G/G; C/C; G/G; C/C; A/A; T/T; C/C; A/A; C/C; A/A; C/C; G/G; C/C; A/A; G/G; C/C	6	3	Huaduo2543; Huaduo25105; Huaduo110; Jackson-4x; 4001-4x; Aijiaonante-4x; Huanghuazhan-4x; Huagengxian74-4x; Luzhuangwen-4x
LOC_Os04g58620	Hap6	ATAATTTGCACCAGGGGTATCTAAAG/ATAATTTGCACCAGGGGTATCTAAAG; C/C; C/C; C/C; C/C; A/A; G/G; C/C; A/A; G/G; G/G; C/C; G/G; C/C; A/A; T/T; C/C; A/A; C/C; A/A; C/C; G/G; T/C; A/A; G/G; C/C	1	0	Yangeng48-4x
LOC_Os04g59610	Hap1	C/C; G/G; T/T	8	15	Huaduo3; Huaduo2; Huaduo1; Huaduo2564; Huaduo2543; Huaduo8; Huaduo25129; Huaduo25112; Huaduo25105; Huaduo251; Huaduo4; Huaduo110; Huaduo25100; 96025; Jackson-4x; 02428-4x; Taichung65-4x; E24-4x; L202-4x; E45-4x; Linglun-4x; Huaduo5; Huaduo2421
LOC_Os04g59610	Hap2	CGCTGCAACTGGACGGCCG/CGCTGCAACTGGACGGCCG; T/T; A/A	10	0	4001-4x; APIV-4x; Aijiaonante-4x; Huanghuazhan-4x; Yuejingsimaio-4x; M18-4x; Wuxuenuo-4x; Huagengxian74-4x; Luzhuangwen-4x; Yangeng48-4x
LOC_Os05g02500	Hap1	A/A; C/C; C/C; ACT/ACT; C/C	6	15	Huaduo3; Huaduo2; Huaduo1; Huaduo2564; Huaduo2543; Huaduo8; Huaduo25129; Huaduo25112; Huaduo25105; Huaduo251; Huaduo4; Huaduo110; Huaduo25100; 96025; 02428-4x; Taichung65-4x; E24-4x; E45-4x; Linglun-4x; Huaduo5; Huaduo2421
LOC_Os05g02500	Hap2	G/G; G/G; CCA/CCA; A/A; C/C	9	0	4001-4x; APIV-4x; Aijiaonante-4x; Huanghuazhan-4x; Yuejingsimaio-4x; M18-4x; Wuxuenuo-4x; Huagengxian74-4x; Yangeng48-4x
LOC_Os05g02500	Hap3	A/A; G/G; CCA/CCA; A/A; C/C	2	0	Jackson-4x; L202-4x
LOC_Os05g02500	Hap4	G/G; G/G; CCA/CCA; A/A; T/T	1	0	Luzhuangwen-4x
LOC_Os05g02530	Hap1	C/C; A/A; GAAAATTTTTGATCCCCTGTTATTACAAGTCACAGAAAA/GAAAATTTTTGATCCCCTGTTATTACAAGTCACAGAAAA; A/A; T/T	3	0	APIV-4x; M18-4x; Luzhuangwen-4x
LOC_Os05g02530	Hap2	C/C; G/G; G/G; A/A; T/T	8	15	Huaduo3; Huaduo2; Huaduo1; Huaduo2564; Huaduo2543; Huaduo8; Huaduo25129; Huaduo25112; Huaduo25105; Huaduo251; Huaduo4; Huaduo110; Huaduo25100; 96025; Jackson-4x; 02428-4x; Taichung65-4x; E24-4x; L202-4x; E45-4x; Linglun-4x; Huaduo5; Huaduo2421
LOC_Os05g02530	Hap3	C/C; A/A; G/G; ATTTTTGATCCCCTGTTATTACAAGTCACAGAAAAAAAT/ATTTTTGATCCCCTGTTATTACAAGTCACAGAAAAAAAT; T/T	6	0	4001-4x; Aijiaonante-4x; Huanghuazhan-4x; Yuejingsimaio-4x; Huagengxian74-4x; Yangeng48-4x
LOC_Os05g02530	Hap4	T/T; A/A; G/G; A/A; TTTTTGATCCCCTGTTATTACAAGTCACAGAAAAAAAAA/TTTTTGATCCCCTGTTATTACAAGTCACAGAAAAAAAAA	1	0	Wuxuenuo-4x
LOC_Os05g02730	Hap1	T/T; CCCT/CCCT; C/C	16	15	Huaduo3; Huaduo2; Huaduo1; Huaduo2564; Huaduo2543; Huaduo8; Huaduo25129; Huaduo25112; Huaduo25105; Huaduo251; Huaduo4; Huaduo110; Huaduo25100; 96025; Jackson-4x; 02428-4x; Taichung65-4x; E24-4x; 4001-4x; APIV-4x; Aijiaonante-4x; L202-4x; Huanghuazhan-4x; Yuejingsimaio-4x; E45-4x; M18-4x; Linglun-4x; Huagengxian74-4x; Huaduo5; Huaduo2421; Yangeng48-4x
LOC_Os05g02730	Hap2	C/C; C/C; C/C	1	0	Wuxuenuo-4x
LOC_Os05g02730	Hap3	./.; C/C; T/T	1	0	Luzhuangwen-4x
LOC_Os05g03040	Hap1	C/C; T/T; G/G; ./.; ./.; ./.; ./.; C/C; A/A	0	1	Huaduo2421
LOC_Os05g03040	Hap2	C/C; G/G; G/G; A/A; AGGCGGC/AGGCGGC; AGGCGGC/AGGCGGC; G/G; T/T; G/G	2	0	Huanghuazhan-4x; Wuxuenuo-4x
LOC_Os05g03040	Hap3	C/C; G/G; A/A; ./.; ./.; ./.; ./.; T/T; G/G	2	0	Luzhuangwen-4x; Yangeng48-4x
LOC_Os05g03040	Hap4	C/C; T/T; G/G; G/G; A/A; A/A; A/A; C/C; A/A	4	0	02428-4x; Taichung65-4x; E45-4x; Linglun-4x
LOC_Os05g03040	Hap5	C/C; G/G; A/A; G/G; A/A; A/A; G/G; T/T; G/G	5	0	E24-4x; 4001-4x; Aijiaonante-4x; Yuejingsimaio-4x; Huagengxian74-4x
LOC_Os05g03040	Hap6	C/C; T/T; G/G; G/G; A/A; A/A; G/G; C/C; A/A	3	13	Huaduo3; Huaduo2; Huaduo1; Huaduo2564; Huaduo2543; Huaduo8; Huaduo25129; Huaduo25112; Huaduo25105; Huaduo251; Huaduo4; Huaduo110; Huaduo25100; 96025; Jackson-4x; L202-4x
LOC_Os05g03040	Hap7	C/C; T/T; G/G; G/G; ./.; ./.; ./.; C/C; A/A	0	1	Huaduo5
LOC_Os05g03040	Hap8	T/T; G/G; G/G; G/G; AGGCGGCGGC/AGGCGGCGGC; AGGCGGCGGC/AGGCGGCGGC; G/G; T/T; G/G	2	0	APIV-4x; M18-4x
LOC_Os05g03430	Hap1	C/C	9	0	E24-4x; 4001-4x; APIV-4x; Aijiaonante-4x; Yuejingsimaio-4x; M18-4x; Huagengxian74-4x; Luzhuangwen-4x; Yangeng48-4x
LOC_Os05g03430	Hap2	T/T	9	15	Huaduo3; Huaduo2; Huaduo1; Huaduo2564; Huaduo2543; Huaduo8; Huaduo25129; Huaduo25112; Huaduo25105; Huaduo251; Huaduo4; Huaduo110; Huaduo25100; 96025; Jackson-4x; 02428-4x; Taichung65-4x; L202-4x; Huanghuazhan-4x; E45-4x; Wuxuenuo-4x; Linglun-4x; Huaduo5; Huaduo2421
LOC_Os05g03884	Hap1	A/A; G/G	2	0	Huagengxian74-4x; Yangeng48-4x
LOC_Os05g03884	Hap2	G/G; GCGCCGC/GCGCCGC	4	14	Huaduo3; Huaduo2; Huaduo1; Huaduo2564; Huaduo2543; Huaduo8; Huaduo25129; Huaduo25112; Huaduo25105; Huaduo251; Huaduo4; Huaduo110; Huaduo25100; 96025; Taichung65-4x; E24-4x; E45-4x; Huaduo5
LOC_Os05g03884	Hap3	G/G; G/G	12	1	Jackson-4x; 02428-4x; 4001-4x; APIV-4x; Aijiaonante-4x; L202-4x; Huanghuazhan-4x; Yuejingsimaio-4x; M18-4x; Wuxuenuo-4x; Linglun-4x; Huaduo2421; Luzhuangwen-4x
LOC_Os05g04850	Hap1	CGCGGCG/CGCGGCG; GGGCGGCGGC/GGGCGGCGGC	1	0	Jackson-4x
LOC_Os05g04850	Hap2	C/C; ./.	2	2	Huaduo5; Huaduo2421; Luzhuangwen-4x; Yangeng48-4x
LOC_Os05g04850	Hap3	C/C; GGGCGGCGGC/GGGCGGCGGC	4	13	Huaduo3; Huaduo2; Huaduo1; Huaduo2564; Huaduo2543; Huaduo8; Huaduo25129; Huaduo25112; Huaduo25105; Huaduo251; Huaduo4; Huaduo110; Huaduo25100; 96025; Taichung65-4x; E24-4x; E45-4x
LOC_Os05g04850	Hap4	C/C; G/G	11	0	02428-4x; 4001-4x; APIV-4x; Aijiaonante-4x; L202-4x; Huanghuazhan-4x; Yuejingsimaio-4x; M18-4x; Wuxuenuo-4x; Linglun-4x; Huagengxian74-4x
LOC_Os05g05240	Hap1	G/G; C/C	7	0	Jackson-4x; 02428-4x; APIV-4x; Yuejingsimaio-4x; M18-4x; Linglun-4x; Luzhuangwen-4x
LOC_Os05g05240	Hap2	G/G; A/A	6	0	4001-4x; Aijiaonante-4x; Huanghuazhan-4x; Wuxuenuo-4x; Huagengxian74-4x; Yangeng48-4x
LOC_Os05g05240	Hap3	C/C; C/C	5	15	Huaduo3; Huaduo2; Huaduo1; Huaduo2564; Huaduo2543; Huaduo8; Huaduo25129; Huaduo25112; Huaduo25105; Huaduo251; Huaduo4; Huaduo110; Huaduo25100; 96025; Taichung65-4x; E24-4x; L202-4x; E45-4x; Huaduo5; Huaduo2421
LOC_Os05g05280	Hap1	G/G; A/A; CCGTTCT/CCGTTCT; C/C; C/C	5	14	Huaduo3; Huaduo2; Huaduo1; Huaduo2564; Huaduo2543; Huaduo8; Huaduo25129; Huaduo25112; Huaduo25105; Huaduo251; Huaduo4; Huaduo110; Huaduo25100; 96025; Taichung65-4x; E24-4x; L202-4x; E45-4x; Huaduo5
LOC_Os05g05280	Hap2	A/A; G/G; C/C; T/T; T/T	10	0	4001-4x; APIV-4x; Aijiaonante-4x; Huanghuazhan-4x; Yuejingsimaio-4x; M18-4x; Wuxuenuo-4x; Linglun-4x; Huagengxian74-4x; Luzhuangwen-4x
LOC_Os05g05280	Hap3	A/A; G/G; CCGTTCT/CCGTTCT; T/T; T/T	1	0	Jackson-4x
LOC_Os05g05280	Hap4	A/A; G/G; C/C; T/T; C/T	1	0	02428-4x
LOC_Os05g05280	Hap5	G/G; A/A; CCGTTCT/CCGTTCT; ./.; C/C	0	1	Huaduo2421
LOC_Os05g05280	Hap6	G/A; A/G; CCGTTCT/C; T/T; T/T	1	0	Yangeng48-4x
LOC_Os05g06280	Hap1	G/G; G/G; G/G; G/G; G/G; GAA/GAA; A/A; A/A	6	15	Huaduo3; Huaduo2; Huaduo1; Huaduo2564; Huaduo2543; Huaduo8; Huaduo25129; Huaduo25112; Huaduo25105; Huaduo251; Huaduo4; Huaduo110; Huaduo25100; 96025; Jackson-4x; Taichung65-4x; E24-4x; L202-4x; E45-4x; Huaduo5; Huaduo2421
LOC_Os05g06280	Hap2	G/G; A/A; G/G; G/G; G/G; G/G; G/G; G/G	3	0	Yuejingsimaio-4x; Huagengxian74-4x; Yangeng48-4x
LOC_Os05g06280	Hap3	G/G; A/A; G/GGGGA; G/GGGGA; G/GGGGA; GAA/GAA; C/C; C/C	1	0	02428-4x
LOC_Os05g06280	Hap4	G/G; G/A; G/GGGGA; G/GGGGA; G/GGGGA; GAA/GAA; A/C; A/C	1	0	Linglun-4x
LOC_Os05g06280	Hap5	G/G; A/A; GGAGA/GGAGA; GGAGA/GGAGA; GGAGA/GGAGA; GAA/GAA; A/A; A/A	1	0	M18-4x
LOC_Os05g06280	Hap6	A/A; A/A; GGA/GGA; GGA/GGA; GGA/GGA; GAA/GAA; A/A; A/A	1	0	APIV-4x
LOC_Os05g06280	Hap7	G/G; A/A; GGGGA/GGGGA; GGGGA/GGGGA; GGGGA/GGGGA; GAA/GAA; C/C; C/C	5	0	4001-4x; Aijiaonante-4x; Huanghuazhan-4x; Wuxuenuo-4x; Luzhuangwen-4x
LOC_Os05g06480	Hap1	C/C; T/T; G/G; T/T; TCGACGC/TCGACGC; C/C; CCGT/CCGT; C/C; C/C; A/A; T/T	6	14	Huaduo3; Huaduo2; Huaduo1; Huaduo2564; Huaduo2543; Huaduo8; Huaduo25129; Huaduo25112; Huaduo25105; Huaduo251; Huaduo4; Huaduo110; Huaduo25100; 96025; Jackson-4x; Taichung65-4x; E24-4x; L202-4x; E45-4x; Huaduo5
LOC_Os05g06480	Hap2	A/A; A/A; G/G; G/G; T/T; A/A; C/C; T/T; G/G; C/C; C/C	3	0	02428-4x; APIV-4x; Aijiaonante-4x
LOC_Os05g06480	Hap3	./.; T/T; ./.; T/T; TCGACGC/TCGACGC; C/C; CCGT/CCGT; C/C; C/C; A/A; T/T	0	1	Huaduo2421
LOC_Os05g06480	Hap4	./.; A/A; ./.; ./.; T/T; A/A; CCGT/C; C/T; C/G; A/C; C/C	1	0	Yangeng48-4x
LOC_Os05g06480	Hap5	C/C; A/A; G/G; G/G; T/T; A/A; C/C; T/T; G/G; C/C; C/C	1	0	M18-4x
LOC_Os05g06480	Hap6	C/C; A/A; T/T; G/G; T/T; A/A; C/C; T/T; G/G; C/C; C/C	3	0	Huanghuazhan-4x; Yuejingsimaio-4x; Huagengxian74-4x
LOC_Os05g06480	Hap7	A/A; ./.; G/G; T/G; T/T; A/A; C/C; T/T; G/G; C/C; T/C	1	0	Linglun-4x
LOC_Os05g06480	Hap8	A/A; ./.; G/G; G/G; T/T; A/A; C/C; T/T; G/G; C/C; C/C	2	0	4001-4x; Wuxuenuo-4x
LOC_Os05g06480	Hap9	./.; A/A; ./.; ./.; T/T; A/A; C/C; T/T; G/G; C/C; C/C	1	0	Luzhuangwen-4x
LOC_Os05g06660	Hap1	T/T; TGG/TGG; T/T; T/T; GCC/GCC; GCCGC/GCCGC; T/T	4	0	Huanghuazhan-4x; Yuejingsimaio-4x; Huagengxian74-4x; Yangeng48-4x
LOC_Os05g06660	Hap2	T/T; TGG/TGG; T/T; ./.; G/G; G/G; T/T	1	0	M18-4x
LOC_Os05g06660	Hap3	T/T; TGG/TGG; T/T; TCGCCGC/TCGCCGC; GCC/GCC; GCCGC/GCCGC; T/T	6	15	Huaduo3; Huaduo2; Huaduo1; Huaduo2564; Huaduo2543; Huaduo8; Huaduo25129; Huaduo25112; Huaduo25105; Huaduo251; Huaduo4; Huaduo110; Huaduo25100; 96025; Jackson-4x; Taichung65-4x; E24-4x; L202-4x; E45-4x; Huaduo5; Huaduo2421
LOC_Os05g06660	Hap4	G/G; T/T; TAG/TAG; TCGCCGC/TCGCCGC; GCC/GCC; GCCGC/GCCGC; T/TCGCCGC	1	0	Luzhuangwen-4x
LOC_Os05g06660	Hap5	G/G; T/T; TAG/TAG; T/T; GCC/GCC; GCCGC/GCCGC; TCGCCGC/TCGCCGC	4	0	4001-4x; APIV-4x; Aijiaonante-4x; Wuxuenuo-4x
LOC_Os05g06660	Hap6	G/G; TGG/T; T/TAG; T/T; GCC/GCC; GCCGC/GCCGC; TCGCCGC/TCGCCGC	2	0	02428-4x; Linglun-4x
LOC_Os05g07790	Hap1	C/C	16	15	Huaduo3; Huaduo2; Huaduo1; Huaduo2564; Huaduo2543; Huaduo8; Huaduo25129; Huaduo25112; Huaduo25105; Huaduo251; Huaduo4; Huaduo110; Huaduo25100; 96025; Jackson-4x; 02428-4x; Taichung65-4x; E24-4x; 4001-4x; Aijiaonante-4x; L202-4x; Huanghuazhan-4x; Yuejingsimaio-4x; E45-4x; Wuxuenuo-4x; Linglun-4x; Huagengxian74-4x; Huaduo5; Huaduo2421; Luzhuangwen-4x; Yangeng48-4x
LOC_Os05g07790	Hap2	T/T	2	0	APIV-4x; M18-4x
LOC_Os05g08430	Hap1	A/C; G/A	1	0	Linglun-4x
LOC_Os05g08430	Hap2	C/C; A/A	9	0	02428-4x; 4001-4x; Aijiaonante-4x; Huanghuazhan-4x; Yuejingsimaio-4x; Wuxuenuo-4x; Huagengxian74-4x; Luzhuangwen-4x; Yangeng48-4x
LOC_Os05g08430	Hap3	A/A; G/G	8	15	Huaduo3; Huaduo2; Huaduo1; Huaduo2564; Huaduo2543; Huaduo8; Huaduo25129; Huaduo25112; Huaduo25105; Huaduo251; Huaduo4; Huaduo110; Huaduo25100; 96025; Jackson-4x; Taichung65-4x; E24-4x; APIV-4x; L202-4x; E45-4x; M18-4x; Huaduo5; Huaduo2421
LOC_Os05g09520	Hap1	A/A; T/T; ACCGGCGGCGCCGGCG/ACCGGCGGCGCCGGCG	4	0	Jackson-4x; APIV-4x; L202-4x; M18-4x
LOC_Os05g09520	Hap2	G/G; TGCG/TGCG; ACCGGCGGCGCCGGCG/ACCGGCGGCGCCGGCG	8	12	Huaduo3; Huaduo2; Huaduo1; Huaduo2564; Huaduo2543; Huaduo25129; Huaduo25112; Huaduo25105; Huaduo251; Huaduo4; Huaduo110; Huaduo25100; 96025; Taichung65-4x; E24-4x; 4001-4x; Huanghuazhan-4x; Yuejingsimaio-4x; E45-4x; Huagengxian74-4x
LOC_Os05g09520	Hap3	G/G; ./.; ACCGGCGGCGCCGGCG/ACCGGCGGCGCCGGCG	0	1	Huaduo5
LOC_Os05g09520	Hap4	G/G; TGCG/TGCG; A/A	3	2	Huaduo8; 02428-4x; Aijiaonante-4x; Wuxuenuo-4x; Huaduo2421
LOC_Os05g09520	Hap5	G/G; ./.; ./.	2	0	Luzhuangwen-4x; Yangeng48-4x
LOC_Os05g09520	Hap6	G/A; TGCG/TGCG; A/A	1	0	Linglun-4x
LOC_Os05g10770	Hap1	G/G; A/A; C/C; C/C; C/C; C/C; T/T	2	1	Huaduo251; Jackson-4x; L202-4x
LOC_Os05g10770	Hap2	G/G; A/A; T/C; T/T; C/C; T/T; C/C	1	0	Linglun-4x
LOC_Os05g10770	Hap3	A/A; A/A; T/T; T/T; C/C; T/T; C/C	2	0	Huagengxian74-4x; Yangeng48-4x
LOC_Os05g10770	Hap4	G/G; A/A; T/T; T/T; C/C; T/T; C/C	9	14	Huaduo3; Huaduo2; Huaduo1; Huaduo2564; Huaduo2543; Huaduo8; Huaduo25129; Huaduo25112; Huaduo25105; Huaduo4; Huaduo110; Huaduo25100; 96025; 02428-4x; Taichung65-4x; E24-4x; Aijiaonante-4x; Huanghuazhan-4x; E45-4x; Wuxuenuo-4x; Huaduo5; Huaduo2421; Luzhuangwen-4x
LOC_Os05g10770	Hap5	G/G; G/G; C/C; C/C; T/T; C/C; T/T	2	0	APIV-4x; M18-4x
LOC_Os05g10770	Hap6	G/G; A/A; C/C; C/C; T/T; C/C; T/T	2	0	4001-4x; Yuejingsimaio-4x
LOC_Os05g11414	Hap1	G/G; C/C; A/A; T/T	1	0	4001-4x
LOC_Os05g11414	Hap2	C/C; C/C; A/A; T/T	4	1	Huaduo251; Jackson-4x; APIV-4x; Yuejingsimaio-4x; M18-4x
LOC_Os05g11414	Hap3	G/C; A/C; G/G; C/C	1	0	Linglun-4x
LOC_Os05g11414	Hap4	G/G; A/A; G/G; C/C	12	14	Huaduo3; Huaduo2; Huaduo1; Huaduo2564; Huaduo2543; Huaduo8; Huaduo25129; Huaduo25112; Huaduo25105; Huaduo4; Huaduo110; Huaduo25100; 96025; 02428-4x; Taichung65-4x; E24-4x; Aijiaonante-4x; L202-4x; Huanghuazhan-4x; E45-4x; Wuxuenuo-4x; Huagengxian74-4x; Huaduo5; Huaduo2421; Luzhuangwen-4x; Yangeng48-4x
LOC_Os05g12260	Hap1	G/G; G/G	13	15	Huaduo3; Huaduo2; Huaduo1; Huaduo2564; Huaduo2543; Huaduo8; Huaduo25129; Huaduo25112; Huaduo25105; Huaduo251; Huaduo4; Huaduo110; Huaduo25100; 96025; Jackson-4x; 02428-4x; Taichung65-4x; E24-4x; L202-4x; Huanghuazhan-4x; Yuejingsimaio-4x; E45-4x; Wuxuenuo-4x; Linglun-4x; Huagengxian74-4x; Huaduo5; Huaduo2421; Yangeng48-4x
LOC_Os05g12260	Hap2	A/A; A/A	1	0	M18-4x
LOC_Os05g12260	Hap3	G/G; G/A	1	0	Luzhuangwen-4x
LOC_Os05g12260	Hap4	G/G; A/A	3	0	4001-4x; APIV-4x; Aijiaonante-4x
LOC_Os05g13900	Hap1	T/T; C/C; A/A; G/G; C/C; C/C; T/T; C/C; A/A; G/G; G/G; G/G; G/G; G/G; G/G; G/G; C/C; G/G; C/C; C/C; T/T; C/C	1	0	APIV-4x
LOC_Os05g13900	Hap2	C/C; C/C; C/C; A/A; C/C; C/C; C/C; T/T; G/G; G/G; A/A; A/A; A/A; A/A; A/A; G/G; C/C; G/G; T/T; CTGCTTAGGTTCTGGTTTT/CTGCTTAGGTTCTGGTTTT; C/C; T/T	1	0	M18-4x
LOC_Os05g13900	Hap3	T/T; G/C; C/C; G/G; T/C; C/A; C/C; C/C; G/G; G/A; G/G; G/G; G/G; G/C; G/C; G/T; A/C; A/G; C/C; C/C; C/C; C/C	1	0	Luzhuangwen-4x
LOC_Os05g13900	Hap4	T/T; G/G; C/C; G/G; T/T; C/C; C/C; C/C; G/G; G/G; G/G; G/G; G/G; G/G; G/G; G/G; A/A; A/A; C/C; C/C; C/C; C/C	8	13	Huaduo3; Huaduo2; Huaduo1; Huaduo2564; Huaduo2543; Huaduo25129; Huaduo25112; Huaduo25105; Huaduo251; Huaduo4; Huaduo110; Huaduo25100; 96025; Jackson-4x; 02428-4x; Taichung65-4x; E24-4x; L202-4x; E45-4x; Linglun-4x; Huaduo5
LOC_Os05g13900	Hap5	T/T; C/C; C/C; G/G; C/C; A/A; C/C; C/C; G/G; A/A; G/G; G/G; G/G; C/C; C/C; T/T; C/C; G/G; C/C; C/C; C/C; C/C	7	2	Huaduo8; 4001-4x; Aijiaonante-4x; Huanghuazhan-4x; Yuejingsimaio-4x; Wuxuenuo-4x; Huagengxian74-4x; Huaduo2421; Yangeng48-4x
LOC_Os05g13940	Hap1	T/C; G/G; G/G; G/G; T/C; CTGGCTT/C; T/C; A/AGGTTTTGGTTCTGGCTTTGGCTCC; C/T; C/T; A/G; A/A; G/G	1	0	Luzhuangwen-4x
LOC_Os05g13940	Hap2	C/C; G/G; A/A; G/G; ./.; CTGGCTT/CTGGCTT; ./.; AGGTTTTGGTTCTGGCTTTGGCTCC/AGGTTTTGGTTCTGGCTTTGGCTCC; C/C; C/C; G/G; G/G; A/A	1	0	M18-4x
LOC_Os05g13940	Hap3	C/C; G/G; G/G; G/G; C/C; CTGGCTT/CTGGCTT; T/T; AGGTTTTGGTTCTGGCTTTGGCTCC/AGGTTTTGGTTCTGGCTTTGGCTCC; T/T; C/C; G/G; A/A; G/G	1	0	APIV-4x
LOC_Os05g13940	Hap4	C/C; G/G; G/G; G/G; C/C; C/C; ./.; AGGTTTTGGTTCTGGCTTTGGCTCC/AGGTTTTGGTTCTGGCTTTGGCTCC; T/T; T/T; G/G; A/A; G/G	4	0	Aijiaonante-4x; Huanghuazhan-4x; Yuejingsimaio-4x; Wuxuenuo-4x
LOC_Os05g13940	Hap5	C/C; G/G; G/G; G/G; C/C; C/C; C/C; AGGTTTTGGTTCTGGCTTTGGCTCC/AGGTTTTGGTTCTGGCTTTGGCTCC; T/T; T/T; G/G; A/A; G/G	1	1	4001-4x; Huaduo2421
LOC_Os05g13940	Hap6	C/C; G/G; G/G; G/G; C/C; CTGGCTT/C; ./.; AGGTTTTGGTTCTGGCTTTGGCTCC/AGGTTTTGGTTCTGGCTTTGGCTCC; T/T; T/T; G/G; A/A; G/G	0	1	Huaduo8
LOC_Os05g13940	Hap7	T/T; G/G; G/G; A/A; T/T; CTGGCTT/CTGGCTT; T/T; A/A; C/C; C/C; A/A; A/A; G/G	2	0	Jackson-4x; L202-4x
LOC_Os05g13940	Hap8	T/T; G/G; G/G; G/G; T/T; CTGGCTT/CTGGCTT; T/T; A/A; C/C; C/C; A/A; A/A; G/G	6	13	Huaduo3; Huaduo2; Huaduo1; Huaduo2564; Huaduo2543; Huaduo25129; Huaduo25112; Huaduo25105; Huaduo251; Huaduo4; Huaduo110; Huaduo25100; 96025; 02428-4x; Taichung65-4x; E24-4x; E45-4x; Linglun-4x; Huaduo5
LOC_Os05g13940	Hap9	C/C; T/T; G/G; G/G; T/C; CTGGCTT/C; C/C; AGGTTTTGGTTCTGGCTTTGGCTCC/AGGTTTTGGTTCTGGCTTTGGCTCC; T/T; T/T; G/G; A/A; G/G	1	0	Huagengxian74-4x
LOC_Os05g13940	Hap10	C/C; T/T; G/G; G/G; C/C; C/C; C/C; AGGTTTTGGTTCTGGCTTTGGCTCC/AGGTTTTGGTTCTGGCTTTGGCTCC; T/T; T/T; G/G; A/A; G/G	1	0	Yangeng48-4x
LOC_Os05g15630	Hap1	G/G	14	15	Huaduo3; Huaduo2; Huaduo1; Huaduo2564; Huaduo2543; Huaduo8; Huaduo25129; Huaduo25112; Huaduo25105; Huaduo251; Huaduo4; Huaduo110; Huaduo25100; 96025; Jackson-4x; 02428-4x; Taichung65-4x; E24-4x; 4001-4x; APIV-4x; L202-4x; E45-4x; M18-4x; Wuxuenuo-4x; Linglun-4x; Huagengxian74-4x; Huaduo5; Huaduo2421; Yangeng48-4x
LOC_Os05g15630	Hap2	C/C	4	0	Aijiaonante-4x; Huanghuazhan-4x; Yuejingsimaio-4x; Luzhuangwen-4x
LOC_Os05g24660	Hap1	A/A	2	0	APIV-4x; M18-4x
LOC_Os05g24660	Hap2	G/G	16	15	Huaduo3; Huaduo2; Huaduo1; Huaduo2564; Huaduo2543; Huaduo8; Huaduo25129; Huaduo25112; Huaduo25105; Huaduo251; Huaduo4; Huaduo110; Huaduo25100; 96025; Jackson-4x; 02428-4x; Taichung65-4x; E24-4x; 4001-4x; Aijiaonante-4x; L202-4x; Huanghuazhan-4x; Yuejingsimaio-4x; E45-4x; Wuxuenuo-4x; Linglun-4x; Huagengxian74-4x; Huaduo5; Huaduo2421; Luzhuangwen-4x; Yangeng48-4x
LOC_Os05g26890	Hap1	T/T	15	15	Huaduo3; Huaduo2; Huaduo1; Huaduo2564; Huaduo2543; Huaduo8; Huaduo25129; Huaduo25112; Huaduo25105; Huaduo251; Huaduo4; Huaduo110; Huaduo25100; 96025; Jackson-4x; 02428-4x; Taichung65-4x; E24-4x; 4001-4x; APIV-4x; Aijiaonante-4x; L202-4x; E45-4x; M18-4x; Wuxuenuo-4x; Linglun-4x; Huagengxian74-4x; Huaduo5; Huaduo2421; Yangeng48-4x
LOC_Os05g26890	Hap2	C/C	2	0	Huanghuazhan-4x; Yuejingsimaio-4x
LOC_Os05g26890	Hap3	T/C	1	0	Luzhuangwen-4x
LOC_Os05g28510	Hap1	C/C; C/C; G/G; C/C; G/G; C/C	1	0	M18-4x
LOC_Os05g28510	Hap2	G/G; C/C; A/A; C/C; G/G; T/T	2	0	Huagengxian74-4x; Yangeng48-4x
LOC_Os05g28510	Hap3	G/G; C/C; A/A; C/C; G/G; C/C	6	15	Huaduo3; Huaduo2; Huaduo1; Huaduo2564; Huaduo2543; Huaduo8; Huaduo25129; Huaduo25112; Huaduo25105; Huaduo251; Huaduo4; Huaduo110; Huaduo25100; 96025; 4001-4x; Aijiaonante-4x; Huanghuazhan-4x; Yuejingsimaio-4x; Wuxuenuo-4x; Huaduo5; Huaduo2421
LOC_Os05g28510	Hap4	G/G; T/C; G/A; C/C; A/G; C/C	1	0	Linglun-4x
LOC_Os05g28510	Hap5	G/G; C/C; G/G; C/C; G/G; C/C	1	0	APIV-4x
LOC_Os05g28510	Hap6	G/G; T/T; G/G; C/C; A/A; C/C	6	0	Jackson-4x; 02428-4x; Taichung65-4x; E24-4x; L202-4x; E45-4x
LOC_Os05g28510	Hap7	G/G; C/C; A/A; C/G; G/G; C/T	1	0	Luzhuangwen-4x
LOC_Os05g32110	Hap1	G/C; A/G; C/G; A/G; T/G; T/A; G/G; T/G; A/AG; A/T; G/T; CAGTTTGTA/C; G/T; T/C; T/C; G/A; CGCA/CGCA	3	3	Huaduo25105; Huaduo110; Taichung65-4x; E24-4x; E45-4x; Huaduo5
LOC_Os05g32110	Hap2	./.; ./.; ./.; ./.; T/G; T/A; G/G; T/G; A/AG; A/T; G/T; CAGTTTGTA/C; G/T; T/C; T/C; G/A; CGCA/CGCA	0	1	Huaduo25112
LOC_Os05g32110	Hap3	G/G; ./.; C/C; A/A; T/G; T/A; G/G; T/G; A/AG; A/T; G/T; CAGTTTGTA/C; G/T; T/C; T/C; G/A; CGCA/CGCA	0	2	Huaduo1; Huaduo25129
LOC_Os05g32110	Hap4	G/C; A/G; C/G; A/G; T/G; T/A; G/A; T/G; A/AG; A/T; G/T; CAGTTTGTA/C; G/T; T/C; T/C; G/A; CGCA/CGCA	1	0	02428-4x
LOC_Os05g32110	Hap5	G/C; A/G; C/G; A/G; T/G; T/A; G/G; T/G; A/AG; A/T; G/T; CAGTTTGTA/C; G/T; T/C; T/C; G/A; C/C	9	1	4001-4x; APIV-4x; Aijiaonante-4x; Huanghuazhan-4x; Yuejingsimaio-4x; Linglun-4x; Huagengxian74-4x; Huaduo2421; Luzhuangwen-4x; Yangeng48-4x
LOC_Os05g32110	Hap6	./.; A/A; C/C; A/A; T/G; T/A; G/G; T/G; A/AG; A/T; G/T; CAGTTTGTA/C; G/T; T/C; T/C; G/A; C/C	1	0	M18-4x
LOC_Os05g32110	Hap7	G/G; A/A; C/C; A/A; T/G; T/A; G/G; T/G; A/AG; A/T; G/T; CAGTTTGTA/C; G/T; T/C; T/C; G/A; CGCA/CGCA	0	3	Huaduo3; Huaduo2; Huaduo25100
LOC_Os05g32110	Hap8	G/G; ./.; C/C; ./.; T/G; T/A; G/G; T/G; A/AG; A/T; G/T; CAGTTTGTA/C; G/T; T/C; T/C; G/A; CGCA/CGCA	0	1	Huaduo251
LOC_Os05g32110	Hap9	G/G; A/A; C/G; A/G; T/G; T/A; G/G; T/G; A/AG; A/T; G/T; CAGTTTGTA/C; G/T; T/C; T/C; G/A; CGCA/CGCA	1	2	Huaduo2564; Huaduo2543; Jackson-4x
LOC_Os05g32110	Hap10	G/G; A/A; C/C; A/A; T/G; T/A; G/G; T/G; A/AG; A/T; G/T; CAGTTTGTA/C; G/T; T/C; T/C; G/G; CGCA/CGCA	1	0	L202-4x
LOC_Os05g32110	Hap11	G/G; A/A; C/G; A/G; T/G; T/A; G/G; T/T; A/AG; A/T; G/T; CAGTTTGTA/C; G/T; T/C; T/C; G/A; CGCA/CGCA	0	1	Huaduo4
LOC_Os05g32110	Hap12	./.; ./.; ./.; ./.; T/G; T/A; G/G; T/G; A/AG; A/T; G/T; CAGTTTGTA/C; G/T; T/C; T/C; G/A; C/C	1	0	Wuxuenuo-4x
LOC_Os05g32110	Hap13	./.; ./.; C/G; A/G; T/G; T/A; G/G; T/G; A/AG; A/T; G/T; CAGTTTGTA/C; G/T; T/C; T/C; G/A; C/C	0	1	Huaduo8
LOC_Os05g32110	Hap14	./.; ./.; C/C; A/A; T/G; T/A; G/G; T/G; A/AG; A/T; G/T; CAGTTTGTA/C; G/T; T/C; T/C; G/A; CGCA/CGCA	1	0	96025
LOC_Os05g32270	Hap1	C/T	1	0	Luzhuangwen-4x
LOC_Os05g32270	Hap2	T/T	1	0	Huanghuazhan-4x
LOC_Os05g32270	Hap3	C/C	16	15	Huaduo3; Huaduo2; Huaduo1; Huaduo2564; Huaduo2543; Huaduo8; Huaduo25129; Huaduo25112; Huaduo25105; Huaduo251; Huaduo4; Huaduo110; Huaduo25100; 96025; Jackson-4x; 02428-4x; Taichung65-4x; E24-4x; 4001-4x; APIV-4x; Aijiaonante-4x; L202-4x; Yuejingsimaio-4x; E45-4x; M18-4x; Wuxuenuo-4x; Linglun-4x; Huagengxian74-4x; Huaduo5; Huaduo2421; Yangeng48-4x
LOC_Os05g32710	Hap1	C/T; G/T; C/C; C/A; TCGCCGCCGC/T; T/C; G/G; ./.; ./.; ./.	1	0	Luzhuangwen-4x
LOC_Os05g32710	Hap2	C/C; G/G; C/C; A/A; TCGCCGCCGC/TCGCCGCCGC; T/T; T/T; G/G; C/C; A/A	1	0	4001-4x
LOC_Os05g32710	Hap3	C/C; T/T; C/C; C/C; T/T; C/C; G/G; G/G; A/A; G/G	3	0	02428-4x; Wuxuenuo-4x; Huagengxian74-4x
LOC_Os05g32710	Hap4	T/T; G/G; C/C; A/A; TCGCCGCCGC/TCGCCGCCGC; T/T; T/T; G/G; C/C; G/G	3	0	APIV-4x; Huanghuazhan-4x; M18-4x
LOC_Os05g32710	Hap5	C/C; G/G; T/T; C/C; TCGCCGCCGC/TCGCCGCCGC; T/T; G/G; T/T; ./.; ./.	0	1	Huaduo5
LOC_Os05g32710	Hap6	C/C; G/G; T/T; C/C; TCGCCGCCGC/TCGCCGCCGC; T/T; G/G; T/T; C/C; G/G	6	12	Huaduo3; Huaduo2; Huaduo1; Huaduo2564; Huaduo2543; Huaduo25129; Huaduo25112; Huaduo25105; Huaduo251; Huaduo4; Huaduo110; Huaduo25100; 96025; Jackson-4x; Taichung65-4x; E24-4x; L202-4x; E45-4x
LOC_Os05g32710	Hap7	C/C; G/G; C/C; A/A; TCGCCGCCGC/TCGCCGCCGC; T/T; T/T; G/G; ./.; ./.	0	1	Huaduo2421
LOC_Os05g32710	Hap8	C/C; G/G; C/C; A/A; TCGCCGCCGC/TCGCCGCCGC; T/T; T/T; G/G; C/C; G/G	2	1	Huaduo8; Aijiaonante-4x; Yuejingsimaio-4x
LOC_Os05g32710	Hap9	C/C; T/T; C/C; C/C; T/T; C/C; G/G; G/G; ./.; ./.	1	0	Yangeng48-4x
LOC_Os05g32710	Hap10	C/C; G/T; C/C; C/C; TCGCCGCCGC/T; C/C; G/G; G/G; C/A; G/G	1	0	Linglun-4x
LOC_Os05g33570	Hap1	C/C	1	0	Luzhuangwen-4x
LOC_Os05g33570	Hap2	A/C	2	3	Huaduo3; Huaduo25129; Huaduo25112; 96025; Yuejingsimaio-4x
LOC_Os05g33570	Hap3	A/A	12	11	Huaduo2; Huaduo1; Huaduo2564; Huaduo2543; Huaduo8; Huaduo25105; Huaduo251; Huaduo4; Huaduo110; Huaduo25100; Jackson-4x; 02428-4x; E24-4x; 4001-4x; APIV-4x; L202-4x; E45-4x; M18-4x; Wuxuenuo-4x; Linglun-4x; Huagengxian74-4x; Huaduo2421; Yangeng48-4x
LOC_Os05g33730	Hap1	G/G	8	0	Jackson-4x; 02428-4x; Taichung65-4x; E24-4x; APIV-4x; L202-4x; E45-4x; M18-4x
LOC_Os05g33730	Hap2	G/A	1	0	Luzhuangwen-4x
LOC_Os05g33730	Hap3	A/A	9	15	Huaduo3; Huaduo2; Huaduo1; Huaduo2564; Huaduo2543; Huaduo8; Huaduo25129; Huaduo25112; Huaduo25105; Huaduo251; Huaduo4; Huaduo110; Huaduo25100; 96025; 4001-4x; Aijiaonante-4x; Huanghuazhan-4x; Yuejingsimaio-4x; Wuxuenuo-4x; Linglun-4x; Huagengxian74-4x; Huaduo5; Huaduo2421; Yangeng48-4x
LOC_Os05g37690	Hap1	T/T; T/T; T/T	10	15	Huaduo3; Huaduo2; Huaduo1; Huaduo2564; Huaduo2543; Huaduo8; Huaduo25129; Huaduo25112; Huaduo25105; Huaduo251; Huaduo4; Huaduo110; Huaduo25100; 96025; 4001-4x; APIV-4x; Aijiaonante-4x; Huanghuazhan-4x; Yuejingsimaio-4x; Wuxuenuo-4x; Huagengxian74-4x; Huaduo5; Huaduo2421; Luzhuangwen-4x; Yangeng48-4x
LOC_Os05g37690	Hap2	G/G; C/T; C/T	1	0	Linglun-4x
LOC_Os05g37690	Hap3	G/G; C/C; C/C	7	0	Jackson-4x; 02428-4x; Taichung65-4x; E24-4x; L202-4x; E45-4x; M18-4x
LOC_Os05g38000	Hap1	A/A; C/C; C/C; T/T; G/G	7	14	Huaduo3; Huaduo2; Huaduo1; Huaduo2564; Huaduo2543; Huaduo8; Huaduo25129; Huaduo25112; Huaduo25105; Huaduo251; Huaduo4; Huaduo110; Huaduo25100; 96025; 4001-4x; APIV-4x; Aijiaonante-4x; Linglun-4x; Huagengxian74-4x; Huaduo5; Yangeng48-4x
LOC_Os05g38000	Hap2	AGAG/AGAG; CGAG/CGAG; ./.; G/G; G/G	1	0	Luzhuangwen-4x
LOC_Os05g38000	Hap3	A/A; C/C; ./.; T/T; G/G	0	1	Huaduo2421
LOC_Os05g38000	Hap4	AGAG/AGAG; CGAG/CGAG; C/C; G/G; C/C	7	0	Jackson-4x; 02428-4x; Taichung65-4x; E24-4x; L202-4x; E45-4x; M18-4x
LOC_Os05g38000	Hap5	AGAG/AGAG; CGAG/CGAG; A/A; G/G; G/G	3	0	Huanghuazhan-4x; Yuejingsimaio-4x; Wuxuenuo-4x
LOC_Os05g39990	Hap1	T/T	10	0	4001-4x; APIV-4x; Aijiaonante-4x; Huanghuazhan-4x; Yuejingsimaio-4x; Wuxuenuo-4x; Linglun-4x; Huagengxian74-4x; Luzhuangwen-4x; Yangeng48-4x
LOC_Os05g39990	Hap2	C/C	8	15	Huaduo3; Huaduo2; Huaduo1; Huaduo2564; Huaduo2543; Huaduo8; Huaduo25129; Huaduo25112; Huaduo25105; Huaduo251; Huaduo4; Huaduo110; Huaduo25100; 96025; Jackson-4x; 02428-4x; Taichung65-4x; E24-4x; L202-4x; E45-4x; M18-4x; Huaduo5; Huaduo2421
LOC_Os05g40180	Hap1	C/C; C/C; G/G; C/C; T/T; A/A	4	0	4001-4x; Huanghuazhan-4x; Yuejingsimaio-4x; Wuxuenuo-4x
LOC_Os05g40180	Hap2	A/A; T/T; T/T; T/T; G/G; G/G	9	15	Huaduo3; Huaduo2; Huaduo1; Huaduo2564; Huaduo2543; Huaduo8; Huaduo25129; Huaduo25112; Huaduo25105; Huaduo251; Huaduo4; Huaduo110; Huaduo25100; 96025; Jackson-4x; 02428-4x; Taichung65-4x; E24-4x; L202-4x; E45-4x; M18-4x; Huagengxian74-4x; Huaduo5; Huaduo2421
LOC_Os05g40180	Hap3	C/C; C/C; G/G; T/T; G/G; G/G	2	0	APIV-4x; Aijiaonante-4x
LOC_Os05g40180	Hap4	A/C; T/C; G/G; T/T; G/G; G/G	1	0	Linglun-4x
LOC_Os05g40180	Hap5	A/A; T/T; T/T; T/T; ./.; ./.	1	0	Yangeng48-4x
LOC_Os05g40180	Hap6	C/C; ./.; ./.; ./.; ./.; ./.	1	0	Luzhuangwen-4x
LOC_Os05g40384	Hap1	./.; C/C; T/T; GCGACGGCGCCGCCGCCC/GCGACGGCGCCGCCGCCC; C/C; G/G; A/A; T/T; T/T; C/C; CCGTCGTCGTTCG/CCGTCGTCGTTCG; G/G; A/A; A/A; CCCCCAACT/CCCCCAACT; C/C; C/C; A/A; A/A; A/A; C/C; A/G; C/T; G/A; G/A; T/C	1	0	Luzhuangwen-4x
LOC_Os05g40384	Hap2	C/C; CCGAGG/CCGAGG; TGCTCGAGGTCTGCGGCGGCGACGGCGCCGCCGCCCCCGCCGCGCC/TGCTCGAGGTCTGCGGCGGCGACGGCGCCGCCGCCCCCGCCGCGCC; GCGACGGCGCCGCCGCCC/GCGACGGCGCCGCCGCCC; C/C; G/G; G/G; TG/TG; TGC/TGC; C/C; CCGTCGTCGTTCG/CCGTCGTCGTTCG; G/G; G/T; G/T; C/CCCCCAACT; C/C; G/C; G/A; G/A; G/A; C/C; A/G; C/T; G/A; G/G; T/T	1	6	Huaduo2; Huaduo1; Huaduo2564; Huaduo2543; Huaduo251; Huaduo25100; 96025
LOC_Os05g40384	Hap3	C/C; CCGAGG/CCGAGG; TGCTCGAGGTCTGCGGCGGCGACGGCGCCGCCGCCCCCGCCGCGCC/TGCTCGAGGTCTGCGGCGGCGACGGCGCCGCCGCCCCCGCCGCGCC; GCGACGGCGCCGCCGCCC/G; C/T; G/A; G/G; TG/TG; TGC/TGC; C/C; CCGTCGTCGTTCG/CCGTCGTCGTTCG; G/G; G/A; G/A; C/CCCCCAACT; C/C; G/C; G/A; G/A; G/A; C/C; A/G; C/T; G/A; G/G; T/T	1	0	Huagengxian74-4x
LOC_Os05g40384	Hap4	./.; CCGAGG/CCGAGG; TGCTCGAGGTCTGCGGCGGCGACGGCGCCGCCGCCCCCGCCGCGCC/TGCTCGAGGTCTGCGGCGGCGACGGCGCCGCCGCCCCCGCCGCGCC; ./.; ./.; G/G; G/G; TG/TG; TGC/TGC; C/T; CCGTCGTCGTTCG/CCGTCGTCGTTCG; G/A; A/A; A/A; C/CCCCCAACT; C/C; C/C; A/A; A/A; A/A; C/C; A/G; C/T; G/A; G/G; T/T	1	0	Yangeng48-4x
LOC_Os05g40384	Hap5	./.; CCGAGG/CCGAGG; TGCTCGAGGTCTGCGGCGGCGACGGCGCCGCCGCCCCCGCCGCGCC/TGCTCGAGGTCTGCGGCGGCGACGGCGCCGCCGCCCCCGCCGCGCC; GCGACGGCGCCGCCGCCC/GCGACGGCGCCGCCGCCC; C/C; G/G; G/G; TG/TG; TGC/TGC; C/C; CCGTCGTCGTTCG/CCGTCGTCGTTCG; G/G; G/T; G/T; C/CCCCCAACT; C/C; G/C; G/A; G/A; G/A; C/C; A/G; C/T; G/A; G/G; T/T	0	1	Huaduo5
LOC_Os05g40384	Hap6	C/C; CCGAGG/CCGAGG; TGCTCGAGGTCTGCGGCGGCGACGGCGCCGCCGCCCCCGCCGCGCC/TGCTCGAGGTCTGCGGCGGCGACGGCGCCGCCGCCCCCGCCGCGCC; GCGACGGCGCCGCCGCCC/G; C/T; G/A; G/G; TG/TG; TGC/TGC; C/C; CCGTCGTCGTTCG/CCGTCGTCGTTCG; G/G; G/T; G/T; C/CCCCCAACT; C/C; G/C; G/A; G/A; G/A; C/C; A/G; C/T; G/A; G/G; T/T	1	6	Huaduo3; Huaduo25129; Huaduo25112; Huaduo25105; Huaduo4; Huaduo110; E24-4x
LOC_Os05g40384	Hap7	C/C; CCGAGG/CCGAGG; TGCTCGAGGTCTGCGGCGGCGACGGCGCCGCCGCCCCCGCCGCGCC/TGCTCGAGGTCTGCGGCGGCGACGGCGCCGCCGCCCCCGCCGCGCC; GCGACGGCGCCGCCGCCC/GCGACGGCGCCGCCGCCC; C/C; G/G; G/A; TG/T; TGC/T; C/C; CCGTCGTCGTTCG/C; G/G; G/G; G/G; C/C; C/C; G/C; G/G; G/G; G/G; C/T; A/A; C/C; G/A; G/G; T/C	2	0	APIV-4x; M18-4x
LOC_Os05g40384	Hap8	C/C; CCGAGG/CCGAGG; TGCTCGAGGTCTGCGGCGGCGACGGCGCCGCCGCCCCCGCCGCGCC/TGCTCGAGGTCTGCGGCGGCGACGGCGCCGCCGCCCCCGCCGCGCC; GCGACGGCGCCGCCGCCC/GCGACGGCGCCGCCGCCC; C/C; G/G; G/G; TG/TG; TGC/TGC; C/C; CCGTCGTCGTTCG/CCGTCGTCGTTCG; G/G; G/G; G/G; C/C; C/C; G/G; G/G; G/G; G/G; C/C; A/A; C/C; G/G; G/G; T/T	5	1	Huaduo8; Jackson-4x; 02428-4x; Taichung65-4x; L202-4x; E45-4x
LOC_Os05g40384	Hap9	C/C; CCGAGG/CCGAGG; TGCTCGAGGTCTGCGGCGGCGACGGCGCCGCCGCCCCCGCCGCGCC/TGCTCGAGGTCTGCGGCGGCGACGGCGCCGCCGCCCCCGCCGCGCC; GCGACGGCGCCGCCGCCC/GCGACGGCGCCGCCGCCC; C/C; G/G; G/G; TG/TG; TGC/TGC; C/C; CCGTCGTCGTTCG/CCGTCGTCGTTCG; G/G; G/T; G/T; C/CCCCCAACT; C/C; G/C; G/A; G/A; G/A; C/C; A/G; C/T; G/A; G/G; T/C	1	0	Aijiaonante-4x
LOC_Os05g40384	Hap10	./.; ./.; ./.; ./.; C/C; G/G; G/G; TG/TG; TGC/TGC; C/C; CCGTCGTCGTTCG/CCGTCGTCGTTCG; G/G; G/G; G/G; C/C; C/C; G/G; G/G; G/G; G/G; C/C; A/A; C/C; G/G; G/G; T/T	0	1	Huaduo2421
LOC_Os05g40384	Hap11	C/C; CCGAGG/CCGAGG; TGCTCGAGGTCTGCGGCGGCGACGGCGCCGCCGCCCCCGCCGCGCC/TGCTCGAGGTCTGCGGCGGCGACGGCGCCGCCGCCCCCGCCGCGCC; GCGACGGCGCCGCCGCCC/G; C/T; G/A; G/G; TG/TG; TGC/TGC; C/C; CCGTCGTCGTTCG/CCGTCGTCGTTCG; G/G; G/A; G/A; C/CCCCCAACT; C/C; G/C; G/A; G/A; G/A; C/C; A/G; C/T; G/A; G/A; T/C	2	0	Huanghuazhan-4x; Yuejingsimaio-4x
LOC_Os05g40384	Hap12	C/C; CCGAGG/CCGAGG; TGCTCGAGGTCTGCGGCGGCGACGGCGCCGCCGCCCCCGCCGCGCC/TGCTCGAGGTCTGCGGCGGCGACGGCGCCGCCGCCCCCGCCGCGCC; GCGACGGCGCCGCCGCCC/GCGACGGCGCCGCCGCCC; C/C; G/G; G/G; TG/TG; TGC/TGC; C/C; CCGTCGTCGTTCG/CCGTCGTCGTTCG; G/G; G/G; G/G; C/C; C/C; G/C; G/G; G/G; G/G; C/C; A/A; C/C; G/A; G/G; T/C	1	0	Wuxuenuo-4x
LOC_Os05g40384	Hap13	C/T; CCGAGG/CCGAGG; TGCTCGAGGTCTGCGGCGGCGACGGCGCCGCCGCCCCCGCCGCGCC/TGCTCGAGGTCTGCGGCGGCGACGGCGCCGCCGCCCCCGCCGCGCC; GCGACGGCGCCGCCGCCC/GCGACGGCGCCGCCGCCC; C/C; G/G; G/G; TG/TG; TGC/TGC; C/C; CCGTCGTCGTTCG/CCGTCGTCGTTCG; G/G; G/G; G/G; C/C; C/C; G/G; G/G; G/G; G/G; C/C; A/A; C/C; G/G; G/G; T/T	1	0	Linglun-4x
LOC_Os05g40384	Hap14	C/C; CCGAGG/CCGAGG; TGCTCGAGGTCTGCGGCGGCGACGGCGCCGCCGCCCCCGCCGCGCC/TGCTCGAGGTCTGCGGCGGCGACGGCGCCGCCGCCCCCGCCGCGCC; GCGACGGCGCCGCCGCCC/GCGACGGCGCCGCCGCCC; C/C; G/G; G/G; TG/TG; TGC/TGC; C/T; CCGTCGTCGTTCG/CCGTCGTCGTTCG; G/A; G/T; G/T; C/CCCCCAACT; C/CCAACTCCT; G/C; G/A; G/A; G/A; C/C; A/G; C/T; G/A; G/G; T/C	1	0	4001-4x
LOC_Os05g40770	Hap1	G/G; CGCGGT/CGCGGT; G/G; G/G; G/G; T/T; G/G; T/T; T/T; C/C; CTCCCCG/CTCCCCG; C/C; CGGCGTCGTCG/CGGCGTCGTCG; C/C; C/C; G/G; C/C; T/T; T/T; G/G; A/A; C/C; T/T; C/C; T/T; C/C; G/G; T/T; A/A; T/T; G/G; G/G; A/A; GGT/GGT; TGCA/TGCA; C/C; G/G; C/C; C/C; A/A; C/C; C/C; A/A; A/A; G/G; GAA/GAA; A/A; T/T; T/T; C/C; T/T; C/C; T/T; G/G; G/G; A/A; A/A; GCGTA/GCGTA; T/T; C/C; CCAA/CCAA; A/A; A/A; C/C; C/C; T/T;…	3	14	Huaduo3; Huaduo2; Huaduo1; Huaduo2564; Huaduo2543; Huaduo8; Huaduo25129; Huaduo25112; Huaduo25105; Huaduo251; Huaduo4; Huaduo110; Huaduo25100; 96025; Jackson-4x; L202-4x; Huaduo2421
LOC_Os05g40770	Hap2	GGCCACCGCC/GGCCACCGCC; CGCGGT/CGCGGT; A/A; G/G; G/G; T/T; G/G; T/T; T/T; C/C; CTCCCCG/CTCCCCG; C/C; CGGCGTCGTCG/CGGCGTCGTCG; C/C; C/C; G/G; C/C; T/T; T/T; G/G; A/A; C/C; T/T; C/C; T/T; C/C; G/G; T/A; A/T; T/G; G/G; G/G; A/A; GGT/GGT; TGCA/TGCA; C/C; A/A; C/C; C/C; A/A; C/C; C/C; A/A; A/A; G/G; GAA/GAA; A/A; T/T; T/A; C/T; T/A; C/C; T/T; G/G; G/G; A/A; A/A; GCGTA/GCGTA; T/T; C/C; CCAA/CCAA; A/A; A…	1	0	Wuxuenuo-4x
LOC_Os05g40770	Hap3	GGCCACCGCC/GGCCACCGCC; CGCGGT/CGCGGT; A/A; G/G; G/G; T/T; G/G; T/T; T/T; C/C; CTCCCCG/CTCCCCG; C/C; CGGCGTCGTCG/CGGCGTCGTCG; C/T; C/T; G/T; C/T; T/C; T/C; G/A; A/T; C/T; T/G; C/A; T/TTTAAGGGCAAA; C/CCTCCCCTAGA; G/G; T/A; A/T; T/G; G/A; G/GGGCCC; A/G; GGT/G; TGCA/T; C/T; G/A; C/A; C/G; A/C; C/T; C/C; A/G; A/ATC; G/A; GAA/G; A/C; T/C; T/A; C/T; T/A; C/C; T/T; G/G; G/G; A/A; A/A; GCGTA/GCGTA; T/T; C…	1	0	Linglun-4x
LOC_Os05g40770	Hap4	GGCCACCGCC/GGCCACCGCC; CGCGGT/CGCGGT; A/A; G/G; G/G; T/T; G/G; T/T; T/T; C/C; CTCCCCG/CTCCCCG; C/C; CGGCGTCGTCG/CGGCGTCGTCG; C/C; C/C; G/G; C/C; T/T; T/T; G/G; A/A; C/C; T/T; C/C; T/T; C/C; G/G; T/A; A/T; T/G; G/G; G/G; A/A; GGT/GGT; TGCA/TGCA; C/C; A/A; C/C; C/C; A/A; C/C; C/C; A/A; A/A; G/G; GAA/GAA; A/A; T/T; T/A; C/T; T/A; C/A; T/G; G/C; G/A; A/T; A/T; GCGTA/G; T/TC; C/CCGGTCG; CCAA/C; A/G; A…	1	0	APIV-4x
LOC_Os05g40770	Hap5	./.; C/C; ./.; GCC/GCC; C/C; G/G; ./.; ./.; ./.; ./.; CTCCCCG/CTCCCCG; C/C; ./.; C/C; C/C; G/G; C/C; T/T; T/T; G/G; A/A; C/C; T/T; C/C; T/T; C/C; G/G; T/A; A/T; T/G; G/A; G/GGGCCC; A/G; GGT/G; TGCA/T; C/T; G/A; C/A; C/G; A/C; C/T; C/A; A/G; A/ATC; G/A; GAA/G; A/A; T/T; T/A; C/T; T/A; C/A; T/G; G/C; G/A; A/T; A/T; GCGTA/G; T/TC; C/CCGGTCG; CCAA/C; A/G; A/AGCT; C/CTG; C/CT; T/TGCG; TTTC/T; G/GC; GT…	1	0	Luzhuangwen-4x
LOC_Os05g40770	Hap6	G/G; CGCGGT/CGCGGT; G/G; G/G; G/G; T/T; G/G; T/T; T/T; C/C; CTCCCCG/CTCCCCG; C/C; CGGCGTCGTCG/CGGCGTCGTCG; C/C; C/C; G/G; C/C; T/T; T/T; G/G; A/A; C/C; T/T; C/C; T/T; C/C; A/A; T/T; A/A; T/T; G/G; G/G; A/A; GGT/GGT; TGCA/TGCA; C/C; G/G; C/C; C/C; A/A; C/C; C/C; A/A; A/A; G/G; GAA/GAA; A/A; T/T; T/T; C/C; T/T; C/C; T/T; G/G; G/G; A/A; A/A; GCGTA/GCGTA; T/T; C/C; CCAA/CCAA; A/A; A/A; C/C; C/C; T/T;…	5	0	02428-4x; Taichung65-4x; E24-4x; E45-4x; M18-4x
LOC_Os05g40770	Hap7	GGCCACCGCC/GGCCACCGCC; CGCGGT/C; G/A; G/GCC; G/C; T/G; ./.; ./.; ./.; ./.; CTCCCCG/CTCCCCG; C/C; ./.; C/C; C/C; G/G; C/C; T/T; T/T; G/G; A/A; C/C; T/T; C/C; T/T; C/C; G/G; T/A; A/T; T/G; G/G; G/G; A/A; GGT/GGT; TGCA/TGCA; C/C; A/A; C/C; C/C; A/A; C/C; C/A; A/G; A/ATC; G/A; GAA/G; A/A; T/T; T/A; C/T; T/A; C/A; T/G; G/C; G/A; A/T; A/T; GCGTA/G; T/TC; C/CCGGTCG; CCAA/C; A/G; A/AGCT; C/CTG; C/CT; T/T…	1	0	Yangeng48-4x
LOC_Os05g40770	Hap8	GGCCACCGCC/GGCCACCGCC; CGCGGT/C; G/A; G/GCC; G/C; T/G; G/A; T/C; T/C; C/A; CTCCCCG/C; C/T; CGGCGTCGTCG/C; C/C; C/C; G/G; C/C; T/T; T/T; G/G; A/A; C/C; T/T; C/C; T/T; C/C; G/G; T/A; A/T; T/G; G/A; G/GGGCCC; A/G; GGT/G; TGCA/T; C/T; G/A; C/A; C/G; A/C; C/T; C/C; A/G; A/ATC; G/A; GAA/G; A/A; T/T; T/A; C/T; T/A; C/A; T/G; G/C; G/A; A/T; A/T; GCGTA/GCGTA; T/T; C/C; CCAA/CCAA; A/G; A/A; C/C; C/C; T/T; …	1	0	4001-4x
LOC_Os05g40770	Hap9	GGCCACCGCC/GGCCACCGCC; CGCGGT/CGCGGT; A/A; G/G; G/G; T/T; G/G; T/T; T/T; C/C; CTCCCCG/CTCCCCG; C/C; CGGCGTCGTCG/CGGCGTCGTCG; C/T; C/T; G/T; C/T; T/C; T/T; G/G; A/A; C/C; T/T; C/C; T/T; C/C; G/G; T/A; A/T; T/G; G/G; G/G; A/A; GGT/GGT; TGCA/TGCA; C/C; A/A; C/C; C/C; A/A; C/C; C/C; A/A; A/A; G/G; GAA/GAA; A/C; T/C; T/A; C/T; T/A; C/C; T/T; G/G; G/G; A/A; A/A; GCGTA/GCGTA; T/T; C/C; CCAA/CCAA; A/G; A…	1	0	Huagengxian74-4x
LOC_Os05g40770	Hap10	GGCCACCGCC/GGCCACCGCC; CGCGGT/CGCGGT; A/A; G/G; G/G; T/T; G/G; T/T; T/T; C/C; CTCCCCG/CTCCCCG; C/C; CGGCGTCGTCG/CGGCGTCGTCG; C/C; C/C; G/G; C/C; T/T; T/T; G/G; A/A; C/C; T/T; C/C; T/T; C/C; G/G; T/A; A/T; T/G; G/G; G/G; A/A; GGT/GGT; TGCA/TGCA; C/C; A/A; C/C; C/C; A/A; C/C; C/C; A/A; A/A; G/G; GAA/GAA; A/A; T/T; T/A; C/T; T/A; C/C; T/T; G/G; G/G; A/A; A/A; GCGTA/GCGTA; T/T; C/C; CCAA/CCAA; A/A; A…	1	0	Aijiaonante-4x
LOC_Os05g40770	Hap11	GGCCACCGCC/GGCCACCGCC; CGCGGT/CGCGGT; A/A; G/G; G/G; T/T; G/G; T/T; T/T; C/C; CTCCCCG/CTCCCCG; C/C; CGGCGTCGTCG/CGGCGTCGTCG; C/C; C/C; G/G; C/C; T/T; T/T; G/G; A/A; C/C; T/T; C/C; T/T; C/C; G/G; T/A; A/T; T/G; G/G; G/G; A/A; GGT/GGT; TGCA/TGCA; C/C; A/A; C/C; C/C; A/A; C/C; C/C; A/A; A/A; G/G; GAA/GAA; A/A; T/T; T/A; C/T; T/A; C/C; T/T; G/G; G/G; A/A; A/A; GCGTA/GCGTA; T/T; C/C; CCAA/CCAA; A/A; A…	1	0	Huanghuazhan-4x
LOC_Os05g40770	Hap12	G/G; CGCGGT/CGCGGT; G/G; G/G; G/G; T/T; G/G; T/T; T/T; C/C; CTCCCCG/CTCCCCG; ./.; ./.; C/C; C/C; G/G; C/C; T/T; T/T; G/G; A/A; C/C; T/T; C/C; T/T; C/C; G/G; T/T; A/A; T/T; G/G; G/G; A/A; GGT/GGT; TGCA/TGCA; C/C; G/G; C/C; C/C; A/A; C/C; C/C; A/A; A/A; G/G; GAA/GAA; A/A; T/T; T/T; C/C; T/T; C/C; T/T; G/G; G/G; A/A; A/A; GCGTA/GCGTA; T/T; C/C; CCAA/CCAA; A/A; A/A; C/C; C/C; T/T; TTTC/TTTC; G/G; GT/…	0	1	Huaduo5
LOC_Os05g40770	Hap13	GGCCACCGCC/GGCCACCGCC; CGCGGT/CGCGGT; A/A; G/G; G/G; T/T; G/G; T/T; T/T; C/C; CTCCCCG/CTCCCCG; C/C; CGGCGTCGTCG/CGGCGTCGTCG; C/C; C/C; G/G; C/C; T/T; T/T; G/G; A/A; C/C; T/T; C/C; T/T; C/C; G/G; T/A; A/T; T/G; G/G; G/G; A/A; GGT/GGT; TGCA/TGCA; C/C; A/A; C/C; C/C; A/A; C/C; C/C; A/A; A/A; G/G; GAA/GAA; A/A; T/T; T/A; C/T; T/A; C/C; T/T; G/G; G/G; A/A; A/A; GCGTA/GCGTA; T/T; C/C; CCAA/CCAA; A/G; A…	1	0	Yuejingsimaio-4x
LOC_Os05g41090	Hap1	G/G	7	0	Aijiaonante-4x; Huanghuazhan-4x; Yuejingsimaio-4x; Wuxuenuo-4x; Huagengxian74-4x; Luzhuangwen-4x; Yangeng48-4x
LOC_Os05g41090	Hap2	C/G	1	0	Linglun-4x
LOC_Os05g41090	Hap3	C/C	10	15	Huaduo3; Huaduo2; Huaduo1; Huaduo2564; Huaduo2543; Huaduo8; Huaduo25129; Huaduo25112; Huaduo25105; Huaduo251; Huaduo4; Huaduo110; Huaduo25100; 96025; Jackson-4x; 02428-4x; Taichung65-4x; E24-4x; 4001-4x; APIV-4x; L202-4x; E45-4x; M18-4x; Huaduo5; Huaduo2421
LOC_Os05g41760	Hap1	C/C	16	15	Huaduo3; Huaduo2; Huaduo1; Huaduo2564; Huaduo2543; Huaduo8; Huaduo25129; Huaduo25112; Huaduo25105; Huaduo251; Huaduo4; Huaduo110; Huaduo25100; 96025; Jackson-4x; 02428-4x; Taichung65-4x; E24-4x; Aijiaonante-4x; L202-4x; Huanghuazhan-4x; Yuejingsimaio-4x; E45-4x; M18-4x; Wuxuenuo-4x; Linglun-4x; Huagengxian74-4x; Huaduo5; Huaduo2421; Luzhuangwen-4x; Yangeng48-4x
LOC_Os05g41760	Hap2	A/A	2	0	4001-4x; APIV-4x
LOC_Os05g41880	Hap1	AGAG/AGAG	10	14	Huaduo3; Huaduo2; Huaduo1; Huaduo2564; Huaduo2543; Huaduo8; Huaduo25129; Huaduo25112; Huaduo25105; Huaduo251; Huaduo4; Huaduo110; Huaduo25100; 96025; Jackson-4x; 02428-4x; Taichung65-4x; E24-4x; L202-4x; E45-4x; M18-4x; Huagengxian74-4x; Huaduo5; Yangeng48-4x
LOC_Os05g41880	Hap2	A/A	8	1	4001-4x; APIV-4x; Aijiaonante-4x; Huanghuazhan-4x; Yuejingsimaio-4x; Wuxuenuo-4x; Linglun-4x; Huaduo2421; Luzhuangwen-4x
LOC_Os05g45420	Hap1	T/C	1	0	Linglun-4x
LOC_Os05g45420	Hap2	T/T	8	15	Huaduo3; Huaduo2; Huaduo1; Huaduo2564; Huaduo2543; Huaduo8; Huaduo25129; Huaduo25112; Huaduo25105; Huaduo251; Huaduo4; Huaduo110; Huaduo25100; 96025; Jackson-4x; Taichung65-4x; E24-4x; L202-4x; E45-4x; Huagengxian74-4x; Huaduo5; Huaduo2421; Yangeng48-4x
LOC_Os05g45420	Hap3	C/C	9	0	02428-4x; 4001-4x; APIV-4x; Aijiaonante-4x; Huanghuazhan-4x; Yuejingsimaio-4x; M18-4x; Wuxuenuo-4x; Luzhuangwen-4x
LOC_Os05g47840	Hap1	./.; ./.; ./.; C/C	0	1	Huaduo2421
LOC_Os05g47840	Hap2	T/T; C/C; C/C; C/C	8	12	Huaduo3; Huaduo2; Huaduo1; Huaduo2543; Huaduo8; Huaduo25129; Huaduo25112; Huaduo25105; Huaduo251; Huaduo4; Huaduo110; Huaduo25100; 96025; 02428-4x; Taichung65-4x; E24-4x; 4001-4x; E45-4x; M18-4x; Linglun-4x
LOC_Os05g47840	Hap3	./.; T/T; A/A; C/C	0	1	Huaduo5
LOC_Os05g47840	Hap4	TCGG/TCGG; T/T; A/A; C/C	4	1	Huaduo2564; Jackson-4x; L202-4x; Huanghuazhan-4x; Huagengxian74-4x
LOC_Os05g47840	Hap5	T/T; C/C; C/C; T/T	4	0	APIV-4x; Aijiaonante-4x; Yuejingsimaio-4x; Wuxuenuo-4x
LOC_Os05g48200	Hap1	CCGGCGGCGGCGG/CCGGCGGCGGCGG; CCGGCGGCGGCGG/CCGGCGGCGGCGG; A/A; G/G; A/A; C/C; G/G	3	0	Huanghuazhan-4x; Yuejingsimaio-4x; Wuxuenuo-4x
[truncated: 1,371 more rows]

## Sheet: Table S10
Table S10. Neo-tetraploid rice (NTR) specific haplotypes compared with 30 diploid rice lines
[truncated: 270 more rows]

[truncated: 5 more sheets: Table S11, Table S12, Table S13, Table S14, Table S15]
